# Supplementary material for: Chromosome evolution and the genetic basis of agronomically important traits in greater yam
Source: Nat Commun. 2022 Apr 14;13:2001. doi: 10.1038/s41467-022-29114-w (PMC9010478; doi:10.1038/s41467-022-29114-w)
Supplement: Supplementary file 4 — Supplementary Data 1 [file 41467_2022_29114_MOESM4_ESM.xlsx]

## Sheet: Sequencing Data
SampleName	Sample	BioSample	SampleGroup	ScientificName	TaxID	LibraryName	LibraryIndex	LibraryStrategy	LibraryPreparation	LibrarySelection	LibrarySource	LibraryLayout	TargetInsertSize	ObservedInsertSize	InsertDev	Run	Platform	Model	FlowcellID	FlowcellLane	SequencingInstitution	DepositingInstitution	spots	spots_with_mates	Read1Length	Read2Length	FractionDuplicates	bases	ExpectedDepth	Study	SRAStudy	ProjectID	BioProject	Submission	Experiment	ReleaseDate	LoadDate	Consent	download_path	RunHash	ReadHash
Data generated by previous studies
TDa95-310	ERS849398	SAMEA3542249	External	Dioscorea alata	55571	LIB14128	–	WGS	TruSeq	unspecified	GENOMIC	PAIRED	330	345	121	ERR1019033	ILLUMINA	Illumina HiSeq 2500	H32G7BCXX	2	unspecified	THE GENOME ANALYSIS CENTRE/EARLHAM INSTITUTE	173919686	173919686	251	251	0.0248	87307682372	183.035	unpublished	297010	ERP012202	PRJEB10904	ERA486109	ERX1097973	2015-09-22 12:08:45	2015-12-08 02:05:07	public	https://sra-downloadb.st-va.ncbi.nlm.nih.gov/sos2/sra-pub-run-3/ERR1019033/ERR1019033.2	5F3714E45E30372F737C792490C5581C	19606990804795FE1D299B8871E1522A
TDr96_F1	DRS048477	SAMD00039982	External	Dioscorea cayenensis subsp. rotundata	55577	fragment_330	–	WGS	TruSeq	RANDOM	GENOMIC	PAIRED	330	394	97	DRR027644	ILLUMINA	Illumina MiSeq	unspecified	0	unspecified	IBRC	23540442	23540442	230	230	0.009966	10773342027	18.6068	https://doi.org/10.1186/s12915-017-0419-x	396170	DRP003729	PRJDB3383	DRA002849	DRX025239	2017-08-02 18:47:18	2017-08-02 18:47:37	public	https://sra-downloadb.st-va.ncbi.nlm.nih.gov/sos2/sra-pub-run-4/DRR027644/DRR027644.1	D630B458BFF6A4E86F947ACD55F56356	D93DA62EC87029C47567C8F787D8F1A2
IboSweet3	ERS3908895	SAMEA6108219	External	Dioscorea dumetorum	167584	Yam-PE250-1	–	WGS	TruSeq Nano	RANDOM	GENOMIC	PAIRED	750	535	124	ERR3611139	ILLUMINA	Illumina HiSeq 1500	HTCN7BCX2	1	unspecified	CENTER FOR BIOTECHNOLOGY, BIELEFELD UNIVERSITY	40972314	40972314	250	250	0.0167	20486157000	63.6216	https://doi.org/10.3390/genes11030274	604363	ERP118030	PRJEB35039	ERA2174486	ERX3606590	2020-02-01 11:13:42	2020-02-01 12:37:18	public	https://sra-downloadb.be-md.ncbi.nlm.nih.gov/sos3/sra-pub-run-20/ERR3611139/ERR3611139.1	2F7AE701D7C422F83EDB23BE0B4E72A0	5DCD1F912B0A9311B004FD9288906526
IboSweet3	ERS3908895	SAMEA6108219	External	Dioscorea dumetorum	167584	Yam-PE250-1	–	WGS	TruSeq Nano	RANDOM	GENOMIC	PAIRED	750	527	123	ERR3611140	ILLUMINA	Illumina HiSeq 1500	HTCMHBCX2	1	unspecified	CENTER FOR BIOTECHNOLOGY, BIELEFELD UNIVERSITY	37715097	37715097	250	250	0.0154	18857548500	58.5638	https://doi.org/10.3390/genes11030274	604363	ERP118030	PRJEB35039	ERA2174486	ERX3606591	2020-02-01 11:13:42	2020-02-01 12:39:31	public	https://sra-downloadb.be-md.ncbi.nlm.nih.gov/sos3/sra-pub-run-20/ERR3611140/ERR3611140.1	DAF31455581150CC65AB043B41337DB1	AAB66DB6D8F17096F009B138EBAA1C01
TDa95-310	SRS11880115	SAMN25653290	External	Dioscorea alata	55571	Yam_Parent1_Lane4_001	CAGATC	WGS	TruSeq	RANDOM	GENOMIC	PAIRED	300	176	86	SRR17886361	ILLUMINA	Illumina HiSeq 2000	D0DDEACXX	4	USDA-ARS	USDA-ARS	4000000	4000000	100	100	0.1653	800000000	1.67715	https://doi.org/10.1371/journal.pone.0134031	SRP358331	803477	PRJNA803477	SRA1367107	SRX14045369	2022-02-04 14:07:58	2022-02-04 14:05:18	public	https://sra-download.ncbi.nlm.nih.gov/traces/sra71/SRR/017467/SRR17886361	FABA39AAC5E192CF6DC0C988445031A9	D98BB4CDFBB4298BE8942F9826B22E55
TDa95-310	SRS11880115	SAMN25653290	External	Dioscorea alata	55571	Yam_Parent1_Lane4_002	CAGATC	WGS	TruSeq	RANDOM	GENOMIC	PAIRED	300	176	86	SRR17886360	ILLUMINA	Illumina HiSeq 2000	D0DDEACXX	4	USDA-ARS	USDA-ARS	4000000	4000000	100	100	0.1653	800000000	1.67715	https://doi.org/10.1371/journal.pone.0134031	SRP358331	803477	PRJNA803477	SRA1367107	SRX14045370	2022-02-04 14:07:58	2022-02-04 14:05:00	public	https://sra-download.ncbi.nlm.nih.gov/traces/sra73/SRR/017467/SRR17886360	F16676B88903D5D04EFDE6AC1FB2209A	2CEC781370E20494D56B9AC24F9132BE
TDa95-310	SRS11880115	SAMN25653290	External	Dioscorea alata	55571	Yam_Parent1_Lane4_003	CAGATC	WGS	TruSeq	RANDOM	GENOMIC	PAIRED	300	176	86	SRR17886319	ILLUMINA	Illumina HiSeq 2000	D0DDEACXX	4	USDA-ARS	USDA-ARS	4000000	4000000	100	100	0.1653	800000000	1.67715	https://doi.org/10.1371/journal.pone.0134031	SRP358331	803477	PRJNA803477	SRA1367107	SRX14045411	2022-02-04 14:05:58	2022-02-04 14:03:30	public	https://sra-download.ncbi.nlm.nih.gov/traces/sra73/SRR/017467/SRR17886319	1C75B0693AE0DE9139699985310B9618	76F8B0772B549EC2EB598E22CA85DFCC
TDa95-310	SRS11880115	SAMN25653290	External	Dioscorea alata	55571	Yam_Parent1_Lane4_004	CAGATC	WGS	TruSeq	RANDOM	GENOMIC	PAIRED	300	176	86	SRR17886276	ILLUMINA	Illumina HiSeq 2000	D0DDEACXX	4	USDA-ARS	USDA-ARS	4000000	4000000	100	100	0.1653	800000000	1.67715	https://doi.org/10.1371/journal.pone.0134031	SRP358331	803477	PRJNA803477	SRA1367107	SRX14045454	2022-02-04 14:14:01	2022-02-04 14:02:06	public	https://sra-download.ncbi.nlm.nih.gov/traces/sra71/SRR/017467/SRR17886276	94052ABDC0DAC3664652A7C17ADE3EC1	E4A57CF11F5EF04132EF305297D51F17
TDa95-310	SRS11880115	SAMN25653290	External	Dioscorea alata	55571	Yam_Parent1_Lane4_005	CAGATC	WGS	TruSeq	RANDOM	GENOMIC	PAIRED	300	176	86	SRR17886342	ILLUMINA	Illumina HiSeq 2000	D0DDEACXX	4	USDA-ARS	USDA-ARS	4000000	4000000	100	100	0.1653	800000000	1.67715	https://doi.org/10.1371/journal.pone.0134031	SRP358331	803477	PRJNA803477	SRA1367107	SRX14045388	2022-02-04 14:07:58	2022-02-04 14:04:32	public	https://sra-download.ncbi.nlm.nih.gov/traces/sra52/SRR/017467/SRR17886342	2DFA87725A985219B8357CB694374D1A	20AB40F9CBC5AD60D6D491654990D3DE
TDa95-310	SRS11880115	SAMN25653290	External	Dioscorea alata	55571	Yam_Parent1_Lane4_006	CAGATC	WGS	TruSeq	RANDOM	GENOMIC	PAIRED	300	176	86	SRR17886310	ILLUMINA	Illumina HiSeq 2000	D0DDEACXX	4	USDA-ARS	USDA-ARS	4000000	4000000	100	100	0.1653	800000000	1.67715	https://doi.org/10.1371/journal.pone.0134031	SRP358331	803477	PRJNA803477	SRA1367107	SRX14045420	2022-02-04 14:05:58	2022-02-04 14:03:35	public	https://sra-download.ncbi.nlm.nih.gov/traces/sra8/SRR/017467/SRR17886310	5B80BE5B1AE3FD7488763FB342398153	98A8B875707037FD188B77507C2DDFD3
TDa95-310	SRS11880115	SAMN25653290	External	Dioscorea alata	55571	Yam_Parent1_Lane4_007	CAGATC	WGS	TruSeq	RANDOM	GENOMIC	PAIRED	300	176	86	SRR17886376	ILLUMINA	Illumina HiSeq 2000	D0DDEACXX	4	USDA-ARS	USDA-ARS	4000000	4000000	100	100	0.1653	800000000	1.67715	https://doi.org/10.1371/journal.pone.0134031	SRP358331	803477	PRJNA803477	SRA1367107	SRX14045463	2022-02-04 14:07:58	2022-02-04 14:05:55	public	https://sra-download.ncbi.nlm.nih.gov/traces/sra11/SRR/017467/SRR17886376	D0A760C5D67C1A922F94FCE00689FCC1	2B5E68B4A54ADBDCD660D6D3E5282D22
TDa95-310	SRS11880115	SAMN25653290	External	Dioscorea alata	55571	Yam_Parent1_Lane4_008	CAGATC	WGS	TruSeq	RANDOM	GENOMIC	PAIRED	300	176	86	SRR17886333	ILLUMINA	Illumina HiSeq 2000	D0DDEACXX	4	USDA-ARS	USDA-ARS	4000000	4000000	100	100	0.1653	800000000	1.67715	https://doi.org/10.1371/journal.pone.0134031	SRP358331	803477	PRJNA803477	SRA1367107	SRX14045397	2022-02-04 14:05:58	2022-02-04 14:03:57	public	https://sra-download.ncbi.nlm.nih.gov/traces/sra66/SRR/017467/SRR17886333	C18DC07D6A69FB5BDBB6B10EAF3DC8EE	778EDF8E4507201A0BCBDB6FA461A8D9
TDa95-310	SRS11880115	SAMN25653290	External	Dioscorea alata	55571	Yam_Parent1_Lane4_009	CAGATC	WGS	TruSeq	RANDOM	GENOMIC	PAIRED	300	176	86	SRR17886301	ILLUMINA	Illumina HiSeq 2000	D0DDEACXX	4	USDA-ARS	USDA-ARS	4000000	4000000	100	100	0.1653	800000000	1.67715	https://doi.org/10.1371/journal.pone.0134031	SRP358331	803477	PRJNA803477	SRA1367107	SRX14045429	2022-02-04 14:05:58	2022-02-04 14:03:29	public	https://sra-download.ncbi.nlm.nih.gov/traces/sra52/SRR/017467/SRR17886301	99A9A9EF74B556E78FBC9D1FBB384DAF	50A7C8787FE464253B67640975722199
TDa95-310	SRS11880115	SAMN25653290	External	Dioscorea alata	55571	Yam_Parent1_Lane4_010	CAGATC	WGS	TruSeq	RANDOM	GENOMIC	PAIRED	300	176	86	SRR17886367	ILLUMINA	Illumina HiSeq 2000	D0DDEACXX	4	USDA-ARS	USDA-ARS	4000000	4000000	100	100	0.1653	800000000	1.67715	https://doi.org/10.1371/journal.pone.0134031	SRP358331	803477	PRJNA803477	SRA1367107	SRX14045472	2022-02-04 14:14:01	2022-02-04 14:06:30	public	https://sra-download.ncbi.nlm.nih.gov/traces/sra76/SRR/017467/SRR17886367	74704FAC2479E510DCEBD900488EECB9	5FE0DEB5CAE0D45BA21F50AC49FD1B4A
TDa95-310	SRS11880115	SAMN25653290	External	Dioscorea alata	55571	Yam_Parent1_Lane4_011	CAGATC	WGS	TruSeq	RANDOM	GENOMIC	PAIRED	300	176	86	SRR17886359	ILLUMINA	Illumina HiSeq 2000	D0DDEACXX	4	USDA-ARS	USDA-ARS	4000000	4000000	100	100	0.1653	800000000	1.67715	https://doi.org/10.1371/journal.pone.0134031	SRP358331	803477	PRJNA803477	SRA1367107	SRX14045371	2022-02-04 14:07:58	2022-02-04 14:05:51	public	https://sra-download.ncbi.nlm.nih.gov/traces/sra26/SRR/017467/SRR17886359	5C77483D69C2A608B696D3580053E9C5	EF79EF0EADA25E9F44BC517FB4565F12
TDa95-310	SRS11880115	SAMN25653290	External	Dioscorea alata	55571	Yam_Parent1_Lane4_012	CAGATC	WGS	TruSeq	RANDOM	GENOMIC	PAIRED	300	176	86	SRR17886349	ILLUMINA	Illumina HiSeq 2000	D0DDEACXX	4	USDA-ARS	USDA-ARS	4000000	4000000	100	100	0.1653	800000000	1.67715	https://doi.org/10.1371/journal.pone.0134031	SRP358331	803477	PRJNA803477	SRA1367107	SRX14045381	2022-02-04 14:07:58	2022-02-04 14:05:16	public	https://sra-download.ncbi.nlm.nih.gov/traces/sra71/SRR/017467/SRR17886349	3079971AF0794A2B0F8DB03279BB18B9	A142C0CFCA3F05B62C25928749C84FF9
TDa95-310	SRS11880115	SAMN25653290	External	Dioscorea alata	55571	Yam_Parent1_Lane4_013	CAGATC	WGS	TruSeq	RANDOM	GENOMIC	PAIRED	300	176	86	SRR17886348	ILLUMINA	Illumina HiSeq 2000	D0DDEACXX	4	USDA-ARS	USDA-ARS	4000000	4000000	100	100	0.1653	800000000	1.67715	https://doi.org/10.1371/journal.pone.0134031	SRP358331	803477	PRJNA803477	SRA1367107	SRX14045382	2022-02-04 14:14:01	2022-02-04 14:05:25	public	https://sra-download.ncbi.nlm.nih.gov/traces/sra27/SRR/017467/SRR17886348	3B8621DD579101760C13CB1C5EBBAEAA	2FE07DF558269D0CCFC17F61882C7E6C
TDa95-310	SRS11880115	SAMN25653290	External	Dioscorea alata	55571	Yam_Parent1_Lane4_014	CAGATC	WGS	TruSeq	RANDOM	GENOMIC	PAIRED	300	176	86	SRR17886347	ILLUMINA	Illumina HiSeq 2000	D0DDEACXX	4	USDA-ARS	USDA-ARS	4000000	4000000	100	100	0.1653	800000000	1.67715	https://doi.org/10.1371/journal.pone.0134031	SRP358331	803477	PRJNA803477	SRA1367107	SRX14045383	2022-02-04 14:14:01	2022-02-04 14:05:00	public	https://sra-download.ncbi.nlm.nih.gov/traces/sra67/SRR/017467/SRR17886347	EFBD51C2D16E692FA69132EC581907B2	282BE357BBB7358979B5D6C4B8F16169
TDa95-310	SRS11880115	SAMN25653290	External	Dioscorea alata	55571	Yam_Parent1_Lane4_015	CAGATC	WGS	TruSeq	RANDOM	GENOMIC	PAIRED	300	176	86	SRR17886346	ILLUMINA	Illumina HiSeq 2000	D0DDEACXX	4	USDA-ARS	USDA-ARS	4000000	4000000	100	100	0.1653	800000000	1.67715	https://doi.org/10.1371/journal.pone.0134031	SRP358331	803477	PRJNA803477	SRA1367107	SRX14045384	2022-02-04 14:07:58	2022-02-04 14:04:52	public	https://sra-download.ncbi.nlm.nih.gov/traces/sra16/SRR/017467/SRR17886346	F9BF36804178307A7F9218779F0D44B4	304A0513930E3EA08659B185250C6DD0
TDa95-310	SRS11880115	SAMN25653290	External	Dioscorea alata	55571	Yam_Parent1_Lane4_016	CAGATC	WGS	TruSeq	RANDOM	GENOMIC	PAIRED	300	176	86	SRR17886324	ILLUMINA	Illumina HiSeq 2000	D0DDEACXX	4	USDA-ARS	USDA-ARS	4000000	4000000	100	100	0.1653	800000000	1.67715	https://doi.org/10.1371/journal.pone.0134031	SRP358331	803477	PRJNA803477	SRA1367107	SRX14045406	2022-02-04 14:07:58	2022-02-04 14:03:59	public	https://sra-download.ncbi.nlm.nih.gov/traces/sra77/SRR/017467/SRR17886324	074F75FE2BC7F47BED75E1D63A70D39E	9D4BB1073DCCFA8B1D68201E6976582D
TDa95-310	SRS11880115	SAMN25653290	External	Dioscorea alata	55571	Yam_Parent1_Lane4_017	CAGATC	WGS	TruSeq	RANDOM	GENOMIC	PAIRED	300	176	86	SRR17886323	ILLUMINA	Illumina HiSeq 2000	D0DDEACXX	4	USDA-ARS	USDA-ARS	4000000	4000000	100	100	0.1653	800000000	1.67715	https://doi.org/10.1371/journal.pone.0134031	SRP358331	803477	PRJNA803477	SRA1367107	SRX14045407	2022-02-04 14:07:58	2022-02-04 14:04:08	public	https://sra-download.ncbi.nlm.nih.gov/traces/sra59/SRR/017467/SRR17886323	03A4A0C400ABB6C716CE2201DC24995B	A1B5348EB56528C9CF6C91D3254EF160
TDa95-310	SRS11880115	SAMN25653290	External	Dioscorea alata	55571	Yam_Parent1_Lane4_018	CAGATC	WGS	TruSeq	RANDOM	GENOMIC	PAIRED	300	176	86	SRR17886322	ILLUMINA	Illumina HiSeq 2000	D0DDEACXX	4	USDA-ARS	USDA-ARS	4000000	4000000	100	100	0.1653	800000000	1.67715	https://doi.org/10.1371/journal.pone.0134031	SRP358331	803477	PRJNA803477	SRA1367107	SRX14045408	2022-02-04 14:05:58	2022-02-04 14:03:56	public	https://sra-download.ncbi.nlm.nih.gov/traces/sra52/SRR/017467/SRR17886322	41AA6C8BB091735517FD30224052A46A	DE61A62899095FC9B97CBEAF9036A00A
TDa95-310	SRS11880115	SAMN25653290	External	Dioscorea alata	55571	Yam_Parent1_Lane4_019	CAGATC	WGS	TruSeq	RANDOM	GENOMIC	PAIRED	300	176	86	SRR17886321	ILLUMINA	Illumina HiSeq 2000	D0DDEACXX	4	USDA-ARS	USDA-ARS	4000000	4000000	100	100	0.1653	800000000	1.67715	https://doi.org/10.1371/journal.pone.0134031	SRP358331	803477	PRJNA803477	SRA1367107	SRX14045409	2022-02-04 14:07:58	2022-02-04 14:04:11	public	https://sra-download.ncbi.nlm.nih.gov/traces/sra76/SRR/017467/SRR17886321	5A33D0EA8E02C5703868D15CFC4D7697	EC2DA26299421EBE63FC7C53CF7F7FDE
TDa95-310	SRS11880115	SAMN25653290	External	Dioscorea alata	55571	Yam_Parent1_Lane4_020	CAGATC	WGS	TruSeq	RANDOM	GENOMIC	PAIRED	300	176	86	SRR17886320	ILLUMINA	Illumina HiSeq 2000	D0DDEACXX	4	USDA-ARS	USDA-ARS	4000000	4000000	100	100	0.1653	800000000	1.67715	https://doi.org/10.1371/journal.pone.0134031	SRP358331	803477	PRJNA803477	SRA1367107	SRX14045410	2022-02-04 14:14:01	2022-02-04 14:04:01	public	https://sra-download.ncbi.nlm.nih.gov/traces/sra40/SRR/017467/SRR17886320	10CA883D65864C3CE51B2C718B3CF428	D1B1F5DDF51D9EE44925AF6BC0F8BD2A
TDa95-310	SRS11880115	SAMN25653290	External	Dioscorea alata	55571	Yam_Parent1_Lane4_021	CAGATC	WGS	TruSeq	RANDOM	GENOMIC	PAIRED	300	176	86	SRR17886318	ILLUMINA	Illumina HiSeq 2000	D0DDEACXX	4	USDA-ARS	USDA-ARS	4000000	4000000	100	100	0.1653	800000000	1.67715	https://doi.org/10.1371/journal.pone.0134031	SRP358331	803477	PRJNA803477	SRA1367107	SRX14045412	2022-02-04 14:05:58	2022-02-04 14:03:37	public	https://sra-download.ncbi.nlm.nih.gov/traces/sra77/SRR/017467/SRR17886318	41655CC916E299E1B5CA260B1D4FF7F6	1D41E448F8BA0E8A3A3C1C6CFE78CA23
TDa95-310	SRS11880115	SAMN25653290	External	Dioscorea alata	55571	Yam_Parent1_Lane4_022	CAGATC	WGS	TruSeq	RANDOM	GENOMIC	PAIRED	300	176	86	SRR17886317	ILLUMINA	Illumina HiSeq 2000	D0DDEACXX	4	USDA-ARS	USDA-ARS	4000000	4000000	100	100	0.1653	800000000	1.67715	https://doi.org/10.1371/journal.pone.0134031	SRP358331	803477	PRJNA803477	SRA1367107	SRX14045413	2022-02-04 14:35:40	2022-02-04 14:03:21	public	https://sra-download.ncbi.nlm.nih.gov/traces/sra67/SRR/017467/SRR17886317	1A348B1ABE298E89D79FF793F8E5EA0D	8F9CCF807FD2C93D7E1858FF30AA0774
TDa95-310	SRS11880115	SAMN25653290	External	Dioscorea alata	55571	Yam_Parent1_Lane4_023	CAGATC	WGS	TruSeq	RANDOM	GENOMIC	PAIRED	300	176	86	SRR17886300	ILLUMINA	Illumina HiSeq 2000	D0DDEACXX	4	USDA-ARS	USDA-ARS	4000000	4000000	100	100	0.1653	800000000	1.67715	https://doi.org/10.1371/journal.pone.0134031	SRP358331	803477	PRJNA803477	SRA1367107	SRX14045430	2022-02-04 14:05:58	2022-02-04 14:03:18	public	https://sra-download.ncbi.nlm.nih.gov/traces/sra28/SRR/017467/SRR17886300	75A0258779E181C460F4A973253AA9D1	270190783C18DD21504A788AB6BAA902
TDa95-310	SRS11880115	SAMN25653290	External	Dioscorea alata	55571	Yam_Parent1_Lane4_024	CAGATC	WGS	TruSeq	RANDOM	GENOMIC	PAIRED	300	176	86	SRR17886299	ILLUMINA	Illumina HiSeq 2000	D0DDEACXX	4	USDA-ARS	USDA-ARS	4000000	4000000	100	100	0.1653	800000000	1.67715	https://doi.org/10.1371/journal.pone.0134031	SRP358331	803477	PRJNA803477	SRA1367107	SRX14045431	2022-02-04 14:14:01	2022-02-04 14:03:18	public	https://sra-download.ncbi.nlm.nih.gov/traces/sra73/SRR/017467/SRR17886299	48B403F13E8CD2A6F200CA9C96DF47D8	30B0F421D412ACEDCA1A47C356415DC4
TDa95-310	SRS11880115	SAMN25653290	External	Dioscorea alata	55571	Yam_Parent1_Lane4_025	CAGATC	WGS	TruSeq	RANDOM	GENOMIC	PAIRED	300	176	86	SRR17886298	ILLUMINA	Illumina HiSeq 2000	D0DDEACXX	4	USDA-ARS	USDA-ARS	4000000	4000000	100	100	0.1653	800000000	1.67715	https://doi.org/10.1371/journal.pone.0134031	SRP358331	803477	PRJNA803477	SRA1367107	SRX14045432	2022-02-04 14:05:58	2022-02-04 14:02:47	public	https://sra-download.ncbi.nlm.nih.gov/traces/sra30/SRR/017467/SRR17886298	B4132EED60B46B0E5388098AF43CC8AC	91B4C557D46DA21F66956DD984E907CA
TDa95-310	SRS11880115	SAMN25653290	External	Dioscorea alata	55571	Yam_Parent1_Lane4_026	CAGATC	WGS	TruSeq	RANDOM	GENOMIC	PAIRED	300	176	86	SRR17886297	ILLUMINA	Illumina HiSeq 2000	D0DDEACXX	4	USDA-ARS	USDA-ARS	4000000	4000000	100	100	0.1653	800000000	1.67715	https://doi.org/10.1371/journal.pone.0134031	SRP358331	803477	PRJNA803477	SRA1367107	SRX14045433	2022-02-04 14:05:58	2022-02-04 14:03:00	public	https://sra-download.ncbi.nlm.nih.gov/traces/sra54/SRR/017467/SRR17886297	BC42C95A8CF8BB0880A51236ED052DFC	1CA110C674CBF9CEBD0066A727ABD858
TDa95-310	SRS11880115	SAMN25653290	External	Dioscorea alata	55571	Yam_Parent1_Lane4_027	CAGATC	WGS	TruSeq	RANDOM	GENOMIC	PAIRED	300	176	86	SRR17886296	ILLUMINA	Illumina HiSeq 2000	D0DDEACXX	4	USDA-ARS	USDA-ARS	4000000	4000000	100	100	0.1653	800000000	1.67715	https://doi.org/10.1371/journal.pone.0134031	SRP358331	803477	PRJNA803477	SRA1367107	SRX14045434	2022-02-04 14:05:58	2022-02-04 14:03:19	public	https://sra-download.ncbi.nlm.nih.gov/traces/sra77/SRR/017467/SRR17886296	36C9584C73E615463349E306F93201DB	67CC4E626D3E38EC2557AC135256BAC5
TDa95-310	SRS11880115	SAMN25653290	External	Dioscorea alata	55571	Yam_Parent1_Lane4_028	CAGATC	WGS	TruSeq	RANDOM	GENOMIC	PAIRED	300	176	86	SRR17886295	ILLUMINA	Illumina HiSeq 2000	D0DDEACXX	4	USDA-ARS	USDA-ARS	4000000	4000000	100	100	0.1653	800000000	1.67715	https://doi.org/10.1371/journal.pone.0134031	SRP358331	803477	PRJNA803477	SRA1367107	SRX14045435	2022-02-04 14:05:58	2022-02-04 14:03:23	public	https://sra-download.ncbi.nlm.nih.gov/traces/sra76/SRR/017467/SRR17886295	333F576601B0CE3EF554EAF588B9DCC6	2E9667903F822953E507C478A270A73C
TDa95-310	SRS11880115	SAMN25653290	External	Dioscorea alata	55571	Yam_Parent1_Lane4_029	CAGATC	WGS	TruSeq	RANDOM	GENOMIC	PAIRED	300	176	86	SRR17886294	ILLUMINA	Illumina HiSeq 2000	D0DDEACXX	4	USDA-ARS	USDA-ARS	4000000	4000000	100	100	0.1653	800000000	1.67715	https://doi.org/10.1371/journal.pone.0134031	SRP358331	803477	PRJNA803477	SRA1367107	SRX14045436	2022-02-04 14:05:58	2022-02-04 14:02:35	public	https://sra-download.ncbi.nlm.nih.gov/traces/sra1/SRR/017467/SRR17886294	BB92527CDC34300217F658CD73723C37	51C18D1F13BEDA4BF9D2F9939A804C40
TDa95-310	SRS11880115	SAMN25653290	External	Dioscorea alata	55571	Yam_Parent1_Lane4_030	CAGATC	WGS	TruSeq	RANDOM	GENOMIC	PAIRED	300	176	86	SRR17886293	ILLUMINA	Illumina HiSeq 2000	D0DDEACXX	4	USDA-ARS	USDA-ARS	4000000	4000000	100	100	0.1653	800000000	1.67715	https://doi.org/10.1371/journal.pone.0134031	SRP358331	803477	PRJNA803477	SRA1367107	SRX14045437	2022-02-04 14:14:01	2022-02-04 14:02:58	public	https://sra-download.ncbi.nlm.nih.gov/traces/sra39/SRR/017467/SRR17886293	60DA6ABB6F223FDF4AFAE87AF67346F8	15E1C30D60E81D962BF54029A032F77D
TDa95-310	SRS11880115	SAMN25653290	External	Dioscorea alata	55571	Yam_Parent1_Lane4_031	CAGATC	WGS	TruSeq	RANDOM	GENOMIC	PAIRED	300	176	86	SRR17886275	ILLUMINA	Illumina HiSeq 2000	D0DDEACXX	4	USDA-ARS	USDA-ARS	4000000	4000000	100	100	0.1653	800000000	1.67715	https://doi.org/10.1371/journal.pone.0134031	SRP358331	803477	PRJNA803477	SRA1367107	SRX14045455	2022-02-04 14:05:58	2022-02-04 14:02:38	public	https://sra-download.ncbi.nlm.nih.gov/traces/sra73/SRR/017467/SRR17886275	585DF31C1878C8DDE0005EAF76D54EB1	3F9ADE4484A10D410AC33DF7B6A33025
TDa95-310	SRS11880115	SAMN25653290	External	Dioscorea alata	55571	Yam_Parent1_Lane4_032	CAGATC	WGS	TruSeq	RANDOM	GENOMIC	PAIRED	300	176	86	SRR17886383	ILLUMINA	Illumina HiSeq 2000	D0DDEACXX	4	USDA-ARS	USDA-ARS	4000000	4000000	100	100	0.1653	800000000	1.67715	https://doi.org/10.1371/journal.pone.0134031	SRP358331	803477	PRJNA803477	SRA1367107	SRX14045456	2022-02-04 14:07:58	2022-02-04 14:05:30	public	https://sra-download.ncbi.nlm.nih.gov/traces/sra71/SRR/017467/SRR17886383	7438AADAE4A51CA8478A587F88A37826	E2DBDF7737B4D848563A9BDB6CFCDA77
TDa95-310	SRS11880115	SAMN25653290	External	Dioscorea alata	55571	Yam_Parent1_Lane4_033	CAGATC	WGS	TruSeq	RANDOM	GENOMIC	PAIRED	300	176	86	SRR17886382	ILLUMINA	Illumina HiSeq 2000	D0DDEACXX	4	USDA-ARS	USDA-ARS	4000000	4000000	100	100	0.1653	800000000	1.67715	https://doi.org/10.1371/journal.pone.0134031	SRP358331	803477	PRJNA803477	SRA1367107	SRX14045457	2022-02-04 14:14:01	2022-02-04 14:06:05	public	https://sra-download.ncbi.nlm.nih.gov/traces/sra56/SRR/017467/SRR17886382	DC3BA881E516B46C3E0AA518ED774768	6D9C494EA50688F8A8FD750E9A927D9B
TDa95-310	SRS11880115	SAMN25653290	External	Dioscorea alata	55571	Yam_Parent1_Lane4_034	CAGATC	WGS	TruSeq	RANDOM	GENOMIC	PAIRED	300	176	86	SRR17886381	ILLUMINA	Illumina HiSeq 2000	D0DDEACXX	4	USDA-ARS	USDA-ARS	4000000	4000000	100	100	0.1653	800000000	1.67715	https://doi.org/10.1371/journal.pone.0134031	SRP358331	803477	PRJNA803477	SRA1367107	SRX14045458	2022-02-04 14:07:58	2022-02-04 14:05:39	public	https://sra-download.ncbi.nlm.nih.gov/traces/sra38/SRR/017467/SRR17886381	CE3277A228C48D601D45C79CBED2DB0A	518CBD34211DA4187F168764640130D3
TDa95-310	SRS11880115	SAMN25653290	External	Dioscorea alata	55571	Yam_Parent1_Lane4_035	CAGATC	WGS	TruSeq	RANDOM	GENOMIC	PAIRED	300	176	86	SRR17886380	ILLUMINA	Illumina HiSeq 2000	D0DDEACXX	4	USDA-ARS	USDA-ARS	4000000	4000000	100	100	0.1653	800000000	1.67715	https://doi.org/10.1371/journal.pone.0134031	SRP358331	803477	PRJNA803477	SRA1367107	SRX14045459	2022-02-04 14:14:01	2022-02-04 14:06:02	public	https://sra-download.ncbi.nlm.nih.gov/traces/sra67/SRR/017467/SRR17886380	ED8FF0F6E55CA0AEBE4EEE0F25B7746A	C262395DE4E378F09B9A78DDBEED2303
TDa95-310	SRS11880115	SAMN25653290	External	Dioscorea alata	55571	Yam_Parent1_Lane4_036	CAGATC	WGS	TruSeq	RANDOM	GENOMIC	PAIRED	300	176	86	SRR17886379	ILLUMINA	Illumina HiSeq 2000	D0DDEACXX	4	USDA-ARS	USDA-ARS	4000000	4000000	100	100	0.1653	800000000	1.67715	https://doi.org/10.1371/journal.pone.0134031	SRP358331	803477	PRJNA803477	SRA1367107	SRX14045460	2022-02-04 14:07:58	2022-02-04 14:05:52	public	https://sra-download.ncbi.nlm.nih.gov/traces/sra54/SRR/017467/SRR17886379	6E35336EA12BCC460A2DE3BE2434AE38	6C5A8861371096CAF72BDE87DDABF10C
TDa95-310	SRS11880115	SAMN25653290	External	Dioscorea alata	55571	Yam_Parent1_Lane4_037	CAGATC	WGS	TruSeq	RANDOM	GENOMIC	PAIRED	300	176	86	SRR17886378	ILLUMINA	Illumina HiSeq 2000	D0DDEACXX	4	USDA-ARS	USDA-ARS	4000000	4000000	100	100	0.1653	800000000	1.67715	https://doi.org/10.1371/journal.pone.0134031	SRP358331	803477	PRJNA803477	SRA1367107	SRX14045461	2022-02-04 14:14:01	2022-02-04 14:06:01	public	https://sra-download.ncbi.nlm.nih.gov/traces/sra32/SRR/017467/SRR17886378	55527054D81ABA956376147ED75926EC	1FE8CCD39CFE141467102042AB68DD2A
TDa95-310	SRS11880115	SAMN25653290	External	Dioscorea alata	55571	Yam_Parent1_Lane4_038	CAGATC	WGS	TruSeq	RANDOM	GENOMIC	PAIRED	300	176	86	SRR17886345	ILLUMINA	Illumina HiSeq 2000	D0DDEACXX	4	USDA-ARS	USDA-ARS	4000000	4000000	100	100	0.1653	800000000	1.67715	https://doi.org/10.1371/journal.pone.0134031	SRP358331	803477	PRJNA803477	SRA1367107	SRX14045385	2022-02-04 14:07:58	2022-02-04 14:05:02	public	https://sra-download.ncbi.nlm.nih.gov/traces/sra52/SRR/017467/SRR17886345	CA8E0895631C5BC0B8316DE56692B013	FFAD7B6B15B041EBAA3E1D6B9F9A4B30
TDa95-310	SRS11880115	SAMN25653290	External	Dioscorea alata	55571	Yam_Parent1_Lane4_039	CAGATC	WGS	TruSeq	RANDOM	GENOMIC	PAIRED	300	176	86	SRR17886344	ILLUMINA	Illumina HiSeq 2000	D0DDEACXX	4	USDA-ARS	USDA-ARS	4000000	4000000	100	100	0.1653	800000000	1.67715	https://doi.org/10.1371/journal.pone.0134031	SRP358331	803477	PRJNA803477	SRA1367107	SRX14045386	2022-02-04 14:07:58	2022-02-04 14:05:09	public	https://sra-download.ncbi.nlm.nih.gov/traces/sra79/SRR/017467/SRR17886344	3E50EB92937DB32FCEC9C14953E1A360	C8D866A100EE6E458772CF07B82D389D
TDa95-310	SRS11880115	SAMN25653290	External	Dioscorea alata	55571	Yam_Parent1_Lane4_040	CAGATC	WGS	TruSeq	RANDOM	GENOMIC	PAIRED	300	176	86	SRR17886343	ILLUMINA	Illumina HiSeq 2000	D0DDEACXX	4	USDA-ARS	USDA-ARS	4000000	4000000	100	100	0.1653	800000000	1.67715	https://doi.org/10.1371/journal.pone.0134031	SRP358331	803477	PRJNA803477	SRA1367107	SRX14045387	2022-02-04 14:07:58	2022-02-04 14:05:04	public	https://sra-download.ncbi.nlm.nih.gov/traces/sra77/SRR/017467/SRR17886343	9F32EFD979962D039116ADA67BDFD1B9	3DD6D338A9D4F82479241683C6632B75
TDa95-310	SRS11880115	SAMN25653290	External	Dioscorea alata	55571	Yam_Parent1_Lane4_041	CAGATC	WGS	TruSeq	RANDOM	GENOMIC	PAIRED	300	176	86	SRR17886341	ILLUMINA	Illumina HiSeq 2000	D0DDEACXX	4	USDA-ARS	USDA-ARS	4000000	4000000	100	100	0.1653	800000000	1.67715	https://doi.org/10.1371/journal.pone.0134031	SRP358331	803477	PRJNA803477	SRA1367107	SRX14045389	2022-02-04 14:07:58	2022-02-04 14:05:11	public	https://sra-download.ncbi.nlm.nih.gov/traces/sra59/SRR/017467/SRR17886341	D4C3F87798EB4DB495C437842F7497C3	D4D11FD3FA8D3332DA9C7591477A1BD9
TDa95-310	SRS11880115	SAMN25653290	External	Dioscorea alata	55571	Yam_Parent1_Lane4_042	CAGATC	WGS	TruSeq	RANDOM	GENOMIC	PAIRED	300	176	86	SRR17886340	ILLUMINA	Illumina HiSeq 2000	D0DDEACXX	4	USDA-ARS	USDA-ARS	4000000	4000000	100	100	0.1653	800000000	1.67715	https://doi.org/10.1371/journal.pone.0134031	SRP358331	803477	PRJNA803477	SRA1367107	SRX14045390	2022-02-04 14:07:58	2022-02-04 14:04:54	public	https://sra-download.ncbi.nlm.nih.gov/traces/sra21/SRR/017467/SRR17886340	0FEF22F5991DDB72BCBA7F3E7F298AAB	361431C0EB43B101671ABDCFCE6F3BAA
TDa95-310	SRS11880115	SAMN25653290	External	Dioscorea alata	55571	Yam_Parent1_Lane4_043	CAGATC	WGS	TruSeq	RANDOM	GENOMIC	PAIRED	300	176	86	SRR17886339	ILLUMINA	Illumina HiSeq 2000	D0DDEACXX	4	USDA-ARS	USDA-ARS	4000000	4000000	100	100	0.1653	800000000	1.67715	https://doi.org/10.1371/journal.pone.0134031	SRP358331	803477	PRJNA803477	SRA1367107	SRX14045391	2022-02-04 14:07:58	2022-02-04 14:04:44	public	https://sra-download.ncbi.nlm.nih.gov/traces/sra8/SRR/017467/SRR17886339	BCEA4E7FBB02C75C7F72A138D95F3E04	FCCA97E879D224C045F31AE74024C102
TDa95-310	SRS11880115	SAMN25653290	External	Dioscorea alata	55571	Yam_Parent1_Lane4_044	CAGATC	WGS	TruSeq	RANDOM	GENOMIC	PAIRED	300	176	86	SRR17886338	ILLUMINA	Illumina HiSeq 2000	D0DDEACXX	4	USDA-ARS	USDA-ARS	4000000	4000000	100	100	0.1653	800000000	1.67715	https://doi.org/10.1371/journal.pone.0134031	SRP358331	803477	PRJNA803477	SRA1367107	SRX14045392	2022-02-04 14:07:58	2022-02-04 14:04:40	public	https://sra-download.ncbi.nlm.nih.gov/traces/sra21/SRR/017467/SRR17886338	565E0F7593D51B4FF9829A491B67CE78	D8E663153B574DE48B4765EE15F853AB
TDa95-310	SRS11880115	SAMN25653290	External	Dioscorea alata	55571	Yam_Parent1_Lane4_045	CAGATC	WGS	TruSeq	RANDOM	GENOMIC	PAIRED	300	176	86	SRR17886316	ILLUMINA	Illumina HiSeq 2000	D0DDEACXX	4	USDA-ARS	USDA-ARS	4000000	4000000	100	100	0.1653	800000000	1.67715	https://doi.org/10.1371/journal.pone.0134031	SRP358331	803477	PRJNA803477	SRA1367107	SRX14045414	2022-02-04 14:05:58	2022-02-04 14:03:16	public	https://sra-download.ncbi.nlm.nih.gov/traces/sra38/SRR/017467/SRR17886316	AA2003766B86F88E48738AD69B9DD974	FC2D566D52D6B574A0DF4BA6384A65F4
TDa95-310	SRS11880115	SAMN25653290	External	Dioscorea alata	55571	Yam_Parent1_Lane4_046	CAGATC	WGS	TruSeq	RANDOM	GENOMIC	PAIRED	300	176	86	SRR17886315	ILLUMINA	Illumina HiSeq 2000	D0DDEACXX	4	USDA-ARS	USDA-ARS	4000000	4000000	100	100	0.1653	800000000	1.67715	https://doi.org/10.1371/journal.pone.0134031	SRP358331	803477	PRJNA803477	SRA1367107	SRX14045415	2022-02-04 14:05:58	2022-02-04 14:03:38	public	https://sra-download.ncbi.nlm.nih.gov/traces/sra56/SRR/017467/SRR17886315	2B09660C74895F8C3613527328765224	4D2CCD948893D37509CC9D324766768D
TDa95-310	SRS11880115	SAMN25653290	External	Dioscorea alata	55571	Yam_Parent1_Lane4_047	CAGATC	WGS	TruSeq	RANDOM	GENOMIC	PAIRED	300	176	86	SRR17886314	ILLUMINA	Illumina HiSeq 2000	D0DDEACXX	4	USDA-ARS	USDA-ARS	4000000	4000000	100	100	0.1653	800000000	1.67715	https://doi.org/10.1371/journal.pone.0134031	SRP358331	803477	PRJNA803477	SRA1367107	SRX14045416	2022-02-04 14:05:58	2022-02-04 14:03:33	public	https://sra-download.ncbi.nlm.nih.gov/traces/sra53/SRR/017467/SRR17886314	64B2F847B70E52918F5D2B5A860A8CD6	B52F0F7FA93ECCEF1897692434F3789E
TDa95-310	SRS11880115	SAMN25653290	External	Dioscorea alata	55571	Yam_Parent1_Lane4_048	CAGATC	WGS	TruSeq	RANDOM	GENOMIC	PAIRED	300	176	86	SRR17886313	ILLUMINA	Illumina HiSeq 2000	D0DDEACXX	4	USDA-ARS	USDA-ARS	4000000	4000000	100	100	0.1653	800000000	1.67715	https://doi.org/10.1371/journal.pone.0134031	SRP358331	803477	PRJNA803477	SRA1367107	SRX14045417	2022-02-04 14:05:58	2022-02-04 14:03:44	public	https://sra-download.ncbi.nlm.nih.gov/traces/sra73/SRR/017467/SRR17886313	754451B03801BF99CE34EC20053E8017	FCFD621A5E653E3F06BA908462B65F99
TDa95-310	SRS11880115	SAMN25653290	External	Dioscorea alata	55571	Yam_Parent1_Lane4_049	CAGATC	WGS	TruSeq	RANDOM	GENOMIC	PAIRED	300	176	86	SRR17886312	ILLUMINA	Illumina HiSeq 2000	D0DDEACXX	4	USDA-ARS	USDA-ARS	4000000	4000000	100	100	0.1653	800000000	1.67715	https://doi.org/10.1371/journal.pone.0134031	SRP358331	803477	PRJNA803477	SRA1367107	SRX14045418	2022-02-04 14:05:58	2022-02-04 14:03:22	public	https://sra-download.ncbi.nlm.nih.gov/traces/sra38/SRR/017467/SRR17886312	944E455FE41F2B185D5633F4C8D625B4	5BD6EFCADDB8FBA520810977AD4B1D44
TDa95-310	SRS11880115	SAMN25653290	External	Dioscorea alata	55571	Yam_Parent1_Lane4_050	CAGATC	WGS	TruSeq	RANDOM	GENOMIC	PAIRED	300	176	86	SRR17886311	ILLUMINA	Illumina HiSeq 2000	D0DDEACXX	4	USDA-ARS	USDA-ARS	4000000	4000000	100	100	0.1653	800000000	1.67715	https://doi.org/10.1371/journal.pone.0134031	SRP358331	803477	PRJNA803477	SRA1367107	SRX14045419	2022-02-04 14:05:58	2022-02-04 14:03:33	public	https://sra-download.ncbi.nlm.nih.gov/traces/sra78/SRR/017467/SRR17886311	D24DCBB65AEA70857778730D84F86A5B	8DF97B06395FB3A238DD47F91372C801
TDa95-310	SRS11880115	SAMN25653290	External	Dioscorea alata	55571	Yam_Parent1_Lane4_051	CAGATC	WGS	TruSeq	RANDOM	GENOMIC	PAIRED	300	176	86	SRR17886309	ILLUMINA	Illumina HiSeq 2000	D0DDEACXX	4	USDA-ARS	USDA-ARS	4000000	4000000	100	100	0.1653	800000000	1.67715	https://doi.org/10.1371/journal.pone.0134031	SRP358331	803477	PRJNA803477	SRA1367107	SRX14045421	2022-02-04 14:05:58	2022-02-04 14:03:28	public	https://sra-download.ncbi.nlm.nih.gov/traces/sra77/SRR/017467/SRR17886309	EAC382E99131194395A1B5590F321C40	908E8497FFFD849D888F1F79A9A77BBA
TDa95-310	SRS11880115	SAMN25653290	External	Dioscorea alata	55571	Yam_Parent1_Lane4_052	CAGATC	WGS	TruSeq	RANDOM	GENOMIC	PAIRED	300	176	86	SRR17886292	ILLUMINA	Illumina HiSeq 2000	D0DDEACXX	4	USDA-ARS	USDA-ARS	4000000	4000000	100	100	0.1653	800000000	1.67715	https://doi.org/10.1371/journal.pone.0134031	SRP358331	803477	PRJNA803477	SRA1367107	SRX14045438	2022-02-04 14:05:58	2022-02-04 14:02:53	public	https://sra-download.ncbi.nlm.nih.gov/traces/sra54/SRR/017467/SRR17886292	89F2F40C363F023970C2E12057346FFB	5A54912DC028F00D5A405C7B42AF9BE7
TDa95-310	SRS11880115	SAMN25653290	External	Dioscorea alata	55571	Yam_Parent1_Lane4_053	CAGATC	WGS	TruSeq	RANDOM	GENOMIC	PAIRED	300	176	86	SRR17886291	ILLUMINA	Illumina HiSeq 2000	D0DDEACXX	4	USDA-ARS	USDA-ARS	4000000	4000000	100	100	0.1653	800000000	1.67715	https://doi.org/10.1371/journal.pone.0134031	SRP358331	803477	PRJNA803477	SRA1367107	SRX14045439	2022-02-04 14:05:58	2022-02-04 14:02:48	public	https://sra-download.ncbi.nlm.nih.gov/traces/sra30/SRR/017467/SRR17886291	51BA7280E77E1BC76C67B94A766B3893	F2567A0BD0E708ED4B54CD28969A57F3
TDa95-310	SRS11880115	SAMN25653290	External	Dioscorea alata	55571	Yam_Parent1_Lane4_054	CAGATC	WGS	TruSeq	RANDOM	GENOMIC	PAIRED	300	176	86	SRR17886290	ILLUMINA	Illumina HiSeq 2000	D0DDEACXX	4	USDA-ARS	USDA-ARS	4000000	4000000	100	100	0.1653	800000000	1.67715	https://doi.org/10.1371/journal.pone.0134031	SRP358331	803477	PRJNA803477	SRA1367107	SRX14045440	2022-02-04 14:14:01	2022-02-04 14:03:11	public	https://sra-download.ncbi.nlm.nih.gov/traces/sra33/SRR/017467/SRR17886290	032D12B4267FC4FA31869732E666D8D6	EC21824BF0A927CD4A250325505BBE36
TDa95-310	SRS11880115	SAMN25653290	External	Dioscorea alata	55571	Yam_Parent1_Lane4_055	CAGATC	WGS	TruSeq	RANDOM	GENOMIC	PAIRED	300	176	86	SRR17886289	ILLUMINA	Illumina HiSeq 2000	D0DDEACXX	4	USDA-ARS	USDA-ARS	4000000	4000000	100	100	0.1653	800000000	1.67715	https://doi.org/10.1371/journal.pone.0134031	SRP358331	803477	PRJNA803477	SRA1367107	SRX14045441	2022-02-04 14:05:58	2022-02-04 14:03:00	public	https://sra-download.ncbi.nlm.nih.gov/traces/sra38/SRR/017467/SRR17886289	882C781D3A1D6FBCE3CA51943964CF8F	DE2C144D19E3684FB187268AF304E7D7
TDa95-310	SRS11880115	SAMN25653290	External	Dioscorea alata	55571	Yam_Parent1_Lane4_056	CAGATC	WGS	TruSeq	RANDOM	GENOMIC	PAIRED	300	176	86	SRR17886288	ILLUMINA	Illumina HiSeq 2000	D0DDEACXX	4	USDA-ARS	USDA-ARS	4000000	4000000	100	100	0.1653	800000000	1.67715	https://doi.org/10.1371/journal.pone.0134031	SRP358331	803477	PRJNA803477	SRA1367107	SRX14045442	2022-02-04 14:05:58	2022-02-04 14:02:29	public	https://sra-download.ncbi.nlm.nih.gov/traces/sra77/SRR/017467/SRR17886288	A21860BAF07DC71FC294090A04720417	A55D0580BC52D4609D30851DCDFD092E
TDa95-310	SRS11880115	SAMN25653290	External	Dioscorea alata	55571	Yam_Parent1_Lane4_057	CAGATC	WGS	TruSeq	RANDOM	GENOMIC	PAIRED	300	176	86	SRR17886287	ILLUMINA	Illumina HiSeq 2000	D0DDEACXX	4	USDA-ARS	USDA-ARS	1974058	1974058	100	100	0.1653	394811600	0.827697	https://doi.org/10.1371/journal.pone.0134031	SRP358331	803477	PRJNA803477	SRA1367107	SRX14045443	2022-02-04 14:05:58	2022-02-04 14:01:57	public	https://sra-download.ncbi.nlm.nih.gov/traces/sra38/SRR/017467/SRR17886287	A0D3BC599805CAECA89F2D9FB3A21039	AC4B4D812A1EEFF127E40C59227FCD3E
TDa95-310	SRS11880115	SAMN25653290	External	Dioscorea alata	55571	Yam_Parent1_Lane5_001	ACTTGA	WGS	TruSeq	RANDOM	GENOMIC	PAIRED	300	170	84	SRR17886286	ILLUMINA	Illumina HiSeq 2000	D0DDEACXX	5	USDA-ARS	USDA-ARS	4000000	4000000	100	100	0.1767	800000000	1.67715	https://doi.org/10.1371/journal.pone.0134031	SRP358331	803477	PRJNA803477	SRA1367107	SRX14045444	2022-02-04 14:05:58	2022-02-04 14:02:42	public	https://sra-download.ncbi.nlm.nih.gov/traces/sra26/SRR/017467/SRR17886286	D8F8C10CB82F3BEC9DA900A2CB5F63C5	9A737A3B2EB8E086BD7C96EF08449BDB
TDa95-310	SRS11880115	SAMN25653290	External	Dioscorea alata	55571	Yam_Parent1_Lane5_002	ACTTGA	WGS	TruSeq	RANDOM	GENOMIC	PAIRED	300	170	84	SRR17886285	ILLUMINA	Illumina HiSeq 2000	D0DDEACXX	5	USDA-ARS	USDA-ARS	4000000	4000000	100	100	0.1767	800000000	1.67715	https://doi.org/10.1371/journal.pone.0134031	SRP358331	803477	PRJNA803477	SRA1367107	SRX14045445	2022-02-04 14:05:58	2022-02-04 14:02:38	public	https://sra-download.ncbi.nlm.nih.gov/traces/sra77/SRR/017467/SRR17886285	2F254C1CFF131C05E4D008CAAE467178	08B591D2DF33A7BDC6206C345F0A41AF
TDa95-310	SRS11880115	SAMN25653290	External	Dioscorea alata	55571	Yam_Parent1_Lane5_003	ACTTGA	WGS	TruSeq	RANDOM	GENOMIC	PAIRED	300	170	84	SRR17886377	ILLUMINA	Illumina HiSeq 2000	D0DDEACXX	5	USDA-ARS	USDA-ARS	4000000	4000000	100	100	0.1767	800000000	1.67715	https://doi.org/10.1371/journal.pone.0134031	SRP358331	803477	PRJNA803477	SRA1367107	SRX14045462	2022-02-04 14:07:58	2022-02-04 14:05:52	public	https://sra-download.ncbi.nlm.nih.gov/traces/sra46/SRR/017467/SRR17886377	D6C3853565A3BDA27830EBD6BCA34B2C	44217AF8ADA6C0B4051A425B2037252F
TDa95-310	SRS11880115	SAMN25653290	External	Dioscorea alata	55571	Yam_Parent1_Lane5_004	ACTTGA	WGS	TruSeq	RANDOM	GENOMIC	PAIRED	300	170	84	SRR17886375	ILLUMINA	Illumina HiSeq 2000	D0DDEACXX	5	USDA-ARS	USDA-ARS	4000000	4000000	100	100	0.1767	800000000	1.67715	https://doi.org/10.1371/journal.pone.0134031	SRP358331	803477	PRJNA803477	SRA1367107	SRX14045464	2022-02-04 14:07:58	2022-02-04 14:05:48	public	https://sra-download.ncbi.nlm.nih.gov/traces/sra52/SRR/017467/SRR17886375	5AA15DF98E3B2B22597776F1E4102394	0C8F63623BA3768EEA3469F01C9FC38F
TDa95-310	SRS11880115	SAMN25653290	External	Dioscorea alata	55571	Yam_Parent1_Lane5_005	ACTTGA	WGS	TruSeq	RANDOM	GENOMIC	PAIRED	300	170	84	SRR17886374	ILLUMINA	Illumina HiSeq 2000	D0DDEACXX	5	USDA-ARS	USDA-ARS	4000000	4000000	100	100	0.1767	800000000	1.67715	https://doi.org/10.1371/journal.pone.0134031	SRP358331	803477	PRJNA803477	SRA1367107	SRX14045465	2022-02-04 14:07:58	2022-02-04 14:05:39	public	https://sra-download.ncbi.nlm.nih.gov/traces/sra46/SRR/017467/SRR17886374	95076E3D75EA8C224012E4B59782A845	8A33633AF5A4F500B119C7E6EA85E38B
TDa95-310	SRS11880115	SAMN25653290	External	Dioscorea alata	55571	Yam_Parent1_Lane5_006	ACTTGA	WGS	TruSeq	RANDOM	GENOMIC	PAIRED	300	170	84	SRR17886373	ILLUMINA	Illumina HiSeq 2000	D0DDEACXX	5	USDA-ARS	USDA-ARS	4000000	4000000	100	100	0.1767	800000000	1.67715	https://doi.org/10.1371/journal.pone.0134031	SRP358331	803477	PRJNA803477	SRA1367107	SRX14045466	2022-02-04 14:14:01	2022-02-04 14:06:08	public	https://sra-download.ncbi.nlm.nih.gov/traces/sra28/SRR/017467/SRR17886373	4385C79B5452D1B38277AC20C34B0CD5	8658361554664FDFE14DA8566A7898E4
TDa95-310	SRS11880115	SAMN25653290	External	Dioscorea alata	55571	Yam_Parent1_Lane5_007	ACTTGA	WGS	TruSeq	RANDOM	GENOMIC	PAIRED	300	170	84	SRR17886372	ILLUMINA	Illumina HiSeq 2000	D0DDEACXX	5	USDA-ARS	USDA-ARS	4000000	4000000	100	100	0.1767	800000000	1.67715	https://doi.org/10.1371/journal.pone.0134031	SRP358331	803477	PRJNA803477	SRA1367107	SRX14045467	2022-02-04 14:07:58	2022-02-04 14:05:52	public	https://sra-download.ncbi.nlm.nih.gov/traces/sra70/SRR/017467/SRR17886372	A9985BFFDF480BB4BD32186869A226C7	632AF8323110C344DDC25B64655A9260
TDa95-310	SRS11880115	SAMN25653290	External	Dioscorea alata	55571	Yam_Parent1_Lane5_008	ACTTGA	WGS	TruSeq	RANDOM	GENOMIC	PAIRED	300	170	84	SRR17886371	ILLUMINA	Illumina HiSeq 2000	D0DDEACXX	5	USDA-ARS	USDA-ARS	4000000	4000000	100	100	0.1767	800000000	1.67715	https://doi.org/10.1371/journal.pone.0134031	SRP358331	803477	PRJNA803477	SRA1367107	SRX14045468	2022-02-04 14:07:58	2022-02-04 14:05:49	public	https://sra-download.ncbi.nlm.nih.gov/traces/sra73/SRR/017467/SRR17886371	5A6DA384FBB052CD95A18B751DF6E429	611054AECA86950588FB8FEC58E749C4
TDa95-310	SRS11880115	SAMN25653290	External	Dioscorea alata	55571	Yam_Parent1_Lane5_009	ACTTGA	WGS	TruSeq	RANDOM	GENOMIC	PAIRED	300	170	84	SRR17886370	ILLUMINA	Illumina HiSeq 2000	D0DDEACXX	5	USDA-ARS	USDA-ARS	4000000	4000000	100	100	0.1767	800000000	1.67715	https://doi.org/10.1371/journal.pone.0134031	SRP358331	803477	PRJNA803477	SRA1367107	SRX14045469	2022-02-04 14:07:58	2022-02-04 14:05:25	public	https://sra-download.ncbi.nlm.nih.gov/traces/sra67/SRR/017467/SRR17886370	26CCBC8A04B86FF5C5ACCBD74195AB4D	F508DD5A164AA8AE3B8145A9B88548BB
TDa95-310	SRS11880115	SAMN25653290	External	Dioscorea alata	55571	Yam_Parent1_Lane5_010	ACTTGA	WGS	TruSeq	RANDOM	GENOMIC	PAIRED	300	170	84	SRR17886337	ILLUMINA	Illumina HiSeq 2000	D0DDEACXX	5	USDA-ARS	USDA-ARS	4000000	4000000	100	100	0.1767	800000000	1.67715	https://doi.org/10.1371/journal.pone.0134031	SRP358331	803477	PRJNA803477	SRA1367107	SRX14045393	2022-02-04 14:07:58	2022-02-04 14:04:25	public	https://sra-download.ncbi.nlm.nih.gov/traces/sra53/SRR/017467/SRR17886337	5F8239A0A37B75C43993CB961C6877C2	8CE1B95183FE1CDAF43DAFFA7EC81710
TDa95-310	SRS11880115	SAMN25653290	External	Dioscorea alata	55571	Yam_Parent1_Lane5_011	ACTTGA	WGS	TruSeq	RANDOM	GENOMIC	PAIRED	300	170	84	SRR17886336	ILLUMINA	Illumina HiSeq 2000	D0DDEACXX	5	USDA-ARS	USDA-ARS	4000000	4000000	100	100	0.1767	800000000	1.67715	https://doi.org/10.1371/journal.pone.0134031	SRP358331	803477	PRJNA803477	SRA1367107	SRX14045394	2022-02-04 14:07:58	2022-02-04 14:04:43	public	https://sra-download.ncbi.nlm.nih.gov/traces/sra39/SRR/017467/SRR17886336	3AC1F37F5302986D0DBFEB612CB37B4E	11377D4CC6B7BA6146FFA8E5D4DB9F99
TDa95-310	SRS11880115	SAMN25653290	External	Dioscorea alata	55571	Yam_Parent1_Lane5_012	ACTTGA	WGS	TruSeq	RANDOM	GENOMIC	PAIRED	300	170	84	SRR17886335	ILLUMINA	Illumina HiSeq 2000	D0DDEACXX	5	USDA-ARS	USDA-ARS	4000000	4000000	100	100	0.1767	800000000	1.67715	https://doi.org/10.1371/journal.pone.0134031	SRP358331	803477	PRJNA803477	SRA1367107	SRX14045395	2022-02-04 14:07:58	2022-02-04 14:04:29	public	https://sra-download.ncbi.nlm.nih.gov/traces/sra26/SRR/017467/SRR17886335	4D997B7F0282A8B6532DF8CAB3AE1E38	6E0A81DB0196047308DC780643D66C53
TDa95-310	SRS11880115	SAMN25653290	External	Dioscorea alata	55571	Yam_Parent1_Lane5_013	ACTTGA	WGS	TruSeq	RANDOM	GENOMIC	PAIRED	300	170	84	SRR17886334	ILLUMINA	Illumina HiSeq 2000	D0DDEACXX	5	USDA-ARS	USDA-ARS	4000000	4000000	100	100	0.1767	800000000	1.67715	https://doi.org/10.1371/journal.pone.0134031	SRP358331	803477	PRJNA803477	SRA1367107	SRX14045396	2022-02-04 14:14:01	2022-02-04 14:04:10	public	https://sra-download.ncbi.nlm.nih.gov/traces/sra11/SRR/017467/SRR17886334	22C2FA3FBECA612ED9ED518DEAE1AA43	F8EA820B09824DA0AFAE534C49992E04
TDa95-310	SRS11880115	SAMN25653290	External	Dioscorea alata	55571	Yam_Parent1_Lane5_014	ACTTGA	WGS	TruSeq	RANDOM	GENOMIC	PAIRED	300	170	84	SRR17886332	ILLUMINA	Illumina HiSeq 2000	D0DDEACXX	5	USDA-ARS	USDA-ARS	4000000	4000000	100	100	0.1767	800000000	1.67715	https://doi.org/10.1371/journal.pone.0134031	SRP358331	803477	PRJNA803477	SRA1367107	SRX14045398	2022-02-04 14:07:58	2022-02-04 14:04:31	public	https://sra-download.ncbi.nlm.nih.gov/traces/sra71/SRR/017467/SRR17886332	7ABA7CFE7A5CE85EC019B2C3961A9719	44ADA43DB71FC90CFC2B8C2902CD1CCC
TDa95-310	SRS11880115	SAMN25653290	External	Dioscorea alata	55571	Yam_Parent1_Lane5_015	ACTTGA	WGS	TruSeq	RANDOM	GENOMIC	PAIRED	300	170	84	SRR17886331	ILLUMINA	Illumina HiSeq 2000	D0DDEACXX	5	USDA-ARS	USDA-ARS	4000000	4000000	100	100	0.1767	800000000	1.67715	https://doi.org/10.1371/journal.pone.0134031	SRP358331	803477	PRJNA803477	SRA1367107	SRX14045399	2022-02-04 14:05:58	2022-02-04 14:03:48	public	https://sra-download.ncbi.nlm.nih.gov/traces/sra77/SRR/017467/SRR17886331	65948701C0B24292ECA2DF7E647D8744	01C5C51E8F9D3301A2153A366434EA59
TDa95-310	SRS11880115	SAMN25653290	External	Dioscorea alata	55571	Yam_Parent1_Lane5_016	ACTTGA	WGS	TruSeq	RANDOM	GENOMIC	PAIRED	300	170	84	SRR17886330	ILLUMINA	Illumina HiSeq 2000	D0DDEACXX	5	USDA-ARS	USDA-ARS	4000000	4000000	100	100	0.1767	800000000	1.67715	https://doi.org/10.1371/journal.pone.0134031	SRP358331	803477	PRJNA803477	SRA1367107	SRX14045400	2022-02-04 14:07:58	2022-02-04 14:04:26	public	https://sra-download.ncbi.nlm.nih.gov/traces/sra6/SRR/017467/SRR17886330	A0E97DF536369FB759E352207A9DEA76	D4BC37F88B7BBA810C88255454C8B30C
TDa95-310	SRS11880115	SAMN25653290	External	Dioscorea alata	55571	Yam_Parent1_Lane5_017	ACTTGA	WGS	TruSeq	RANDOM	GENOMIC	PAIRED	300	170	84	SRR17886308	ILLUMINA	Illumina HiSeq 2000	D0DDEACXX	5	USDA-ARS	USDA-ARS	4000000	4000000	100	100	0.1767	800000000	1.67715	https://doi.org/10.1371/journal.pone.0134031	SRP358331	803477	PRJNA803477	SRA1367107	SRX14045422	2022-02-04 14:05:58	2022-02-04 14:03:29	public	https://sra-download.ncbi.nlm.nih.gov/traces/sra77/SRR/017467/SRR17886308	8C12FD618E8D9065717980A9189FD1BB	48244BD2B72CCCD38D74C58963BE3E4C
TDa95-310	SRS11880115	SAMN25653290	External	Dioscorea alata	55571	Yam_Parent1_Lane5_018	ACTTGA	WGS	TruSeq	RANDOM	GENOMIC	PAIRED	300	170	84	SRR17886307	ILLUMINA	Illumina HiSeq 2000	D0DDEACXX	5	USDA-ARS	USDA-ARS	4000000	4000000	100	100	0.1767	800000000	1.67715	https://doi.org/10.1371/journal.pone.0134031	SRP358331	803477	PRJNA803477	SRA1367107	SRX14045423	2022-02-04 14:05:58	2022-02-04 14:03:30	public	https://sra-download.ncbi.nlm.nih.gov/traces/sra76/SRR/017467/SRR17886307	1CA03DE693516C48AC8F555F5772A71D	E839EE04EA91D8207F4E814846CDDD43
TDa95-310	SRS11880115	SAMN25653290	External	Dioscorea alata	55571	Yam_Parent1_Lane5_019	ACTTGA	WGS	TruSeq	RANDOM	GENOMIC	PAIRED	300	170	84	SRR17886306	ILLUMINA	Illumina HiSeq 2000	D0DDEACXX	5	USDA-ARS	USDA-ARS	4000000	4000000	100	100	0.1767	800000000	1.67715	https://doi.org/10.1371/journal.pone.0134031	SRP358331	803477	PRJNA803477	SRA1367107	SRX14045424	2022-02-04 14:05:58	2022-02-04 14:03:48	public	https://sra-download.ncbi.nlm.nih.gov/traces/sra73/SRR/017467/SRR17886306	5756F80DA9EE75A0C0FA0BF03B6065E7	02876624940C180560D171FDD2FA5A3A
TDa95-310	SRS11880115	SAMN25653290	External	Dioscorea alata	55571	Yam_Parent1_Lane5_020	ACTTGA	WGS	TruSeq	RANDOM	GENOMIC	PAIRED	300	170	84	SRR17886305	ILLUMINA	Illumina HiSeq 2000	D0DDEACXX	5	USDA-ARS	USDA-ARS	4000000	4000000	100	100	0.1767	800000000	1.67715	https://doi.org/10.1371/journal.pone.0134031	SRP358331	803477	PRJNA803477	SRA1367107	SRX14045425	2022-02-04 14:05:58	2022-02-04 14:02:53	public	https://sra-download.ncbi.nlm.nih.gov/traces/sra1/SRR/017467/SRR17886305	6DD2F2EE3BED62BAE797BAFF7F12AD4D	39F8E16EEE10286802AFDA61B0F13A9D
TDa95-310	SRS11880115	SAMN25653290	External	Dioscorea alata	55571	Yam_Parent1_Lane5_021	ACTTGA	WGS	TruSeq	RANDOM	GENOMIC	PAIRED	300	170	84	SRR17886304	ILLUMINA	Illumina HiSeq 2000	D0DDEACXX	5	USDA-ARS	USDA-ARS	4000000	4000000	100	100	0.1767	800000000	1.67715	https://doi.org/10.1371/journal.pone.0134031	SRP358331	803477	PRJNA803477	SRA1367107	SRX14045426	2022-02-04 14:05:58	2022-02-04 14:03:29	public	https://sra-download.ncbi.nlm.nih.gov/traces/sra73/SRR/017467/SRR17886304	B3A18A6BF5A781CC5B1FCAA79A84D693	F1ABBDECF3D3D1AA5D6F507769500979
TDa95-310	SRS11880115	SAMN25653290	External	Dioscorea alata	55571	Yam_Parent1_Lane5_022	ACTTGA	WGS	TruSeq	RANDOM	GENOMIC	PAIRED	300	170	84	SRR17886303	ILLUMINA	Illumina HiSeq 2000	D0DDEACXX	5	USDA-ARS	USDA-ARS	4000000	4000000	100	100	0.1767	800000000	1.67715	https://doi.org/10.1371/journal.pone.0134031	SRP358331	803477	PRJNA803477	SRA1367107	SRX14045427	2022-02-04 14:05:58	2022-02-04 14:02:59	public	https://sra-download.ncbi.nlm.nih.gov/traces/sra38/SRR/017467/SRR17886303	A8A5CCFC57EFF73B4B3CF9476FC461D5	95A928E3659A78319D76FE5C91AF798A
TDa95-310	SRS11880115	SAMN25653290	External	Dioscorea alata	55571	Yam_Parent1_Lane5_023	ACTTGA	WGS	TruSeq	RANDOM	GENOMIC	PAIRED	300	170	84	SRR17886302	ILLUMINA	Illumina HiSeq 2000	D0DDEACXX	5	USDA-ARS	USDA-ARS	4000000	4000000	100	100	0.1767	800000000	1.67715	https://doi.org/10.1371/journal.pone.0134031	SRP358331	803477	PRJNA803477	SRA1367107	SRX14045428	2022-02-04 14:05:58	2022-02-04 14:03:06	public	https://sra-download.ncbi.nlm.nih.gov/traces/sra27/SRR/017467/SRR17886302	9CADCF3BE132DE2A829501ABA166D610	6534D5C726189448642D29409AA844A4
TDa95-310	SRS11880115	SAMN25653290	External	Dioscorea alata	55571	Yam_Parent1_Lane5_024	ACTTGA	WGS	TruSeq	RANDOM	GENOMIC	PAIRED	300	170	84	SRR17886284	ILLUMINA	Illumina HiSeq 2000	D0DDEACXX	5	USDA-ARS	USDA-ARS	4000000	4000000	100	100	0.1767	800000000	1.67715	https://doi.org/10.1371/journal.pone.0134031	SRP358331	803477	PRJNA803477	SRA1367107	SRX14045446	2022-02-04 14:05:58	2022-02-04 14:03:23	public	https://sra-download.ncbi.nlm.nih.gov/traces/sra28/SRR/017467/SRR17886284	3C44E6B10992B10E6B042D699974533C	0C42559153DE4D99C6A139F5EB889BC9
TDa95-310	SRS11880115	SAMN25653290	External	Dioscorea alata	55571	Yam_Parent1_Lane5_025	ACTTGA	WGS	TruSeq	RANDOM	GENOMIC	PAIRED	300	170	84	SRR17886283	ILLUMINA	Illumina HiSeq 2000	D0DDEACXX	5	USDA-ARS	USDA-ARS	4000000	4000000	100	100	0.1767	800000000	1.67715	https://doi.org/10.1371/journal.pone.0134031	SRP358331	803477	PRJNA803477	SRA1367107	SRX14045447	2022-02-04 14:14:01	2022-02-04 14:02:52	public	https://sra-download.ncbi.nlm.nih.gov/traces/sra52/SRR/017467/SRR17886283	88B7D390F51B35141A50470CB5D73D0D	37813A0504D6E9AC140C43B5556C80F0
TDa95-310	SRS11880115	SAMN25653290	External	Dioscorea alata	55571	Yam_Parent1_Lane5_026	ACTTGA	WGS	TruSeq	RANDOM	GENOMIC	PAIRED	300	170	84	SRR17886282	ILLUMINA	Illumina HiSeq 2000	D0DDEACXX	5	USDA-ARS	USDA-ARS	4000000	4000000	100	100	0.1767	800000000	1.67715	https://doi.org/10.1371/journal.pone.0134031	SRP358331	803477	PRJNA803477	SRA1367107	SRX14045448	2022-02-04 14:05:58	2022-02-04 14:02:43	public	https://sra-download.ncbi.nlm.nih.gov/traces/sra32/SRR/017467/SRR17886282	9D4B708F128A88E918DE6B512C3B80B9	947114815A430A044471ABCE465744AA
TDa95-310	SRS11880115	SAMN25653290	External	Dioscorea alata	55571	Yam_Parent1_Lane5_027	ACTTGA	WGS	TruSeq	RANDOM	GENOMIC	PAIRED	300	170	84	SRR17886281	ILLUMINA	Illumina HiSeq 2000	D0DDEACXX	5	USDA-ARS	USDA-ARS	4000000	4000000	100	100	0.1767	800000000	1.67715	https://doi.org/10.1371/journal.pone.0134031	SRP358331	803477	PRJNA803477	SRA1367107	SRX14045449	2022-02-04 14:05:58	2022-02-04 14:02:50	public	https://sra-download.ncbi.nlm.nih.gov/traces/sra53/SRR/017467/SRR17886281	F62C1369392E9ADD862B7F8CD1D3E1D5	18F09012B8755BA4E5DC3C2D2F74D30A
TDa95-310	SRS11880115	SAMN25653290	External	Dioscorea alata	55571	Yam_Parent1_Lane5_028	ACTTGA	WGS	TruSeq	RANDOM	GENOMIC	PAIRED	300	170	84	SRR17886280	ILLUMINA	Illumina HiSeq 2000	D0DDEACXX	5	USDA-ARS	USDA-ARS	4000000	4000000	100	100	0.1767	800000000	1.67715	https://doi.org/10.1371/journal.pone.0134031	SRP358331	803477	PRJNA803477	SRA1367107	SRX14045450	2022-02-04 14:05:58	2022-02-04 14:02:22	public	https://sra-download.ncbi.nlm.nih.gov/traces/sra21/SRR/017467/SRR17886280	EDBE1E2433C63CEC6F995838E0BB9D77	E497BDC33CFC851BB615A3B3FBC901A2
TDa95-310	SRS11880115	SAMN25653290	External	Dioscorea alata	55571	Yam_Parent1_Lane5_029	ACTTGA	WGS	TruSeq	RANDOM	GENOMIC	PAIRED	300	170	84	SRR17886279	ILLUMINA	Illumina HiSeq 2000	D0DDEACXX	5	USDA-ARS	USDA-ARS	4000000	4000000	100	100	0.1767	800000000	1.67715	https://doi.org/10.1371/journal.pone.0134031	SRP358331	803477	PRJNA803477	SRA1367107	SRX14045451	2022-02-04 14:05:58	2022-02-04 14:02:50	public	https://sra-download.ncbi.nlm.nih.gov/traces/sra40/SRR/017467/SRR17886279	74729F85C10DDEFABCC3EA9CCA817D83	B0094368E7F6FEA9D306CB34B7000736
TDa95-310	SRS11880115	SAMN25653290	External	Dioscorea alata	55571	Yam_Parent1_Lane5_030	ACTTGA	WGS	TruSeq	RANDOM	GENOMIC	PAIRED	300	170	84	SRR17886278	ILLUMINA	Illumina HiSeq 2000	D0DDEACXX	5	USDA-ARS	USDA-ARS	4000000	4000000	100	100	0.1767	800000000	1.67715	https://doi.org/10.1371/journal.pone.0134031	SRP358331	803477	PRJNA803477	SRA1367107	SRX14045452	2022-02-04 14:05:58	2022-02-04 14:02:33	public	https://sra-download.ncbi.nlm.nih.gov/traces/sra33/SRR/017467/SRR17886278	4EF69489FC40A5AC4BBF70ACCB6BF8EB	2E43FC7AD2BC62F9DAF72117C1013559
TDa95-310	SRS11880115	SAMN25653290	External	Dioscorea alata	55571	Yam_Parent1_Lane5_031	ACTTGA	WGS	TruSeq	RANDOM	GENOMIC	PAIRED	300	170	84	SRR17886277	ILLUMINA	Illumina HiSeq 2000	D0DDEACXX	5	USDA-ARS	USDA-ARS	4000000	4000000	100	100	0.1767	800000000	1.67715	https://doi.org/10.1371/journal.pone.0134031	SRP358331	803477	PRJNA803477	SRA1367107	SRX14045453	2022-02-04 14:05:58	2022-02-04 14:02:04	public	https://sra-download.ncbi.nlm.nih.gov/traces/sra77/SRR/017467/SRR17886277	1B698C42CFA1C0C02FB7A8E687479DC9	9C0F38C68B58F933CBD11A4CC763B948
TDa95-310	SRS11880115	SAMN25653290	External	Dioscorea alata	55571	Yam_Parent1_Lane5_032	ACTTGA	WGS	TruSeq	RANDOM	GENOMIC	PAIRED	300	170	84	SRR17886369	ILLUMINA	Illumina HiSeq 2000	D0DDEACXX	5	USDA-ARS	USDA-ARS	4000000	4000000	100	100	0.1767	800000000	1.67715	https://doi.org/10.1371/journal.pone.0134031	SRP358331	803477	PRJNA803477	SRA1367107	SRX14045470	2022-02-04 14:07:58	2022-02-04 14:05:45	public	https://sra-download.ncbi.nlm.nih.gov/traces/sra7/SRR/017467/SRR17886369	ECD8F34B92EE90E6CF6B0B5704E17DFE	4730F5DFCA266DB1331015FD6C9F9927
TDa95-310	SRS11880115	SAMN25653290	External	Dioscorea alata	55571	Yam_Parent1_Lane5_033	ACTTGA	WGS	TruSeq	RANDOM	GENOMIC	PAIRED	300	170	84	SRR17886368	ILLUMINA	Illumina HiSeq 2000	D0DDEACXX	5	USDA-ARS	USDA-ARS	4000000	4000000	100	100	0.1767	800000000	1.67715	https://doi.org/10.1371/journal.pone.0134031	SRP358331	803477	PRJNA803477	SRA1367107	SRX14045471	2022-02-04 14:14:01	2022-02-04 14:06:02	public	https://sra-download.ncbi.nlm.nih.gov/traces/sra58/SRR/017467/SRR17886368	E54AB67D6DE29EF40CC79D136AF41F82	8EDA7FDEEF191586B388D28A486EC1E5
TDa95-310	SRS11880115	SAMN25653290	External	Dioscorea alata	55571	Yam_Parent1_Lane5_034	ACTTGA	WGS	TruSeq	RANDOM	GENOMIC	PAIRED	300	170	84	SRR17886366	ILLUMINA	Illumina HiSeq 2000	D0DDEACXX	5	USDA-ARS	USDA-ARS	4000000	4000000	100	100	0.1767	800000000	1.67715	https://doi.org/10.1371/journal.pone.0134031	SRP358331	803477	PRJNA803477	SRA1367107	SRX14045473	2022-02-04 14:14:01	2022-02-04 14:05:34	public	https://sra-download.ncbi.nlm.nih.gov/traces/sra78/SRR/017467/SRR17886366	48D3F5F778284BC2B152AE3AB940E460	71F52027500FA1724D9F612E93AC38C9
TDa95-310	SRS11880115	SAMN25653290	External	Dioscorea alata	55571	Yam_Parent1_Lane5_035	ACTTGA	WGS	TruSeq	RANDOM	GENOMIC	PAIRED	300	170	84	SRR17886365	ILLUMINA	Illumina HiSeq 2000	D0DDEACXX	5	USDA-ARS	USDA-ARS	4000000	4000000	100	100	0.1767	800000000	1.67715	https://doi.org/10.1371/journal.pone.0134031	SRP358331	803477	PRJNA803477	SRA1367107	SRX14045474	2022-02-04 14:07:58	2022-02-04 14:05:54	public	https://sra-download.ncbi.nlm.nih.gov/traces/sra9/SRR/017467/SRR17886365	BE04AEFA0451700300178D412196FE29	06EEE17DDC36E06DB64A155F2D6CCDB9
TDa95-310	SRS11880115	SAMN25653290	External	Dioscorea alata	55571	Yam_Parent1_Lane5_036	ACTTGA	WGS	TruSeq	RANDOM	GENOMIC	PAIRED	300	170	84	SRR17886364	ILLUMINA	Illumina HiSeq 2000	D0DDEACXX	5	USDA-ARS	USDA-ARS	4000000	4000000	100	100	0.1767	800000000	1.67715	https://doi.org/10.1371/journal.pone.0134031	SRP358331	803477	PRJNA803477	SRA1367107	SRX14045475	2022-02-04 14:07:58	2022-02-04 14:05:46	public	https://sra-download.ncbi.nlm.nih.gov/traces/sra32/SRR/017467/SRR17886364	78E69D0BA6A54EE17687A98E008FEB43	B49A7DAFB3B37E02C72B1D2EED95ACFF
TDa95-310	SRS11880115	SAMN25653290	External	Dioscorea alata	55571	Yam_Parent1_Lane5_037	ACTTGA	WGS	TruSeq	RANDOM	GENOMIC	PAIRED	300	170	84	SRR17886363	ILLUMINA	Illumina HiSeq 2000	D0DDEACXX	5	USDA-ARS	USDA-ARS	4000000	4000000	100	100	0.1767	800000000	1.67715	https://doi.org/10.1371/journal.pone.0134031	SRP358331	803477	PRJNA803477	SRA1367107	SRX14045476	2022-02-04 14:07:58	2022-02-04 14:05:21	public	https://sra-download.ncbi.nlm.nih.gov/traces/sra59/SRR/017467/SRR17886363	E480315F2393E48E4132376F0091B1B4	03B9003482BF6B3189CC61268311E7D1
TDa95-310	SRS11880115	SAMN25653290	External	Dioscorea alata	55571	Yam_Parent1_Lane5_038	ACTTGA	WGS	TruSeq	RANDOM	GENOMIC	PAIRED	300	170	84	SRR17886362	ILLUMINA	Illumina HiSeq 2000	D0DDEACXX	5	USDA-ARS	USDA-ARS	4000000	4000000	100	100	0.1767	800000000	1.67715	https://doi.org/10.1371/journal.pone.0134031	SRP358331	803477	PRJNA803477	SRA1367107	SRX14045477	2022-02-04 14:07:58	2022-02-04 14:05:45	public	https://sra-download.ncbi.nlm.nih.gov/traces/sra54/SRR/017467/SRR17886362	21444364F6995DD69971482C046DD3C9	5D24CC5E3B43299B965632867852FE55
TDa95-310	SRS11880115	SAMN25653290	External	Dioscorea alata	55571	Yam_Parent1_Lane5_039	ACTTGA	WGS	TruSeq	RANDOM	GENOMIC	PAIRED	300	170	84	SRR17886329	ILLUMINA	Illumina HiSeq 2000	D0DDEACXX	5	USDA-ARS	USDA-ARS	4000000	4000000	100	100	0.1767	800000000	1.67715	https://doi.org/10.1371/journal.pone.0134031	SRP358331	803477	PRJNA803477	SRA1367107	SRX14045401	2022-02-04 14:07:58	2022-02-04 14:04:37	public	https://sra-download.ncbi.nlm.nih.gov/traces/sra52/SRR/017467/SRR17886329	8193C33940D335A4B3BAA6873C85FFDC	084C32022D5CAE538E6BB2B1A8B04213
TDa95-310	SRS11880115	SAMN25653290	External	Dioscorea alata	55571	Yam_Parent1_Lane5_040	ACTTGA	WGS	TruSeq	RANDOM	GENOMIC	PAIRED	300	170	84	SRR17886328	ILLUMINA	Illumina HiSeq 2000	D0DDEACXX	5	USDA-ARS	USDA-ARS	4000000	4000000	100	100	0.1767	800000000	1.67715	https://doi.org/10.1371/journal.pone.0134031	SRP358331	803477	PRJNA803477	SRA1367107	SRX14045402	2022-02-04 14:07:58	2022-02-04 14:04:16	public	https://sra-download.ncbi.nlm.nih.gov/traces/sra46/SRR/017467/SRR17886328	38703C8ECD956227CD46F5E846789696	FEA412B9203D576910B4FD3862AED7E8
TDa95-310	SRS11880115	SAMN25653290	External	Dioscorea alata	55571	Yam_Parent1_Lane5_041	ACTTGA	WGS	TruSeq	RANDOM	GENOMIC	PAIRED	300	170	84	SRR17886327	ILLUMINA	Illumina HiSeq 2000	D0DDEACXX	5	USDA-ARS	USDA-ARS	4000000	4000000	100	100	0.1767	800000000	1.67715	https://doi.org/10.1371/journal.pone.0134031	SRP358331	803477	PRJNA803477	SRA1367107	SRX14045403	2022-02-04 14:05:58	2022-02-04 14:03:53	public	https://sra-download.ncbi.nlm.nih.gov/traces/sra31/SRR/017467/SRR17886327	0EBF329E689DCD7538C6C4AC6B427EEF	D2CD41457F5C13BBE27BB21E73DCDA6E
TDa95-310	SRS11880115	SAMN25653290	External	Dioscorea alata	55571	Yam_Parent1_Lane5_042	ACTTGA	WGS	TruSeq	RANDOM	GENOMIC	PAIRED	300	170	84	SRR17886326	ILLUMINA	Illumina HiSeq 2000	D0DDEACXX	5	USDA-ARS	USDA-ARS	4000000	4000000	100	100	0.1767	800000000	1.67715	https://doi.org/10.1371/journal.pone.0134031	SRP358331	803477	PRJNA803477	SRA1367107	SRX14045404	2022-02-04 14:07:58	2022-02-04 14:04:08	public	https://sra-download.ncbi.nlm.nih.gov/traces/sra26/SRR/017467/SRR17886326	2074255B4B5634C5A6E283F557D88C61	C5B7C5191C6DBC85B28C93C182970BB8
TDa95-310	SRS11880115	SAMN25653290	External	Dioscorea alata	55571	Yam_Parent1_Lane5_043	ACTTGA	WGS	TruSeq	RANDOM	GENOMIC	PAIRED	300	170	84	SRR17886325	ILLUMINA	Illumina HiSeq 2000	D0DDEACXX	5	USDA-ARS	USDA-ARS	4000000	4000000	100	100	0.1767	800000000	1.67715	https://doi.org/10.1371/journal.pone.0134031	SRP358331	803477	PRJNA803477	SRA1367107	SRX14045405	2022-02-04 14:05:58	2022-02-04 14:03:40	public	https://sra-download.ncbi.nlm.nih.gov/traces/sra78/SRR/017467/SRR17886325	8685F22A8E5D7B8F195D8A52EFEF335E	DC9B6AE97301CEA3C19EA7DC3D12A355
TDa95-310	SRS11880115	SAMN25653290	External	Dioscorea alata	55571	Yam_Parent1_Lane5_044	ACTTGA	WGS	TruSeq	RANDOM	GENOMIC	PAIRED	300	170	84	SRR17886358	ILLUMINA	Illumina HiSeq 2000	D0DDEACXX	5	USDA-ARS	USDA-ARS	4000000	4000000	100	100	0.1767	800000000	1.67715	https://doi.org/10.1371/journal.pone.0134031	SRP358331	803477	PRJNA803477	SRA1367107	SRX14045372	2022-02-04 14:07:58	2022-02-04 14:05:27	public	https://sra-download.ncbi.nlm.nih.gov/traces/sra17/SRR/017467/SRR17886358	BC61269E6AEC04EB445543A866B7AF3D	8F0DA1DFBBB096245F994682AD21BB32
TDa95-310	SRS11880115	SAMN25653290	External	Dioscorea alata	55571	Yam_Parent1_Lane5_045	ACTTGA	WGS	TruSeq	RANDOM	GENOMIC	PAIRED	300	170	84	SRR17886357	ILLUMINA	Illumina HiSeq 2000	D0DDEACXX	5	USDA-ARS	USDA-ARS	4000000	4000000	100	100	0.1767	800000000	1.67715	https://doi.org/10.1371/journal.pone.0134031	SRP358331	803477	PRJNA803477	SRA1367107	SRX14045373	2022-02-04 14:07:58	2022-02-04 14:05:23	public	https://sra-download.ncbi.nlm.nih.gov/traces/sra58/SRR/017467/SRR17886357	5260C3C6FBE4B67C43D975AC297CFC8E	C8F29791F18A99E871B7CD9C7BA33F2E
TDa95-310	SRS11880115	SAMN25653290	External	Dioscorea alata	55571	Yam_Parent1_Lane5_046	ACTTGA	WGS	TruSeq	RANDOM	GENOMIC	PAIRED	300	170	84	SRR17886356	ILLUMINA	Illumina HiSeq 2000	D0DDEACXX	5	USDA-ARS	USDA-ARS	4000000	4000000	100	100	0.1767	800000000	1.67715	https://doi.org/10.1371/journal.pone.0134031	SRP358331	803477	PRJNA803477	SRA1367107	SRX14045374	2022-02-04 14:07:58	2022-02-04 14:05:11	public	https://sra-download.ncbi.nlm.nih.gov/traces/sra35/SRR/017467/SRR17886356	22CBB95F6BE9103E4183409559E60B84	91733398CE9D0D5E96D4D19B6DCE8373
TDa95-310	SRS11880115	SAMN25653290	External	Dioscorea alata	55571	Yam_Parent1_Lane5_047	ACTTGA	WGS	TruSeq	RANDOM	GENOMIC	PAIRED	300	170	84	SRR17886355	ILLUMINA	Illumina HiSeq 2000	D0DDEACXX	5	USDA-ARS	USDA-ARS	4000000	4000000	100	100	0.1767	800000000	1.67715	https://doi.org/10.1371/journal.pone.0134031	SRP358331	803477	PRJNA803477	SRA1367107	SRX14045375	2022-02-04 14:07:58	2022-02-04 14:04:59	public	https://sra-download.ncbi.nlm.nih.gov/traces/sra35/SRR/017467/SRR17886355	C7004F305BBE8A87D7BC481D0D9BC73C	B80F3F573EDF432ADA1A53437FDACAC4
TDa95-310	SRS11880115	SAMN25653290	External	Dioscorea alata	55571	Yam_Parent1_Lane5_048	ACTTGA	WGS	TruSeq	RANDOM	GENOMIC	PAIRED	300	170	84	SRR17886354	ILLUMINA	Illumina HiSeq 2000	D0DDEACXX	5	USDA-ARS	USDA-ARS	4000000	4000000	100	100	0.1767	800000000	1.67715	https://doi.org/10.1371/journal.pone.0134031	SRP358331	803477	PRJNA803477	SRA1367107	SRX14045376	2022-02-04 14:07:58	2022-02-04 14:05:23	public	https://sra-download.ncbi.nlm.nih.gov/traces/sra59/SRR/017467/SRR17886354	8DEA5726880C9B57ADFEBD8882E3F330	3F583D96360EC8C55DD8C9787E6D1F08
TDa95-310	SRS11880115	SAMN25653290	External	Dioscorea alata	55571	Yam_Parent1_Lane5_049	ACTTGA	WGS	TruSeq	RANDOM	GENOMIC	PAIRED	300	170	84	SRR17886353	ILLUMINA	Illumina HiSeq 2000	D0DDEACXX	5	USDA-ARS	USDA-ARS	4000000	4000000	100	100	0.1767	800000000	1.67715	https://doi.org/10.1371/journal.pone.0134031	SRP358331	803477	PRJNA803477	SRA1367107	SRX14045377	2022-02-04 14:07:58	2022-02-04 14:04:42	public	https://sra-download.ncbi.nlm.nih.gov/traces/sra40/SRR/017467/SRR17886353	033C7D769A1E58CF25A15316D2930D29	E152157E8CE0771BF682E5DBF6536C40
TDa95-310	SRS11880115	SAMN25653290	External	Dioscorea alata	55571	Yam_Parent1_Lane5_050	ACTTGA	WGS	TruSeq	RANDOM	GENOMIC	PAIRED	300	170	84	SRR17886352	ILLUMINA	Illumina HiSeq 2000	D0DDEACXX	5	USDA-ARS	USDA-ARS	2788077	2788077	100	100	0.1767	557615400	1.16901	https://doi.org/10.1371/journal.pone.0134031	SRP358331	803477	PRJNA803477	SRA1367107	SRX14045378	2022-02-04 14:07:58	2022-02-04 14:04:34	public	https://sra-download.ncbi.nlm.nih.gov/traces/sra77/SRR/017467/SRR17886352	F4FEE55E4614077A85F717D706BFA9E3	221BD148C6F113F93843A7D5C38D96B2
TDa95/00328	SRS11880116	SAMN25653291	External	Dioscorea alata	55571	Yam_Parent2_Lane6	GATCAG	WGS	TruSeq	RANDOM	GENOMIC	PAIRED	300	255	130	SRR17886351	ILLUMINA	Illumina HiSeq 2000	D0DDEACXX	6	USDA-ARS	USDA-ARS	126464942	126464942	100	100	0.0921	25292988400	53.0251	https://doi.org/10.1371/journal.pone.0134031	SRP358331	803477	PRJNA803477	SRA1367107	SRX14045379	2022-02-04 15:51:01	2022-02-04 15:39:51	public	https://sra-download.ncbi.nlm.nih.gov/traces/sra56/SRR/017467/SRR17886351	4613FD3E82905409D395A651E68571DE	5A201C79B2541B3C63FD8DFFB758BFBF
TDa95/00328	SRS11880116	SAMN25653291	External	Dioscorea alata	55571	Yam_Parent2_Lane7	TAGCTT	WGS	TruSeq	RANDOM	GENOMIC	PAIRED	300	252	125	SRR17886350	ILLUMINA	Illumina HiSeq 2000	D0DDEACXX	7	USDA-ARS	USDA-ARS	138669742	138669742	100	100	0.0949	27733948400	58.1424	https://doi.org/10.1371/journal.pone.0134031	SRP358331	803477	PRJNA803477	SRA1367107	SRX14045380	2022-02-04 16:48:58	2022-02-04 16:30:29	public	https://sra-download.ncbi.nlm.nih.gov/traces/sra78/SRR/017467/SRR17886350	131A93A04405C331C828459C5F8D570B	8E14DFC73B4527C23CBE36E9749E640C
Data generated for this study
TDa95/00328	SRS8178054	SAMN16294114	Annotation	Dioscorea alata	55571	Damix_GCCAAT	GCCAAT	RNA-Seq	TruSeq	DNase	TRANSCRIPTOMIC	PAIRED	0	170	50	SRR13683865	ILLUMINA	Illumina HiSeq 2500	CC86TANXX	3	University of California Davis	University of California Berkeley	40999807	40999807	125	125	0	10249951750	21.4884	this study	SRP304403	666450	PRJNA666450	SRA1194665	SRX10073201	2021-11-03 13:46:57	2021-02-10 21:46:45	public	https://sra-pub-run-odp.s3.amazonaws.com/sra/SRR13683865/SRR13683865	8D2390BAA0DA81B4DF508B41AE89056B	B2E0719FF040EC2132B4148D10C57CE0
TDa95/00328	SRS8178054	SAMN16294114	Annotation	Dioscorea alata	55571	Damix_DRNAseq	–	RNA-Seq	SQK-RNA001	DNase	TRANSCRIPTOMIC	SINGLE	0	915	0	SRR13683864	ONT	MinION	unspecified	0	University of Dundee	University of California Berkeley	553977	0	915	0	0	507008619	1.06291	this study	SRP304403	666450	PRJNA666450	SRA1194665	SRX10073202	2021-11-03 13:46:57	2021-02-11 07:47:23	public	https://sra-download.ncbi.nlm.nih.gov/traces/sra61/SRR/013363/SRR13683864	1D2FA4A9A96BB4D5CC19A8630A13A98A	549BF3D54C33F4FE24E7CDE94549906F
TDa95/00328	SRS8178054	SAMN16294114	Assembly	Dioscorea alata	55571	DRJL096	–	Hi-C	Dovetail Hi-C	DpnII Restriction Digest	GENOMIC	PAIRED	350	0	0	SRR13615793	ILLUMINA	Illumina HiSeq 4000	HWKV2BBXX	7	University of California Berkeley	University of California Berkeley	358507529	358507529	151	151	0.3311	108269273758	226.98	this study	SRP304403	666450	PRJNA666450	SRA1190901	SRX10009066	2021-11-03 13:46:11	2021-02-03 03:38:09	public	https://sra-pub-run-odp.s3.amazonaws.com/sra/SRR13615793/SRR13615793	7DE3B082279D802F0606483E2E98549D	9472D547A1A6EBB8D34FFBA8A6114703
TDa95/00328	SRS8178054	SAMN16294114	Assembly	Dioscorea alata	55571	4A-Yam-10-8kb	GTGAAA	Mate Pair	Nextera MP	RANDOM	GENOMIC	PAIRED	8000	7237	1120	SRR13615790	ILLUMINA	Illumina HiSeq 4000	HMJMNBBXX	5	University of California Davis	University of California Berkeley	97969767	97969767	150	150	0.611861	29390930100	61.6162	this study	SRP304403	666450	PRJNA666450	SRA1190901	SRX10009069	2021-11-03 13:46:11	2021-02-02 21:58:05	public	https://sra-pub-run-odp.s3.amazonaws.com/sra/SRR13615790/SRR13615790	0C628287D1FCB6F36329DD9E5E9C3117	FDFEF4833CE90CAC9B7745B4E049A4D3
TDa95/00328	SRS8178054	SAMN16294114	Assembly	Dioscorea alata	55571	4A-Yam-10-6kb	CAGATC	Mate Pair	Nextera MP	RANDOM	GENOMIC	PAIRED	6000	4115	855	SRR13615791	ILLUMINA	Illumina HiSeq 4000	HMJMNBBXX	5	University of California Davis	University of California Berkeley	111769835	111769835	150	150	0.210612	33530950500	70.2955	this study	SRP304403	666450	PRJNA666450	SRA1190901	SRX10009068	2021-11-03 13:46:11	2021-02-02 21:37:18	public	https://sra-pub-run-odp.s3.amazonaws.com/sra/SRR13615791/SRR13615791	88B797B290ACE9793BA8CA480EEFE6EB	77C3D2D0E19FC04EC845A9AF25C288BC
TDa95/00328	SRS8178054	SAMN16294114	Assembly	Dioscorea alata	55571	4A-Yam-10-3kb	CGATGT	Mate Pair	Nextera MP	RANDOM	GENOMIC	PAIRED	3000	1875	392	SRR13615792	ILLUMINA	Illumina HiSeq 4000	HMJMNBBXX	5	University of California Davis	University of California Berkeley	142215296	142215296	150	150	0.151579	42664588800	89.4436	this study	SRP304403	666450	PRJNA666450	SRA1190901	SRX10009067	2021-11-03 13:46:11	2021-02-02 22:31:51	public	https://sra-pub-run-odp.s3.amazonaws.com/sra/SRR13615792/SRR13615792	09712239E63400FED0B59FAC393FA4EC	A337F0A9CCCCA9DF1EA4A640F411CBD8
TDa95/00328	SRS8178054	SAMN16294114	Assembly	Dioscorea alata	55571	Yam-1A/r54048_20180209_195300/D1	–	WGS	SMRTbell CLR	RANDOM	GENOMIC	SINGLE	20000	3922	0	SRR13615784	PACBIO	Sequel	m54048_180211_023235	0	University of California Davis	University of California Berkeley	585410	0	3922	0	0.0782136	2296207908	4.81385	this study	SRP304403	666450	PRJNA666450	SRA1190901	SRX10009076	2021-11-03 13:46:10	2021-02-02 20:36:53	public	https://sra-download.ncbi.nlm.nih.gov/traces/sra14/SRR/013296/SRR13615784	E9AF7018210FC6D54F8F8F2B58B7242F	2146A282BB592FCE3B81DFC2380E597C
TDa95/00328	SRS8178054	SAMN16294114	Assembly	Dioscorea alata	55571	Yam-1A/r54048_20180209_195300/C1	–	WGS	SMRTbell CLR	RANDOM	GENOMIC	SINGLE	20000	6609	0	SRR13615785	PACBIO	Sequel	m54048_180210_162247	0	University of California Davis	University of California Berkeley	745427	0	6609	0	0.112658	4926568453	10.3282	this study	SRP304403	666450	PRJNA666450	SRA1190901	SRX10009075	2021-11-03 13:46:11	2021-02-02 20:40:52	public	https://sra-pub-run-odp.s3.amazonaws.com/sra/SRR13615785/SRR13615785	0BFB317624C0CA37C48CDC71B6A3F3FD	8C8ADE95C076E9593304192E1493B10F
TDa95/00328	SRS8178054	SAMN16294114	Assembly	Dioscorea alata	55571	Yam-1A/r54048_20180209_195300/B1	–	WGS	SMRTbell CLR	RANDOM	GENOMIC	SINGLE	20000	6527	0	SRR13615786	PACBIO	Sequel	m54048_180210_061310	0	University of California Davis	University of California Berkeley	770834	0	6527	0	0.109533	5031581025	10.5484	this study	SRP304403	666450	PRJNA666450	SRA1190901	SRX10009074	2021-11-03 13:46:11	2021-02-02 20:39:18	public	https://sra-pub-run-odp.s3.amazonaws.com/sra/SRR13615786/SRR13615786	60856D4D5EF41EF9A9EC5B229B098C1A	CD7331E3DCF21A08C1079DB5DD8BEDAA
TDa95/00328	SRS8178054	SAMN16294114	Assembly	Dioscorea alata	55571	Yam-1A/r54048_20180207_213201/D1	–	WGS	SMRTbell CLR	RANDOM	GENOMIC	SINGLE	20000	3879	0	SRR13615787	PACBIO	Sequel	m54048_180208_074828	0	University of California Davis	University of California Berkeley	642904	0	3879	0	0.0861591	2493841395	5.22818	this study	SRP304403	666450	PRJNA666450	SRA1190901	SRX10009072	2021-11-03 13:46:11	2021-02-02 20:36:53	public	https://sra-download.ncbi.nlm.nih.gov/traces/sra79/SRR/013296/SRR13615787	3D2A8030661E5447B84801B7FCBD88C9	7A42C5D45631B5E17874B53CBEF34D3F
TDa95/00328	SRS8178054	SAMN16294114	Assembly	Dioscorea alata	55571	Yam-1A/r54048_20180207_213201/C1	–	WGS	SMRTbell CLR	RANDOM	GENOMIC	SINGLE	20000	7199	0	SRR13615788	PACBIO	Sequel	m54048_180207_214208	0	University of California Davis	University of California Berkeley	636615	0	7199	0	0.109663	4583528132	9.60907	this study	SRP304403	666450	PRJNA666450	SRA1190901	SRX10009071	2021-11-03 13:46:11	2021-02-02 20:40:52	public	https://sra-pub-run-odp.s3.amazonaws.com/sra/SRR13615788/SRR13615788	22F57C7EF737AC2B8489D6C05D54B86B	662B0D20304C51F5545A820793B80E15
TDa95/00328	SRS8178054	SAMN16294114	Assembly	Dioscorea alata	55571	Yam-1A/r54048_20180119_192710/C1	–	WGS	SMRTbell CLR	RANDOM	GENOMIC	SINGLE	20000	4852	0	SRR13615789	PACBIO	Sequel	m54048_180120_181003	0	University of California Davis	University of California Berkeley	693578	0	4852	0	0.0827967	3365585076	7.05573	this study	SRP304403	666450	PRJNA666450	SRA1190901	SRX10009070	2021-11-03 13:46:11	2021-02-02 20:37:00	public	https://sra-download.ncbi.nlm.nih.gov/traces/sra79/SRR/013296/SRR13615789	DC97945379667565A2A80E834BA1AEE1	74FA369117E5BB49033C2513A2B10269
TDa95/00328	SRS8178054	SAMN16294114	Assembly	Dioscorea alata	55571	Yam_15kbco_Lib3/r54048_20180628_173328/C1	–	WGS	SMRTbell CLR	RANDOM	GENOMIC	SINGLE	15000	9712	0	SRR13615794	PACBIO	Sequel	m54048_180629_190822	0	University of California Davis	University of California Berkeley	846601	0	9712	0	0.146815	8222360099	17.2377	this study	SRP304403	666450	PRJNA666450	SRA1190901	SRX10009065	2021-11-03 13:46:11	2021-02-02 20:43:22	public	https://sra-pub-run-odp.s3.amazonaws.com/sra/SRR13615794/SRR13615794	1ED7C2EE0604FBC5750BBB8302F3B9E2	09C631F1827B1215655ACBEF132B9443
TDa95/00328	SRS8178054	SAMN16294114	Assembly	Dioscorea alata	55571	Yam-1A/r54048_20180119_192710/B1	–	WGS	SMRTbell CLR	RANDOM	GENOMIC	SINGLE	20000	5061	0	SRR13615795	PACBIO	Sequel	m54048_180120_080034	0	University of California Davis	University of California Berkeley	740678	0	5061	0	0.0771239	3749069188	7.85968	this study	SRP304403	666450	PRJNA666450	SRA1190901	SRX10009064	2021-11-03 13:46:11	2021-02-02 20:40:11	public	https://sra-download.ncbi.nlm.nih.gov/traces/sra26/SRR/013296/SRR13615795	DF807223F59D2479FA9D200C5D004839	67987F4B3566A08B8DF625DF14127374
TDa95/00328	SRS8178054	SAMN16294114	Assembly	Dioscorea alata	55571	Yam-1A/r54048_20180209_195300/A1	–	WGS	SMRTbell CLR	RANDOM	GENOMIC	SINGLE	20000	6968	0	SRR13615796	PACBIO	Sequel	m54048_180209_200646	0	University of California Davis	University of California Berkeley	698452	0	6968	0	0.114392	4867461558	10.2043	this study	SRP304403	666450	PRJNA666450	SRA1190901	SRX10009073	2021-11-03 13:46:11	2021-02-02 20:38:56	public	https://sra-pub-run-odp.s3.amazonaws.com/sra/SRR13615796/SRR13615796	D230C6F6844FEB07B4C1DB1CDEB2D8A3	DFD522F9841B9145489807E427DAA5F4
TDa95/00328	SRS8178054	SAMN16294114	Assembly	Dioscorea alata	55571	Yam_15kbco_Lib3/r54048_20180628_173328/B1	–	WGS	SMRTbell CLR	RANDOM	GENOMIC	SINGLE	15000	10519	0	SRR13615797	PACBIO	Sequel	m54048_180629_085118	0	University of California Davis	University of California Berkeley	573103	0	10519	0	0.150484	6028493086	12.6384	this study	SRP304403	666450	PRJNA666450	SRA1190901	SRX10009063	2021-11-03 13:46:11	2021-02-02 20:45:58	public	https://sra-pub-run-odp.s3.amazonaws.com/sra/SRR13615797/SRR13615797	4A4991E6899415123C80EE638F79263D	955A8FB1BD66D5EC5EA2031C9D0A0940
TDa95/00328	SRS8178054	SAMN16294114	Assembly	Dioscorea alata	55571	Yam_15kbco_Lib3/r54048_20180628_173328/A1	–	WGS	SMRTbell CLR	RANDOM	GENOMIC	SINGLE	15000	10717	0	SRR13615798	PACBIO	Sequel	m54048_180628_223714	0	University of California Davis	University of California Berkeley	703670	0	10717	0	0.151672	7541575370	15.8104	this study	SRP304403	666450	PRJNA666450	SRA1190901	SRX10009062	2021-11-03 13:46:11	2021-02-02 20:46:54	public	https://sra-pub-run-odp.s3.amazonaws.com/sra/SRR13615798/SRR13615798	7DD85A3A22DB876B03E16A8B798C2DC2	94C56382A6AF888BA9C3EB50A78FEFD4
TDa95/00328	SRS8178054	SAMN16294114	Assembly	Dioscorea alata	55571	Yam_15kbco_Lib3/r54048_20180621_234300/C1	–	WGS	SMRTbell CLR	RANDOM	GENOMIC	SINGLE	15000	10036	0	SRR13615799	PACBIO	Sequel	m54048_180622_100929	0	University of California Davis	University of California Berkeley	779398	0	10036	0	0.14797	7822604847	16.3996	this study	SRP304403	666450	PRJNA666450	SRA1190901	SRX10009061	2021-11-03 13:46:11	2021-02-02 20:42:03	public	https://sra-pub-run-odp.s3.amazonaws.com/sra/SRR13615799/SRR13615799	6A705CF5FDE5A3AC18988B1A276744DD	CB237511958378E5AAF439A444181DDE
TDa95/00328	SRS8178054	SAMN16294114	Assembly	Dioscorea alata	55571	Yam_15kbco_Lib3/r54048_20180621_234300/B1	–	WGS	SMRTbell CLR	RANDOM	GENOMIC	SINGLE	15000	9909	0	SRR13615800	PACBIO	Sequel	m54048_180621_235342	0	University of California Davis	University of California Berkeley	824346	0	9909	0	0.164959	8168568204	17.1249	this study	SRP304403	666450	PRJNA666450	SRA1190901	SRX10009060	2021-11-03 13:46:11	2021-02-02 20:41:21	public	https://sra-pub-run-odp.s3.amazonaws.com/sra/SRR13615800/SRR13615800	09D6D215FAEE35456A7A6C32A630F03F	850A76493F30E9588EA7EB4E6A94FA48
TDa95/00328	SRS8178054	SAMN16294114	Assembly	Dioscorea alata	55571	Yam_15kbco_Lib3/r54048_20180611_231140/E1	–	WGS	SMRTbell CLR	RANDOM	GENOMIC	SINGLE	15000	10487	0	SRR13615801	PACBIO	Sequel	m54048_180613_161120	0	University of California Davis	University of California Berkeley	640201	0	10487	0	0.128244	6714112781	14.0757	this study	SRP304403	666450	PRJNA666450	SRA1190901	SRX10009058	2021-11-03 13:46:11	2021-02-02 21:08:34	public	https://sra-pub-run-odp.s3.amazonaws.com/sra/SRR13615801/SRR13615801	B2998AF1AFB23067DB0AD3E78E6B83CE	1445128B3919F339AB0FBCDAAD3BB8C1
TDa95/00328	SRS8178054	SAMN16294114	Assembly	Dioscorea alata	55571	Yam_15kbco_Lib3/r54048_20180611_231140/D1	–	WGS	SMRTbell CLR	RANDOM	GENOMIC	SINGLE	15000	10306	0	SRR13615802	PACBIO	Sequel	m54048_180613_055904	0	University of California Davis	University of California Berkeley	689353	0	10306	0	0.116773	7104607523	14.8944	this study	SRP304403	666450	PRJNA666450	SRA1190901	SRX10009057	2021-11-03 13:46:11	2021-02-02 20:46:25	public	https://sra-pub-run-odp.s3.amazonaws.com/sra/SRR13615802/SRR13615802	35D7020E5ECC678351AC4EE674DF5E1C	AFBDA344AE012BB6FC62C88FF0FB6897
TDa95/00328	SRS8178054	SAMN16294114	Assembly	Dioscorea alata	55571	Yam_15kbco_Lib3/r54048_20180611_231140/C1	–	WGS	SMRTbell CLR	RANDOM	GENOMIC	SINGLE	15000	11357	0	SRR13615803	PACBIO	Sequel	m54048_180612_194846	0	University of California Davis	University of California Berkeley	482899	0	11357	0	0.133372	5484647027	11.4982	this study	SRP304403	666450	PRJNA666450	SRA1190901	SRX10009056	2021-11-03 13:46:11	2021-02-02 20:56:00	public	https://sra-pub-run-odp.s3.amazonaws.com/sra/SRR13615803/SRR13615803	5E6C92D4CA0CCC1F715E9F75E75E60FB	5A6822E33096D82ECA588A980E403812
TDa95/00328	SRS8178054	SAMN16294114	Assembly	Dioscorea alata	55571	Yam_15kbco_Lib3/r54048_20180611_231140/F1	–	WGS	SMRTbell CLR	RANDOM	GENOMIC	SINGLE	15000	8963	0	SRR13615804	PACBIO	Sequel	m54048_180614_022315	0	University of California Davis	University of California Berkeley	787109	0	8963	0	0.100693	7055061054	14.7905	this study	SRP304403	666450	PRJNA666450	SRA1190901	SRX10009059	2021-11-03 13:46:11	2021-02-02 20:45:10	public	https://sra-pub-run-odp.s3.amazonaws.com/sra/SRR13615804/SRR13615804	2F06084559D326A7CAF663F52C22FAD7	94E3C9D3955758CD56843F7FC02B8E2B
TDa95/00328	SRS8178054	SAMN16294114	Assembly	Dioscorea alata	55571	Yam_15kbco_Lib3/r54048_20180611_231140/B1	–	WGS	SMRTbell CLR	RANDOM	GENOMIC	SINGLE	15000	10247	0	SRR13615805	PACBIO	Sequel	m54048_180612_093853	0	University of California Davis	University of California Berkeley	710880	0	10247	0	0.12445	7284739456	15.272	this study	SRP304403	666450	PRJNA666450	SRA1190901	SRX10009055	2021-11-03 13:46:11	2021-02-02 20:39:11	public	https://sra-pub-run-odp.s3.amazonaws.com/sra/SRR13615805/SRR13615805	1B1F11D1F5C5F38C0032C78D5452A154	C0F6E489C4DE1F0B6F61CF7DA375A0FC
TDa95/00328	SRS8178054	SAMN16294114	Assembly	Dioscorea alata	55571	Yam_15kbco_Lib3/r54048_20180601_180422/D1	–	WGS	SMRTbell CLR	RANDOM	GENOMIC	SINGLE	15000	8986	0	SRR13615806	PACBIO	Sequel	m54048_180603_010304	0	University of California Davis	University of California Berkeley	777271	0	8986	0	0.13143	6985165945	14.644	this study	SRP304403	666450	PRJNA666450	SRA1190901	SRX10009054	2021-11-03 13:46:11	2021-02-02 20:42:01	public	https://sra-pub-run-odp.s3.amazonaws.com/sra/SRR13615806/SRR13615806	0C2D2489BB897FE40C0930BE567600E7	FBCC6CC2667AC152D8E12CF42D80B150
TDa95/00328	SRS8178054	SAMN16294114	Assembly	Dioscorea alata	55571	Yam-1A/r54048_20180110_194605/B1	–	WGS	SMRTbell CLR	RANDOM	GENOMIC	SINGLE	20000	8199	0	SRR13615807	PACBIO	Sequel	m54048_180111_065410	0	University of California Davis	University of California Berkeley	283810	0	8199	0	0.104686	2326974632	4.87835	this study	SRP304403	666450	PRJNA666450	SRA1190901	SRX10009053	2021-11-03 13:46:11	2021-02-02 20:36:45	public	https://sra-download.ncbi.nlm.nih.gov/traces/sra0/SRR/013296/SRR13615807	7EE96B62B20E71352EA16406E3622B99	4CF2A385714C8864591D702D1C513F84
TDa95/00328	SRS8178054	SAMN16294114	Assembly	Dioscorea alata	55571	Yam1-4_7kbco_titr/170224_471/A1	–	WGS	SMRTbell CLR	RANDOM	GENOMIC	SINGLE	7000	3250	0	SRR13615808	PACBIO	RSII	m170225_010020_42145_c101154372550000001823263507191781	0	University of California Davis	University of California Berkeley	99429	0	3250	0	0.233735	323230465	0.677632	this study	SRP304403	666450	PRJNA666450	SRA1190901	SRX10009052	2021-11-03 13:46:11	2021-02-02 20:36:44	public	https://sra-download.ncbi.nlm.nih.gov/traces/sra0/SRR/013296/SRR13615808	B02AE63C948C802F0009FE2E28398937	C5726EF00DF7599B87B5E5A1B8BD6F83
TDa00/00005	SRS8198228	SAMN17771860	Breeding Line	Dioscorea alata	55571	DRJL094A	CGGCTATG+AGGCTATA	WGS	TruSeq	RANDOM	GENOMIC	PAIRED	350–550	295	96	SRR13633099	ILLUMINA	Illumina HiSeq 4000	HG3VYBBXX	1	University of California Berkeley	University of California Berkeley	11270581	11270581	151	151	0.189633	3403715462	7.13567	this study	SRP304403	666450	PRJNA666450	SRA1191501	SRX10030544	2021-11-03 13:46:11	2021-02-04 16:12:10	public	https://sra-pub-run-odp.s3.amazonaws.com/sra/SRR13633099/SRR13633099	4D73E59AAA30B9977B1869A35B8CB5E0	D4B45777DE6B66C1C1E63367F332C762
TDa00/00005	SRS8198228	SAMN17771860	Breeding Line	Dioscorea alata	55571	DRJL086-run3	–	WGS	TruSeq	RANDOM	GENOMIC	PAIRED	800–900	874	52	SRR13633100	ILLUMINA	Illumina HiSeq 2500	H2HW5BCXX	1	University of California Berkeley	University of California Berkeley	166240360	166240360	250	200	0.348903	74808162000	156.831	this study	SRP304403	666450	PRJNA666450	SRA1191501	SRX10030543	2021-11-03 13:46:11	2021-02-04 17:54:56	public	https://sra-pub-run-odp.s3.amazonaws.com/sra/SRR13633100/SRR13633100	19D412FAE0658E2F73A3B442CDA73FA8	B539DEC9B3A16066F40A6424DB0757D3
TDa00/00005	SRS8198228	SAMN17771860	Breeding Line	Dioscorea alata	55571	DRJL086-run2	–	WGS	TruSeq	RANDOM	GENOMIC	PAIRED	800–900	874	52	SRR13633101	ILLUMINA	Illumina HiSeq 2500	HGYMYADXX	1	University of California Berkeley	University of California Berkeley	184834254	184834254	250	200	0.381358	83175414300	174.372	this study	SRP304403	666450	PRJNA666450	SRA1191501	SRX10030542	2021-11-03 13:46:11	2021-02-04 21:18:55	public	https://sra-pub-run-odp.s3.amazonaws.com/sra/SRR13633101/SRR13633101	6BA83DD29A0E5DBD94D162D1C1D0E872	932833E222AE12A0EC1AAD5C7F649200
TDa00/00005	SRS8198228	SAMN17771860	Breeding Line	Dioscorea alata	55571	DRJL086-run1	–	WGS	TruSeq	RANDOM	GENOMIC	PAIRED	800–900	874	52	SRR13633102	ILLUMINA	Illumina HiSeq 2500	HBA7WADXX	2	University of California Berkeley	University of California Berkeley	188010426	188010426	250	200	0.325439	84604691700	177.368	this study	SRP304403	666450	PRJNA666450	SRA1191501	SRX10030541	2021-11-03 13:46:11	2021-02-04 20:40:53	public	https://sra-pub-run-odp.s3.amazonaws.com/sra/SRR13633102/SRR13633102	F5265AE3836A4C5DA4D629C15003AE09	D974F7209DE99AC7783EB1A92606DA66
TDa00/00005	SRS8198228	SAMN17771860	Breeding Line	Dioscorea alata	55571	DRJL085	–	WGS	TruSeq	RANDOM	GENOMIC	PAIRED	350	327	25	SRR13633103	ILLUMINA	Illumina HiSeq 2500	HBA7WADXX	1	University of California Berkeley	University of California Berkeley	148543026	148543026	250	200	0.104592	66844361700	140.135	this study	SRP304403	666450	PRJNA666450	SRA1191501	SRX10030540	2021-11-03 13:46:11	2021-02-04 18:30:43	public	https://sra-pub-run-odp.s3.amazonaws.com/sra/SRR13633103/SRR13633103	417F9E05E98669CA47B8965B83C8B680	89E5FD874C4DC99688DC772E07D8EF52
TDa01/00039	SRS8198223	SAMN17771861	Breeding Line	Dioscorea alata	55571	DRJL083	–	WGS	TruSeq	RANDOM	GENOMIC	PAIRED	350	323	22	SRR13633098	ILLUMINA	Illumina HiSeq 2500	HBALRADXX	1	University of California Berkeley	University of California Berkeley	145811258	145811258	250	200	0.100811	65615066100	137.558	this study	SRP304403	666450	PRJNA666450	SRA1191501	SRX10030545	2021-11-03 13:46:11	2021-02-04 20:28:33	public	https://sra-pub-run-odp.s3.amazonaws.com/sra/SRR13633098/SRR13633098	9077E0FDB620D112A2A3311F7B245132	F66A93AF7B903145BE01939781DCB857
TDa01/00039	SRS8198223	SAMN17771861	Breeding Line	Dioscorea alata	55571	DRJL094F	AGCGATAG+AGGATAGG	WGS	TruSeq	RANDOM	GENOMIC	PAIRED	350–550	295	79	SRR13633108	ILLUMINA	Illumina HiSeq 4000	HG3VYBBXX	1	University of California Berkeley	University of California Berkeley	11477105	11477105	151	151	0.191972	3466085710	7.26643	this study	SRP304403	666450	PRJNA666450	SRA1191501	SRX10030535	2021-11-03 13:46:11	2021-02-04 16:13:26	public	https://sra-pub-run-odp.s3.amazonaws.com/sra/SRR13633108/SRR13633108	E03AE9D314488184C4977A289AA969E1	D9697C1464599B4B63569829ABFEEAB1
TDa01/00039	SRS8198223	SAMN17771861	Breeding Line	Dioscorea alata	55571	DRJL084-run3	–	WGS	TruSeq	RANDOM	GENOMIC	PAIRED	800–900	876	49	SRR13633109	ILLUMINA	Illumina HiSeq 2500	H2HW5BCXX	1	University of California Berkeley	University of California Berkeley	163234356	163234356	250	200	0.318414	73455460200	153.995	this study	SRP304403	666450	PRJNA666450	SRA1191501	SRX10030534	2021-11-03 13:46:11	2021-02-04 18:32:43	public	https://sra-pub-run-odp.s3.amazonaws.com/sra/SRR13633109/SRR13633109	6BA77797C7A6B01FFA012A0F7B55A790	7EC8F06AF796F0DBBFFBA4C56FDB2685
TDa01/00039	SRS8198223	SAMN17771861	Breeding Line	Dioscorea alata	55571	DRJL084-run2	–	WGS	TruSeq	RANDOM	GENOMIC	PAIRED	800–900	876	49	SRR13633110	ILLUMINA	Illumina HiSeq 2500	HGYMYADXX	1	University of California Berkeley	University of California Berkeley	186073749	186073749	250	200	0.348575	83733187050	175.541	this study	SRP304403	666450	PRJNA666450	SRA1191501	SRX10030533	2021-11-03 13:46:11	2021-02-04 20:22:22	public	https://sra-pub-run-odp.s3.amazonaws.com/sra/SRR13633110/SRR13633110	2F0AA59AC8B664A2D5FDD20FD8F4D93C	B966AC07A5992615445DA087A015C044
TDa01/00039	SRS8198223	SAMN17771861	Breeding Line	Dioscorea alata	55571	DRJL084-run1	–	WGS	TruSeq	RANDOM	GENOMIC	PAIRED	800–900	876	49	SRR13633111	ILLUMINA	Illumina HiSeq 2500	HBALRADXX	2	University of California Berkeley	University of California Berkeley	182542102	182542102	250	200	0.270324	82143945900	172.21	this study	SRP304403	666450	PRJNA666450	SRA1191501	SRX10030532	2021-11-03 13:46:11	2021-02-04 19:59:23	public	https://sra-pub-run-odp.s3.amazonaws.com/sra/SRR13633111/SRR13633111	435FAA4D20BCAA03D4E5150EEF2AFF96	1BE41E65C36DCEF352197406DB04E88B
TDa02/00012	SRS8198224	SAMN17771862	Breeding Line	Dioscorea alata	55571	DRJL094C	TCTCGCGC+AGGATAGG	WGS	TruSeq	RANDOM	GENOMIC	PAIRED	350–550	291	75	SRR13633107	ILLUMINA	Illumina HiSeq 4000	HG3VYBBXX	1	University of California Berkeley	University of California Berkeley	52792424	52792424	151	151	0.19495	15943312048	33.4241	this study	SRP304403	666450	PRJNA666450	SRA1191501	SRX10030536	2021-11-03 13:46:11	2021-02-04 17:36:51	public	https://sra-pub-run-odp.s3.amazonaws.com/sra/SRR13633107/SRR13633107	5F040DA04E986E5F2D873687A8BDD011	CD908B09CBFD21B89FB075B074CEF6F9
TDa05/00015	SRS8198225	SAMN17771863	Breeding Line	Dioscorea alata	55571	DRJL094E	TCTCGCGC+AGGCTATA	WGS	TruSeq	RANDOM	GENOMIC	PAIRED	350–550	247	61	SRR13633106	ILLUMINA	Illumina HiSeq 4000	HG3VYBBXX	1	University of California Berkeley	University of California Berkeley	73739246	73739246	151	151	0.196359	22269252292	46.6861	this study	SRP304403	666450	PRJNA666450	SRA1191501	SRX10030537	2021-11-03 13:46:11	2021-02-04 16:59:40	public	https://sra-pub-run-odp.s3.amazonaws.com/sra/SRR13633106/SRR13633106	47B2EB6335A462BC3B49F8ED7BF0228A	2777F2CD927DF6F0AAB5ACE62BC182F7
TDa95-310	SRS8198222	SAMN17771857	Breeding Line	Dioscorea alata	55571	DRJL095	CAAGTCGT+ACGACTTG	WGS	TruSeq	RANDOM	GENOMIC	PAIRED	450-550	291	80	SRR13633112	ILLUMINA	Illumina HiSeq 4000	HLHKNBBXX	5	University of California Berkeley	University of California Berkeley	51435092	51435092	150	150	0.139721	15430527600	32.3491	this study	SRP304403	666450	PRJNA666450	SRA1191501	SRX10030531	2021-11-03 13:46:11	2021-02-04 17:19:19	public	https://sra-pub-run-odp.s3.amazonaws.com/sra/SRR13633112/SRR13633112	631E1820D542FDF9E42F8EF711FA3A6B	DD6FF12203A2B72D84E31B20A2C839E1
TDa95/00328	SRS8178054	SAMN16294114	Breeding Line	Dioscorea alata	55571	DRJL093	–	WGS	TruSeq	RANDOM	GENOMIC	PAIRED	600–800	626	47	SRR13633113	ILLUMINA	Illumina HiSeq 2500	HHFYVBCXY	2	University of California Berkeley	University of California Berkeley	130732118	130732118	251	251	0.071763	65627523236	137.584	this study	SRP304403	666450	PRJNA666450	SRA1191501	SRX10030530	2021-11-03 13:46:11	2021-02-04 21:26:16	public	https://sra-pub-run-odp.s3.amazonaws.com/sra/SRR13633113/SRR13633113	B843DBEF0603EAF9D3A508EE590890F1	094F1D4811D655AAF5047F3B937F358C
TDa99/00048	SRS8198226	SAMN17771858	Breeding Line	Dioscorea alata	55571	DRJL094B	TCCGCGAA+GCCTCTAT	WGS	TruSeq	RANDOM	GENOMIC	PAIRED	350–550	279	73	SRR13633105	ILLUMINA	Illumina HiSeq 4000	HG3VYBBXX	1	University of California Berkeley	University of California Berkeley	104465630	104465630	151	151	0.196349	31548620260	66.1397	this study	SRP304403	666450	PRJNA666450	SRA1191501	SRX10030538	2021-11-03 13:46:11	2021-02-04 19:33:48	public	https://sra-pub-run-odp.s3.amazonaws.com/sra/SRR13633105/SRR13633105	CDF6B29360F0DF1B76456E36169BADC9	6CC2459DAB16B5E36186B5DFDCFBEA89
TDa99/00240	SRS8198227	SAMN17771859	Breeding Line	Dioscorea alata	55571	DRJL094D	AGCGATAG+TCAGAGCC	WGS	TruSeq	RANDOM	GENOMIC	PAIRED	350–550	249	66	SRR13633104	ILLUMINA	Illumina HiSeq 4000	HG3VYBBXX	1	University of California Berkeley	University of California Berkeley	112091795	112091795	151	151	0.212928	33851722090	70.968	this study	SRP304403	666450	PRJNA666450	SRA1191501	SRX10030539	2021-11-03 13:46:11	2021-02-04 19:09:04	public	https://sra-pub-run-odp.s3.amazonaws.com/sra/SRR13633104/SRR13633104	9CA2831E3B33DE5D52C03A1B55907188	E06FC3BD5FE5EE2C56AFA40BAD2DFC32
TDa1401_1	SRS8215732	SAMN17815219	TDa1401	Dioscorea alata	55571	DY19-2681.1056700	GCCATACT	MRE-Seq	TruSeq	size fractionation	GENOMIC	SINGLE	0	0	0	SRR13661172	ILLUMINA	Illumina HiSeq 2500	CCGGGANXX	5	Integrated Genotyping Service and Support BecA-ILRE	University of California Berkeley	2389075	0	77	0	0	183958775	0.385658	this study	SRP304403	666450	PRJNA666450	SRA1193742	SRX10052809	2021-11-03 13:46:13	2021-02-08 22:18:14	public	https://sra-download.ncbi.nlm.nih.gov/traces/sra50/SRR/013340/SRR13661172	8F6031569B8A015FE728A99FFB325BCC	297AC7600572DA9CB8B99C8C8EF532C0
TDa1401_1	SRS8215732	SAMN17815219	TDa1401	Dioscorea alata	55571	DY19-2681.1054799	CCATATAT	MRE-Seq	TruSeq	size fractionation	GENOMIC	SINGLE	0	0	0	SRR13661286	ILLUMINA	Illumina HiSeq 2500	CCGGGANXX	5	Integrated Genotyping Service and Support BecA-ILRE	University of California Berkeley	2296204	0	77	0	0	176807708	0.370666	this study	SRP304403	666450	PRJNA666450	SRA1193742	SRX10053113	2021-11-03 13:46:19	2021-02-08 22:22:23	public	https://sra-download.ncbi.nlm.nih.gov/traces/sra62/SRR/013341/SRR13661286	8161D16F2C1E359A8338F3CE4CCB6223	6E7553BB9174D9E1C6134274A0878FDF
TDa1401_1000	SRS8215776	SAMN17815488	TDa1401	Dioscorea alata	55571	DY19-2681.1010715	AGCCG	MRE-Seq	TruSeq	size fractionation	GENOMIC	SINGLE	0	0	0	SRR13661117	ILLUMINA	Illumina HiSeq 2500	CBT1MANXX	3	Integrated Genotyping Service and Support BecA-ILRE	University of California Berkeley	2409950	0	77	0	0	185566150	0.389028	this study	SRP304403	666450	PRJNA666450	SRA1193742	SRX10052864	2021-11-03 13:46:15	2021-02-08 22:16:42	public	https://sra-download.ncbi.nlm.nih.gov/traces/sra77/SRR/013340/SRR13661117	ED5DBC7746424CB183C5B7CF1518E639	11F57C9843871A3E5D410E547AC4DE13
TDa1401_1002	SRS8215778	SAMN17815489	TDa1401	Dioscorea alata	55571	DY19-2681.1012986	TGTTACG	MRE-Seq	TruSeq	size fractionation	GENOMIC	SINGLE	0	0	0	SRR13661114	ILLUMINA	Illumina HiSeq 2500	CBT1MANXX	3	Integrated Genotyping Service and Support BecA-ILRE	University of California Berkeley	1762363	0	77	0	0	135701951	0.28449	this study	SRP304403	666450	PRJNA666450	SRA1193742	SRX10052867	2021-11-03 13:46:14	2021-02-08 22:16:13	public	https://sra-download.ncbi.nlm.nih.gov/traces/sra54/SRR/013340/SRR13661114	609F12AE9E7FF39264BDAD87F21AEC53	A322141035C60A416BF7E7C9D34C7177
TDa1401_1002	SRS8215778	SAMN17815489	TDa1401	Dioscorea alata	55571	DY19-2681.1010699	CGGTG	MRE-Seq	TruSeq	size fractionation	GENOMIC	SINGLE	0	0	0	SRR13661115	ILLUMINA	Illumina HiSeq 2500	CBT1MANXX	3	Integrated Genotyping Service and Support BecA-ILRE	University of California Berkeley	2301359	0	77	0	0	177204643	0.371498	this study	SRP304403	666450	PRJNA666450	SRA1193742	SRX10052866	2021-11-03 13:46:14	2021-02-08 22:16:25	public	https://sra-download.ncbi.nlm.nih.gov/traces/sra70/SRR/013340/SRR13661115	FB7CADD1DDFA0AED9EAD2B58CDA4AF51	EB7A4CB873A1213D8F712D5972B9243B
TDa1401_1003	SRS8215779	SAMN17815490	TDa1401	Dioscorea alata	55571	DY19-2681.1012967	GACTG	MRE-Seq	TruSeq	size fractionation	GENOMIC	SINGLE	0	0	0	SRR13661112	ILLUMINA	Illumina HiSeq 2500	CBT1MANXX	2	Integrated Genotyping Service and Support BecA-ILRE	University of California Berkeley	1694802	0	77	0	0	130499754	0.273584	this study	SRP304403	666450	PRJNA666450	SRA1193742	SRX10052869	2021-11-03 13:46:14	2021-02-08 22:16:09	public	https://sra-download.ncbi.nlm.nih.gov/traces/sra61/SRR/013340/SRR13661112	42090921BC6FAD605A88BE0F04531237	EC9937B7F2B21B63CAE9192129A3CEC6
TDa1401_1003	SRS8215779	SAMN17815490	TDa1401	Dioscorea alata	55571	DY19-2681.1010591	ACTCTTGA	MRE-Seq	TruSeq	size fractionation	GENOMIC	SINGLE	0	0	0	SRR13661113	ILLUMINA	Illumina HiSeq 2500	CBT1MANXX	2	Integrated Genotyping Service and Support BecA-ILRE	University of California Berkeley	2219749	0	77	0	0	170920673	0.358324	this study	SRP304403	666450	PRJNA666450	SRA1193742	SRX10052868	2021-11-03 13:46:14	2021-02-08 22:16:28	public	https://sra-download.ncbi.nlm.nih.gov/traces/sra54/SRR/013340/SRR13661113	3515734B7CD6F36B10C21540444F5207	2EC99A5776811DF09F3DC8F1AD85935F
TDa1401_1004	SRS8215780	SAMN17815491	TDa1401	Dioscorea alata	55571	DY19-2681.1010644	TGCCTT	MRE-Seq	TruSeq	size fractionation	GENOMIC	SINGLE	0	0	0	SRR13661111	ILLUMINA	Illumina HiSeq 2500	CBT1MANXX	2	Integrated Genotyping Service and Support BecA-ILRE	University of California Berkeley	2319433	0	77	0	0	178596341	0.374416	this study	SRP304403	666450	PRJNA666450	SRA1193742	SRX10052870	2021-11-03 13:46:14	2021-02-08 22:16:21	public	https://sra-download.ncbi.nlm.nih.gov/traces/sra55/SRR/013340/SRR13661111	054FEB5335F5F0EFBF914207EE482BF0	F354083356A8161006EB41C4E8EF34EB
TDa1401_1005	SRS8215781	SAMN17815492	TDa1401	Dioscorea alata	55571	DY19-2681.1012939	CTTGA	MRE-Seq	TruSeq	size fractionation	GENOMIC	SINGLE	0	0	0	SRR13661109	ILLUMINA	Illumina HiSeq 2500	CBT1MANXX	1	Integrated Genotyping Service and Support BecA-ILRE	University of California Berkeley	1760356	0	77	0	0	135547412	0.284166	this study	SRP304403	666450	PRJNA666450	SRA1193742	SRX10052872	2021-11-03 13:46:14	2021-02-08 22:16:08	public	https://sra-download.ncbi.nlm.nih.gov/traces/sra35/SRR/013340/SRR13661109	9AC553CC52E70581222B31698943A0FF	D9C381CC68D224ED373A0699C2F3EA79
TDa1401_1005	SRS8215781	SAMN17815492	TDa1401	Dioscorea alata	55571	DY19-2681.1010506	TTCAGA	MRE-Seq	TruSeq	size fractionation	GENOMIC	SINGLE	0	0	0	SRR13661110	ILLUMINA	Illumina HiSeq 2500	CBT1MANXX	1	Integrated Genotyping Service and Support BecA-ILRE	University of California Berkeley	2103934	0	77	0	0	162002918	0.339629	this study	SRP304403	666450	PRJNA666450	SRA1193742	SRX10052871	2021-11-03 13:46:14	2021-02-08 22:16:14	public	https://sra-download.ncbi.nlm.nih.gov/traces/sra63/SRR/013340/SRR13661110	D6D01AE6781D55FCCF9B5AE8CB721CE0	F193CAD9E69A6F17ECF52B7E89EA6104
TDa1401_1006	SRS8215782	SAMN17815493	TDa1401	Dioscorea alata	55571	DY19-2681.1010538	GACGAACT	MRE-Seq	TruSeq	size fractionation	GENOMIC	SINGLE	0	0	0	SRR13661108	ILLUMINA	Illumina HiSeq 2500	CBT1MANXX	1	Integrated Genotyping Service and Support BecA-ILRE	University of California Berkeley	2165284	0	77	0	0	166726868	0.349532	this study	SRP304403	666450	PRJNA666450	SRA1193742	SRX10052873	2021-11-03 13:46:14	2021-02-08 22:16:26	public	https://sra-download.ncbi.nlm.nih.gov/traces/sra35/SRR/013340/SRR13661108	7F0151E03259F95AD1CAC2A1816EEBB8	21CA051339A9D415F78D9A4E3F1F1947
TDa1401_1008	SRS8215783	SAMN17815494	TDa1401	Dioscorea alata	55571	DY19-2681.1012966	TCATCTT	MRE-Seq	TruSeq	size fractionation	GENOMIC	SINGLE	0	0	0	SRR13661106	ILLUMINA	Illumina HiSeq 2500	CBT1MANXX	2	Integrated Genotyping Service and Support BecA-ILRE	University of California Berkeley	1617697	0	77	0	0	124562669	0.261138	this study	SRP304403	666450	PRJNA666450	SRA1193742	SRX10052875	2021-11-03 13:46:14	2021-02-08 22:16:04	public	https://sra-download.ncbi.nlm.nih.gov/traces/sra70/SRR/013340/SRR13661106	81EE345888BCDD5B83EFB31B2FCFFEFF	692BE1E42A61EAEE7101A8A38B457F82
TDa1401_1008	SRS8215783	SAMN17815494	TDa1401	Dioscorea alata	55571	DY19-2681.1010606	TGGCCTAA	MRE-Seq	TruSeq	size fractionation	GENOMIC	SINGLE	0	0	0	SRR13661107	ILLUMINA	Illumina HiSeq 2500	CBT1MANXX	2	Integrated Genotyping Service and Support BecA-ILRE	University of California Berkeley	2237903	0	77	0	0	172318531	0.361255	this study	SRP304403	666450	PRJNA666450	SRA1193742	SRX10052874	2021-11-03 13:46:14	2021-02-08 22:16:12	public	https://sra-download.ncbi.nlm.nih.gov/traces/sra11/SRR/013340/SRR13661107	B88444185758CBAB8F896AD5D863F347	92137C536895C69B6DB057A675C504FA
TDa1401_1013	SRS8215785	SAMN17815495	TDa1401	Dioscorea alata	55571	DY19-2681.1010496	CTTGCCAA	MRE-Seq	TruSeq	size fractionation	GENOMIC	SINGLE	0	0	0	SRR13661104	ILLUMINA	Illumina HiSeq 2500	CBT1MANXX	1	Integrated Genotyping Service and Support BecA-ILRE	University of California Berkeley	2269688	0	77	0	0	174765976	0.366386	this study	SRP304403	666450	PRJNA666450	SRA1193742	SRX10052877	2021-11-03 13:46:14	2021-02-08 22:16:21	public	https://sra-download.ncbi.nlm.nih.gov/traces/sra61/SRR/013340/SRR13661104	0CBA17B2F9192148DCAB962BDC7EBA2B	9C029B7F9B3ABF6579659E7DD1CCBF61
TDa1401_1014	SRS8215786	SAMN17815496	TDa1401	Dioscorea alata	55571	DY19-2681.1012969	TGATGCT	MRE-Seq	TruSeq	size fractionation	GENOMIC	SINGLE	0	0	0	SRR13661102	ILLUMINA	Illumina HiSeq 2500	CBT1MANXX	2	Integrated Genotyping Service and Support BecA-ILRE	University of California Berkeley	1758816	0	77	0	0	135428832	0.283918	this study	SRP304403	666450	PRJNA666450	SRA1193742	SRX10052879	2021-11-03 13:46:15	2021-02-08 22:16:05	public	https://sra-download.ncbi.nlm.nih.gov/traces/sra67/SRR/013340/SRR13661102	755DE4EDFE7F95F15CC476885EDB645B	7C6E27252992BE1EC6C6D5130294733D
TDa1401_1014	SRS8215786	SAMN17815496	TDa1401	Dioscorea alata	55571	DY19-2681.1010607	GACGGTAA	MRE-Seq	TruSeq	size fractionation	GENOMIC	SINGLE	0	0	0	SRR13661103	ILLUMINA	Illumina HiSeq 2500	CBT1MANXX	2	Integrated Genotyping Service and Support BecA-ILRE	University of California Berkeley	2305362	0	77	0	0	177512874	0.372144	this study	SRP304403	666450	PRJNA666450	SRA1193742	SRX10052878	2021-11-03 13:46:14	2021-02-08 22:16:06	public	https://sra-download.ncbi.nlm.nih.gov/traces/sra42/SRR/013340/SRR13661103	793236F0AF14129D835B2FC480396B23	E5FBDB303F323E0D2263AFE55A4EEE45
TDa1401_1016	SRS8215787	SAMN17815497	TDa1401	Dioscorea alata	55571	DY19-2681.1012959	AAGTAT	MRE-Seq	TruSeq	size fractionation	GENOMIC	SINGLE	0	0	0	SRR13661100	ILLUMINA	Illumina HiSeq 2500	CBT1MANXX	2	Integrated Genotyping Service and Support BecA-ILRE	University of California Berkeley	1734910	0	77	0	0	133588070	0.280059	this study	SRP304403	666450	PRJNA666450	SRA1193742	SRX10052881	2021-11-03 13:46:15	2021-02-08 22:16:00	public	https://sra-download.ncbi.nlm.nih.gov/traces/sra74/SRR/013340/SRR13661100	96E3BCB7EC26B5E1446B01C951609181	C5BF077DEF120CDFCB811699B9A39029
TDa1401_1016	SRS8215787	SAMN17815497	TDa1401	Dioscorea alata	55571	DY19-2681.1010596	CTTGCCAA	MRE-Seq	TruSeq	size fractionation	GENOMIC	SINGLE	0	0	0	SRR13661101	ILLUMINA	Illumina HiSeq 2500	CBT1MANXX	2	Integrated Genotyping Service and Support BecA-ILRE	University of California Berkeley	2321743	0	77	0	0	178774211	0.374789	this study	SRP304403	666450	PRJNA666450	SRA1193742	SRX10052880	2021-11-03 13:46:15	2021-02-08 22:16:18	public	https://sra-download.ncbi.nlm.nih.gov/traces/sra26/SRR/013340/SRR13661101	F09888970C231C95FD4B579E160CCBC2	74ABF6B6632A8F8CAAC9987010A937DB
TDa1401_1018	SRS8215788	SAMN17815498	TDa1401	Dioscorea alata	55571	DY19-2681.1010680	CGCAAGGA	MRE-Seq	TruSeq	size fractionation	GENOMIC	SINGLE	0	0	0	SRR13661099	ILLUMINA	Illumina HiSeq 2500	CBT1MANXX	3	Integrated Genotyping Service and Support BecA-ILRE	University of California Berkeley	2247430	0	77	0	0	173052110	0.362793	this study	SRP304403	666450	PRJNA666450	SRA1193742	SRX10052882	2021-11-03 13:46:15	2021-02-08 22:15:58	public	https://sra-download.ncbi.nlm.nih.gov/traces/sra38/SRR/013340/SRR13661099	0A221EB21252BF3A73E58A1672FBC8DD	9DEA77E1278F23BBC25C60BDEBCD3A12
TDa1401_1019	SRS8215789	SAMN17815499	TDa1401	Dioscorea alata	55571	DY19-2681.1012932	ACGATA	MRE-Seq	TruSeq	size fractionation	GENOMIC	SINGLE	0	0	0	SRR13661097	ILLUMINA	Illumina HiSeq 2500	CBT1MANXX	1	Integrated Genotyping Service and Support BecA-ILRE	University of California Berkeley	1768595	0	77	0	0	136181815	0.285496	this study	SRP304403	666450	PRJNA666450	SRA1193742	SRX10052884	2021-11-03 13:46:15	2021-02-08 22:15:47	public	https://sra-download.ncbi.nlm.nih.gov/traces/sra26/SRR/013340/SRR13661097	5E827D7BAAE06249E462D9FB0B9199FC	C9A67F039919B3BA3D1D0644F2C4C018
TDa1401_1019	SRS8215789	SAMN17815499	TDa1401	Dioscorea alata	55571	DY19-2681.1010481	ACCTG	MRE-Seq	TruSeq	size fractionation	GENOMIC	SINGLE	0	0	0	SRR13661098	ILLUMINA	Illumina HiSeq 2500	CBT1MANXX	1	Integrated Genotyping Service and Support BecA-ILRE	University of California Berkeley	2342449	0	77	0	0	180368573	0.378131	this study	SRP304403	666450	PRJNA666450	SRA1193742	SRX10052883	2021-11-03 13:46:15	2021-02-08 22:16:22	public	https://sra-download.ncbi.nlm.nih.gov/traces/sra61/SRR/013340/SRR13661098	7B24D82F17382944212AD144E504BC13	8AA31207805A94A6F19AD5DA4757BD96
TDa1401_1021	SRS8215790	SAMN17815500	TDa1401	Dioscorea alata	55571	DY19-2681.1010549	CGCCAAG	MRE-Seq	TruSeq	size fractionation	GENOMIC	SINGLE	0	0	0	SRR13661096	ILLUMINA	Illumina HiSeq 2500	CBT1MANXX	1	Integrated Genotyping Service and Support BecA-ILRE	University of California Berkeley	2274705	0	77	0	0	175152285	0.367196	this study	SRP304403	666450	PRJNA666450	SRA1193742	SRX10052885	2021-11-03 13:46:15	2021-02-08 22:15:53	public	https://sra-download.ncbi.nlm.nih.gov/traces/sra33/SRR/013340/SRR13661096	74D9DB030C74D16E4A0FE88CC6B55F57	885C68BE2EB790E82654288863AB7CDA
TDa1401_1023	SRS8215791	SAMN17815501	TDa1401	Dioscorea alata	55571	DY19-2681.1012993	GTGCG	MRE-Seq	TruSeq	size fractionation	GENOMIC	SINGLE	0	0	0	SRR13661093	ILLUMINA	Illumina HiSeq 2500	CBT1MANXX	3	Integrated Genotyping Service and Support BecA-ILRE	University of California Berkeley	1692779	0	77	0	0	130343983	0.273258	this study	SRP304403	666450	PRJNA666450	SRA1193742	SRX10052888	2021-11-03 13:46:15	2021-02-08 22:15:24	public	https://sra-download.ncbi.nlm.nih.gov/traces/sra16/SRR/013340/SRR13661093	C83D7E593ECFE1FAC2D4C8BFB1776D6F	AAC821FDD0DD1772C322E0D79CD9F521
TDa1401_1023	SRS8215791	SAMN17815501	TDa1401	Dioscorea alata	55571	DY19-2681.1010724	AAGGACG	MRE-Seq	TruSeq	size fractionation	GENOMIC	SINGLE	0	0	0	SRR13661095	ILLUMINA	Illumina HiSeq 2500	CBT1MANXX	3	Integrated Genotyping Service and Support BecA-ILRE	University of California Berkeley	2216575	0	77	0	0	170676275	0.357812	this study	SRP304403	666450	PRJNA666450	SRA1193742	SRX10052886	2021-11-03 13:46:15	2021-02-08 22:15:57	public	https://sra-download.ncbi.nlm.nih.gov/traces/sra52/SRR/013340/SRR13661095	0BF23F1DCB8ED27530061CDDD0EB0965	7950FF86B2EBC41085CC0E5F1806A46F
TDa1401_1026	SRS8215793	SAMN17815502	TDa1401	Dioscorea alata	55571	DY19-2681.1010703	GATAT	MRE-Seq	TruSeq	size fractionation	GENOMIC	SINGLE	0	0	0	SRR13661092	ILLUMINA	Illumina HiSeq 2500	CBT1MANXX	3	Integrated Genotyping Service and Support BecA-ILRE	University of California Berkeley	2526643	0	77	0	0	194551511	0.407865	this study	SRP304403	666450	PRJNA666450	SRA1193742	SRX10052889	2021-11-03 13:46:15	2021-02-08 22:15:35	public	https://sra-download.ncbi.nlm.nih.gov/traces/sra75/SRR/013340/SRR13661092	A8EEF7C201340C3C912CF41469BF5E46	761CB038E4B30437EDBCA54F39EEF9A0
TDa1401_1030	SRS8215794	SAMN17815503	TDa1401	Dioscorea alata	55571	DY19-2681.1010679	AATACG	MRE-Seq	TruSeq	size fractionation	GENOMIC	SINGLE	0	0	0	SRR13661091	ILLUMINA	Illumina HiSeq 2500	CBT1MANXX	3	Integrated Genotyping Service and Support BecA-ILRE	University of California Berkeley	2478243	0	77	0	0	190824711	0.400052	this study	SRP304403	666450	PRJNA666450	SRA1193742	SRX10052890	2021-11-03 13:46:15	2021-02-08 22:15:48	public	https://sra-download.ncbi.nlm.nih.gov/traces/sra38/SRR/013340/SRR13661091	E6C0874668CAC0FC96C7A2A008928722	3011D3AF6C80668BCDEF0FFB2349354E
TDa1401_1032	SRS8215795	SAMN17815504	TDa1401	Dioscorea alata	55571	DY19-2681.1010484	TTGGTA	MRE-Seq	TruSeq	size fractionation	GENOMIC	SINGLE	0	0	0	SRR13661090	ILLUMINA	Illumina HiSeq 2500	CBT1MANXX	1	Integrated Genotyping Service and Support BecA-ILRE	University of California Berkeley	2154443	0	77	0	0	165892111	0.347782	this study	SRP304403	666450	PRJNA666450	SRA1193742	SRX10052891	2021-11-03 13:46:15	2021-02-08 22:15:27	public	https://sra-download.ncbi.nlm.nih.gov/traces/sra13/SRR/013340/SRR13661090	087CE5C0862779235E45859F803E2AF7	6BC58945CCAF3B9709C4B880E2246D22
TDa1401_1034	SRS8215796	SAMN17815505	TDa1401	Dioscorea alata	55571	DY19-2681.1012988	TAGTTACG	MRE-Seq	TruSeq	size fractionation	GENOMIC	SINGLE	0	0	0	SRR13661087	ILLUMINA	Illumina HiSeq 2500	CBT1MANXX	3	Integrated Genotyping Service and Support BecA-ILRE	University of California Berkeley	1761103	0	77	0	0	135604931	0.284287	this study	SRP304403	666450	PRJNA666450	SRA1193742	SRX10052894	2021-11-03 13:46:15	2021-02-08 22:15:17	public	https://sra-download.ncbi.nlm.nih.gov/traces/sra69/SRR/013340/SRR13661087	66DC24863BEA88F9199F33A0E9CA736A	904FC5599BCA37E666AA560C54A0C673
TDa1401_1034	SRS8215796	SAMN17815505	TDa1401	Dioscorea alata	55571	DY19-2681.1010710	CCGACCAA	MRE-Seq	TruSeq	size fractionation	GENOMIC	SINGLE	0	0	0	SRR13661088	ILLUMINA	Illumina HiSeq 2500	CBT1MANXX	3	Integrated Genotyping Service and Support BecA-ILRE	University of California Berkeley	2156517	0	77	0	0	166051809	0.348117	this study	SRP304403	666450	PRJNA666450	SRA1193742	SRX10052893	2021-11-03 13:46:14	2021-02-08 22:15:22	public	https://sra-download.ncbi.nlm.nih.gov/traces/sra16/SRR/013340/SRR13661088	D57208E7F98D1B13F40058063D239EC6	AA63A9B606CE45E4F7D704EBF6C56683
TDa1401_1034	SRS8215796	SAMN17815505	TDa1401	Dioscorea alata	55571	DY19-2681.1010709	TGGCCTAA	MRE-Seq	TruSeq	size fractionation	GENOMIC	SINGLE	0	0	0	SRR13661089	ILLUMINA	Illumina HiSeq 2500	CBT1MANXX	3	Integrated Genotyping Service and Support BecA-ILRE	University of California Berkeley	2153833	0	77	0	0	165845141	0.347684	this study	SRP304403	666450	PRJNA666450	SRA1193742	SRX10052892	2021-11-03 13:46:14	2021-02-08 22:15:29	public	https://sra-download.ncbi.nlm.nih.gov/traces/sra41/SRR/013340/SRR13661089	6E995BAA39A8EC09F5D4EF2DE3B9FE1B	69437FD35C8EE50C959E1135063433DB
TDa1401_1035	SRS8215797	SAMN17815506	TDa1401	Dioscorea alata	55571	DY19-2681.1010657	CTTAGGAA	MRE-Seq	TruSeq	size fractionation	GENOMIC	SINGLE	0	0	0	SRR13661086	ILLUMINA	Illumina HiSeq 2500	CBT1MANXX	3	Integrated Genotyping Service and Support BecA-ILRE	University of California Berkeley	2363028	0	77	0	0	181953156	0.381453	this study	SRP304403	666450	PRJNA666450	SRA1193742	SRX10052895	2021-11-03 13:46:15	2021-02-08 22:15:22	public	https://sra-download.ncbi.nlm.nih.gov/traces/sra8/SRR/013340/SRR13661086	5D57ACAC9FCB1AC62695C0FE6C7ADC8E	80EEEA76DD7B476C86F2B8485F01B895
TDa1401_1036	SRS8215798	SAMN17815507	TDa1401	Dioscorea alata	55571	DY19-2681.1010562	ATGA	MRE-Seq	TruSeq	size fractionation	GENOMIC	SINGLE	0	0	0	SRR13661085	ILLUMINA	Illumina HiSeq 2500	CBT1MANXX	2	Integrated Genotyping Service and Support BecA-ILRE	University of California Berkeley	2388808	0	77	0	0	183938216	0.385615	this study	SRP304403	666450	PRJNA666450	SRA1193742	SRX10052896	2021-11-03 13:46:15	2021-02-08 22:15:22	public	https://sra-download.ncbi.nlm.nih.gov/traces/sra16/SRR/013340/SRR13661085	63F49E534D83C6F202D1EDF1CEC1BF9F	DB06D65004813532FE94E4CD6DAE1368
TDa1401_1037	SRS8215799	SAMN17815508	TDa1401	Dioscorea alata	55571	DY19-2681.1010585	CCGTAGAA	MRE-Seq	TruSeq	size fractionation	GENOMIC	SINGLE	0	0	0	SRR13661084	ILLUMINA	Illumina HiSeq 2500	CBT1MANXX	2	Integrated Genotyping Service and Support BecA-ILRE	University of California Berkeley	2329546	0	77	0	0	179375042	0.376048	this study	SRP304403	666450	PRJNA666450	SRA1193742	SRX10052897	2021-11-03 13:46:15	2021-02-08 22:15:21	public	https://sra-download.ncbi.nlm.nih.gov/traces/sra2/SRR/013340/SRR13661084	41F2DF6335F92404E7E3ADFFB9FB813A	E039A065BE823433B3ECF429B6679EB9
TDa1401_1039	SRS8215800	SAMN17815509	TDa1401	Dioscorea alata	55571	DY19-2681.1010666	GCAA	MRE-Seq	TruSeq	size fractionation	GENOMIC	SINGLE	0	0	0	SRR13661082	ILLUMINA	Illumina HiSeq 2500	CBT1MANXX	3	Integrated Genotyping Service and Support BecA-ILRE	University of California Berkeley	2404418	0	77	0	0	185140186	0.388135	this study	SRP304403	666450	PRJNA666450	SRA1193742	SRX10052899	2021-11-03 13:46:15	2021-02-08 22:15:25	public	https://sra-download.ncbi.nlm.nih.gov/traces/sra58/SRR/013340/SRR13661082	85E3DEDD09407478AB13F3BAAABF26B4	90FD639F0ED6973C1E49ADFFDAC8E444
TDa1401_1047	SRS8215802	SAMN17815510	TDa1401	Dioscorea alata	55571	DY19-2681.1010559	GCGGA	MRE-Seq	TruSeq	size fractionation	GENOMIC	SINGLE	0	0	0	SRR13661081	ILLUMINA	Illumina HiSeq 2500	CBT1MANXX	1	Integrated Genotyping Service and Support BecA-ILRE	University of California Berkeley	2283196	0	77	0	0	175806092	0.368566	this study	SRP304403	666450	PRJNA666450	SRA1193742	SRX10052900	2021-11-03 13:46:15	2021-02-08 22:15:11	public	https://sra-download.ncbi.nlm.nih.gov/traces/sra9/SRR/013340/SRR13661081	CDB536836DC7DAFCA6666CF2F9BACA8F	7E170A72E532EFFD599618C4F163A5D9
TDa1401_105	SRS8215854	SAMN17815268	TDa1401	Dioscorea alata	55571	DY19-2681.1010580	CCTA	MRE-Seq	TruSeq	size fractionation	GENOMIC	SINGLE	0	0	0	SRR13661432	ILLUMINA	Illumina HiSeq 2500	CBT1MANXX	2	Integrated Genotyping Service and Support BecA-ILRE	University of California Berkeley	2423934	0	77	0	0	186642918	0.391285	this study	SRP304403	666450	PRJNA666450	SRA1193742	SRX10052967	2021-11-03 13:46:16	2021-02-08 22:26:09	public	https://sra-download.ncbi.nlm.nih.gov/traces/sra45/SRR/013341/SRR13661432	4EE961A282D2777CC5A7EB0C623DC085	32CD29CF97D45E6B802C11C9471B5736
TDa1401_1064	SRS8215803	SAMN17815511	TDa1401	Dioscorea alata	55571	DY19-2681.1054749	TGGTCAA	MRE-Seq	TruSeq	size fractionation	GENOMIC	SINGLE	0	0	0	SRR13661080	ILLUMINA	Illumina HiSeq 2500	CCGGGANXX	5	Integrated Genotyping Service and Support BecA-ILRE	University of California Berkeley	1930493	0	77	0	0	148647961	0.311631	this study	SRP304403	666450	PRJNA666450	SRA1193742	SRX10052901	2021-11-03 13:46:15	2021-02-08 22:15:11	public	https://sra-download.ncbi.nlm.nih.gov/traces/sra0/SRR/013340/SRR13661080	0F32D53D26D080F8EE00BE6AFAB5EF2B	7A1904A09BA02C3AD62ED141D5188183
TDa1401_1067	SRS8215805	SAMN17815512	TDa1401	Dioscorea alata	55571	DY19-2681.1010618	GTTGCGG	MRE-Seq	TruSeq	size fractionation	GENOMIC	SINGLE	0	0	0	SRR13661079	ILLUMINA	Illumina HiSeq 2500	CBT1MANXX	2	Integrated Genotyping Service and Support BecA-ILRE	University of California Berkeley	2255700	0	77	0	0	173688900	0.364128	this study	SRP304403	666450	PRJNA666450	SRA1193742	SRX10052902	2021-11-03 13:46:15	2021-02-08 22:14:59	public	https://sra-download.ncbi.nlm.nih.gov/traces/sra72/SRR/013340/SRR13661079	B037E9718C5256457130F6EAA01BAF29	06C9ACB434FA828D21CC31B1E5EC9322
TDa1401_1068	SRS8215804	SAMN17815513	TDa1401	Dioscorea alata	55571	DY19-2681.1054793	ATCTGT	MRE-Seq	TruSeq	size fractionation	GENOMIC	SINGLE	0	0	0	SRR13661078	ILLUMINA	Illumina HiSeq 2500	CCGGGANXX	5	Integrated Genotyping Service and Support BecA-ILRE	University of California Berkeley	2292475	0	77	0	0	176520575	0.370064	this study	SRP304403	666450	PRJNA666450	SRA1193742	SRX10052903	2021-11-03 13:46:15	2021-02-08 22:14:59	public	https://sra-download.ncbi.nlm.nih.gov/traces/sra68/SRR/013340/SRR13661078	01F3BECCDFA9E147ECFE3B011C79D1C4	812B290E2570F6837D701A69EF471C97
TDa1401_1069	SRS8215806	SAMN17815514	TDa1401	Dioscorea alata	55571	DY19-2681.1054808	CCTGCAA	MRE-Seq	TruSeq	size fractionation	GENOMIC	SINGLE	0	0	0	SRR13661077	ILLUMINA	Illumina HiSeq 2500	CCGGGANXX	5	Integrated Genotyping Service and Support BecA-ILRE	University of California Berkeley	2256761	0	77	0	0	173770597	0.364299	this study	SRP304403	666450	PRJNA666450	SRA1193742	SRX10052904	2021-11-03 13:46:15	2021-02-08 22:14:43	public	https://sra-download.ncbi.nlm.nih.gov/traces/sra62/SRR/013340/SRR13661077	1A38D2D97CDA9EE4F558C9075F870F6F	22FC190A362E963E90507DA2C048C130
TDa1401_107	SRS8215855	SAMN17815269	TDa1401	Dioscorea alata	55571	DY19-2681.1010486	ACTCAACG	MRE-Seq	TruSeq	size fractionation	GENOMIC	SINGLE	0	0	0	SRR13661431	ILLUMINA	Illumina HiSeq 2500	CBT1MANXX	1	Integrated Genotyping Service and Support BecA-ILRE	University of California Berkeley	2112613	0	77	0	0	162671201	0.34103	this study	SRP304403	666450	PRJNA666450	SRA1193742	SRX10052968	2021-11-03 13:46:16	2021-02-08 22:25:53	public	https://sra-download.ncbi.nlm.nih.gov/traces/sra75/SRR/013341/SRR13661431	8189E3B27D7418CD8AE8B79C7BAE73CD	56E19C7A0D04844D21705BC8F5AB1BEB
TDa1401_108	SRS8215856	SAMN17815270	TDa1401	Dioscorea alata	55571	DY19-2681.1010505	CCGATTCT	MRE-Seq	TruSeq	size fractionation	GENOMIC	SINGLE	0	0	0	SRR13661430	ILLUMINA	Illumina HiSeq 2500	CBT1MANXX	1	Integrated Genotyping Service and Support BecA-ILRE	University of California Berkeley	1842741	0	77	0	0	141891057	0.297466	this study	SRP304403	666450	PRJNA666450	SRA1193742	SRX10052969	2021-11-03 13:46:16	2021-02-08 22:25:52	public	https://sra-download.ncbi.nlm.nih.gov/traces/sra72/SRR/013341/SRR13661430	03EC859150DCD095DEAE84A68AA6C922	3DB869BFD0E34F7A94376A51E622746B
TDa1401_1083	SRS8215807	SAMN17815515	TDa1401	Dioscorea alata	55571	DY19-2681.1054765	GGTATA	MRE-Seq	TruSeq	size fractionation	GENOMIC	SINGLE	0	0	0	SRR13661076	ILLUMINA	Illumina HiSeq 2500	CCGGGANXX	5	Integrated Genotyping Service and Support BecA-ILRE	University of California Berkeley	1922926	0	77	0	0	148065302	0.310409	this study	SRP304403	666450	PRJNA666450	SRA1193742	SRX10052905	2021-11-03 13:46:15	2021-02-08 22:14:43	public	https://sra-download.ncbi.nlm.nih.gov/traces/sra77/SRR/013340/SRR13661076	CF678397493E5E9505655F09F0FFA450	2F102C8F233142B809A590C83597727D
TDa1401_1085	SRS8215808	SAMN17815516	TDa1401	Dioscorea alata	55571	DY19-2681.1012930	TTGCCGAG	MRE-Seq	TruSeq	size fractionation	GENOMIC	SINGLE	0	0	0	SRR13661074	ILLUMINA	Illumina HiSeq 2500	CBT1MANXX	1	Integrated Genotyping Service and Support BecA-ILRE	University of California Berkeley	1735107	0	77	0	0	133603239	0.280091	this study	SRP304403	666450	PRJNA666450	SRA1193742	SRX10052907	2021-11-03 13:46:15	2021-02-08 22:14:29	public	https://sra-download.ncbi.nlm.nih.gov/traces/sra9/SRR/013340/SRR13661074	511531B670228D37B87AD6AA42EED8B2	30DAF5C6B72FCD30F059D64C0EE3CA6C
TDa1401_1085	SRS8215808	SAMN17815516	TDa1401	Dioscorea alata	55571	DY19-2681.1010470	TCGTATG	MRE-Seq	TruSeq	size fractionation	GENOMIC	SINGLE	0	0	0	SRR13661075	ILLUMINA	Illumina HiSeq 2500	CBT1MANXX	1	Integrated Genotyping Service and Support BecA-ILRE	University of California Berkeley	2303004	0	77	0	0	177331308	0.371764	this study	SRP304403	666450	PRJNA666450	SRA1193742	SRX10052906	2021-11-03 13:46:15	2021-02-08 22:14:50	public	https://sra-download.ncbi.nlm.nih.gov/traces/sra78/SRR/013340/SRR13661075	5EC17CB9C7C435570E138C2D8DD09C0E	57A4FBE82806424B957554A72E4FF00A
TDa1401_109	SRS8215858	SAMN17815271	TDa1401	Dioscorea alata	55571	DY19-2681.1010719	ACTCTTGA	MRE-Seq	TruSeq	size fractionation	GENOMIC	SINGLE	0	0	0	SRR13661429	ILLUMINA	Illumina HiSeq 2500	CBT1MANXX	3	Integrated Genotyping Service and Support BecA-ILRE	University of California Berkeley	2418480	0	77	0	0	186222960	0.390405	this study	SRP304403	666450	PRJNA666450	SRA1193742	SRX10052970	2021-11-03 13:46:16	2021-02-08 22:26:01	public	https://sra-download.ncbi.nlm.nih.gov/traces/sra49/SRR/013341/SRR13661429	047D3C7A6E8A93BEE96DC3105DDBDAFC	46B51D4E42C4B93CF98B2F607BACB8D6
TDa1401_1093	SRS8215809	SAMN17815517	TDa1401	Dioscorea alata	55571	DY19-2681.1056710	CCGTCAG	MRE-Seq	TruSeq	size fractionation	GENOMIC	SINGLE	0	0	0	SRR13661071	ILLUMINA	Illumina HiSeq 2500	CCGGGANXX	5	Integrated Genotyping Service and Support BecA-ILRE	University of California Berkeley	2454636	0	77	0	0	189006972	0.396241	this study	SRP304403	666450	PRJNA666450	SRA1193742	SRX10052910	2021-11-03 13:46:16	2021-02-08 22:14:28	public	https://sra-download.ncbi.nlm.nih.gov/traces/sra20/SRR/013340/SRR13661071	131DF8C94FB6FE645DFB12CD9B9C5089	4BE8B926E01239A5CDA26D4742A26099
TDa1401_1093	SRS8215809	SAMN17815517	TDa1401	Dioscorea alata	55571	DY19-2681.1054835	TACCT	MRE-Seq	TruSeq	size fractionation	GENOMIC	SINGLE	0	0	0	SRR13661073	ILLUMINA	Illumina HiSeq 2500	CCGGGANXX	5	Integrated Genotyping Service and Support BecA-ILRE	University of California Berkeley	2408188	0	77	0	0	185430476	0.388743	this study	SRP304403	666450	PRJNA666450	SRA1193742	SRX10052908	2021-11-03 13:46:15	2021-02-08 22:14:40	public	https://sra-download.ncbi.nlm.nih.gov/traces/sra49/SRR/013340/SRR13661073	DF7C2A7E3EA8B637A55FE3CB2DCE8D23	73D1511D063436B52EAA5AEFA5C5C884
TDa1401_1112	SRS8215810	SAMN17815518	TDa1401	Dioscorea alata	55571	DY19-2681.1012972	TTCCGAT	MRE-Seq	TruSeq	size fractionation	GENOMIC	SINGLE	0	0	0	SRR13661069	ILLUMINA	Illumina HiSeq 2500	CBT1MANXX	2	Integrated Genotyping Service and Support BecA-ILRE	University of California Berkeley	1901489	0	77	0	0	146414653	0.306949	this study	SRP304403	666450	PRJNA666450	SRA1193742	SRX10052912	2021-11-03 13:46:16	2021-02-08 22:16:24	public	https://sra-download.ncbi.nlm.nih.gov/traces/sra49/SRR/013340/SRR13661069	CA4313161586ABF3733C5A6D96FB45B4	18EB0324B75A635814AF99F00B1CCB8D
TDa1401_1112	SRS8215810	SAMN17815518	TDa1401	Dioscorea alata	55571	DY19-2681.1010608	TGCAACGT	MRE-Seq	TruSeq	size fractionation	GENOMIC	SINGLE	0	0	0	SRR13661070	ILLUMINA	Illumina HiSeq 2500	CBT1MANXX	2	Integrated Genotyping Service and Support BecA-ILRE	University of California Berkeley	2384673	0	77	0	0	183619821	0.384947	this study	SRP304403	666450	PRJNA666450	SRA1193742	SRX10052911	2021-11-03 13:46:16	2021-02-08 22:15:03	public	https://sra-download.ncbi.nlm.nih.gov/traces/sra49/SRR/013340/SRR13661070	015878E522F79745056B66D8998E9411	6086A507E7F9561D7A151E0AF2C79C09
TDa1401_1128	SRS8215813	SAMN17815519	TDa1401	Dioscorea alata	55571	DY19-2681.1010499	CAGAGGTA	MRE-Seq	TruSeq	size fractionation	GENOMIC	SINGLE	0	0	0	SRR13661068	ILLUMINA	Illumina HiSeq 2500	CBT1MANXX	1	Integrated Genotyping Service and Support BecA-ILRE	University of California Berkeley	2202016	0	77	0	0	169555232	0.355462	this study	SRP304403	666450	PRJNA666450	SRA1193742	SRX10052913	2021-11-03 13:46:15	2021-02-08 22:14:30	public	https://sra-download.ncbi.nlm.nih.gov/traces/sra51/SRR/013340/SRR13661068	4FE51E284B2F4CBABC66C6087FE6B622	AE70315906D7591D806698F37AC8101B
TDa1401_113	SRS8215859	SAMN17815272	TDa1401	Dioscorea alata	55571	DY19-2681.1012958	TATACGT	MRE-Seq	TruSeq	size fractionation	GENOMIC	SINGLE	0	0	0	SRR13661426	ILLUMINA	Illumina HiSeq 2500	CBT1MANXX	2	Integrated Genotyping Service and Support BecA-ILRE	University of California Berkeley	1767178	0	77	0	0	136072706	0.285268	this study	SRP304403	666450	PRJNA666450	SRA1193742	SRX10052973	2021-11-03 13:46:16	2021-02-08 22:25:52	public	https://sra-download.ncbi.nlm.nih.gov/traces/sra66/SRR/013341/SRR13661426	A65F9818674156FBC21C3EA757823FB4	02A18EF0E438E09511DB18B2840CC2BE
TDa1401_113	SRS8215859	SAMN17815272	TDa1401	Dioscorea alata	55571	DY19-2681.1010588	CCAGACT	MRE-Seq	TruSeq	size fractionation	GENOMIC	SINGLE	0	0	0	SRR13661427	ILLUMINA	Illumina HiSeq 2500	CBT1MANXX	2	Integrated Genotyping Service and Support BecA-ILRE	University of California Berkeley	2299487	0	77	0	0	177060499	0.371196	this study	SRP304403	666450	PRJNA666450	SRA1193742	SRX10052972	2021-11-03 13:46:16	2021-02-08 22:25:57	public	https://sra-download.ncbi.nlm.nih.gov/traces/sra6/SRR/013341/SRR13661427	A522FEBDDFAF7EA40234106A7CCEAE19	AEDC63202DF4993A1D3CC433722C63D9
TDa1401_1132	SRS8215811	SAMN17815520	TDa1401	Dioscorea alata	55571	DY19-2681.1054817	TGACCG	MRE-Seq	TruSeq	size fractionation	GENOMIC	SINGLE	0	0	0	SRR13661067	ILLUMINA	Illumina HiSeq 2500	CCGGGANXX	5	Integrated Genotyping Service and Support BecA-ILRE	University of California Berkeley	1855482	0	77	0	0	142872114	0.299522	this study	SRP304403	666450	PRJNA666450	SRA1193742	SRX10052914	2021-11-03 13:46:15	2021-02-08 22:14:14	public	https://sra-download.ncbi.nlm.nih.gov/traces/sra58/SRR/013340/SRR13661067	B81CEF15B53C39B3ADD19483B6B1419E	B5390FD7DB336091B2832FA0D59967E8
TDa1401_1152	SRS8215812	SAMN17815521	TDa1401	Dioscorea alata	55571	DY19-2681.1056704	GTGCG	MRE-Seq	TruSeq	size fractionation	GENOMIC	SINGLE	0	0	0	SRR13661065	ILLUMINA	Illumina HiSeq 2500	CCGGGANXX	5	Integrated Genotyping Service and Support BecA-ILRE	University of California Berkeley	2402781	0	77	0	0	185014137	0.38787	this study	SRP304403	666450	PRJNA666450	SRA1193742	SRX10052916	2021-11-03 13:46:15	2021-02-08 22:14:19	public	https://sra-download.ncbi.nlm.nih.gov/traces/sra76/SRR/013340/SRR13661065	F65785259D6A3A22E10D9107221F7826	595635DB017D0693235A5912E7C49A0D
TDa1401_1152	SRS8215812	SAMN17815521	TDa1401	Dioscorea alata	55571	DY19-2681.1054812	AACGG	MRE-Seq	TruSeq	size fractionation	GENOMIC	SINGLE	0	0	0	SRR13661066	ILLUMINA	Illumina HiSeq 2500	CCGGGANXX	5	Integrated Genotyping Service and Support BecA-ILRE	University of California Berkeley	2289190	0	77	0	0	176267630	0.369534	this study	SRP304403	666450	PRJNA666450	SRA1193742	SRX10052915	2021-11-03 13:46:15	2021-02-08 22:14:33	public	https://sra-download.ncbi.nlm.nih.gov/traces/sra75/SRR/013340/SRR13661066	DD78880C0E443954AE7CBEF30E99EA74	5B3202D1C4B2D33F185FDC72B4E03B71
TDa1401_1159	SRS8215814	SAMN17815522	TDa1401	Dioscorea alata	55571	DY19-2681.1054806	AAGATGCT	MRE-Seq	TruSeq	size fractionation	GENOMIC	SINGLE	0	0	0	SRR13661064	ILLUMINA	Illumina HiSeq 2500	CCGGGANXX	5	Integrated Genotyping Service and Support BecA-ILRE	University of California Berkeley	2256287	0	77	0	0	173734099	0.364222	this study	SRP304403	666450	PRJNA666450	SRA1193742	SRX10052917	2021-11-03 13:46:15	2021-02-08 22:14:16	public	https://sra-download.ncbi.nlm.nih.gov/traces/sra67/SRR/013340/SRR13661064	FBB1A43B656479687AC33234CA0F847B	B7EFC68AD449ECED04979CFE72CB5858
TDa1401_117	SRS8215861	SAMN17815273	TDa1401	Dioscorea alata	55571	DY19-2681.1010673	ACTTA	MRE-Seq	TruSeq	size fractionation	GENOMIC	SINGLE	0	0	0	SRR13661425	ILLUMINA	Illumina HiSeq 2500	CBT1MANXX	3	Integrated Genotyping Service and Support BecA-ILRE	University of California Berkeley	2287595	0	77	0	0	176144815	0.369276	this study	SRP304403	666450	PRJNA666450	SRA1193742	SRX10052974	2021-11-03 13:46:16	2021-02-08 22:25:47	public	https://sra-download.ncbi.nlm.nih.gov/traces/sra50/SRR/013341/SRR13661425	9A95338DCCCF8BAD7C79D5429665823A	5016D2BE2BFDA8E095DAD87AAC9F18B0
TDa1401_119	SRS8215860	SAMN17815274	TDa1401	Dioscorea alata	55571	DY19-2681.1012944	TCATAGA	MRE-Seq	TruSeq	size fractionation	GENOMIC	SINGLE	0	0	0	SRR13661423	ILLUMINA	Illumina HiSeq 2500	CBT1MANXX	1	Integrated Genotyping Service and Support BecA-ILRE	University of California Berkeley	1884184	0	77	0	0	145082168	0.304155	this study	SRP304403	666450	PRJNA666450	SRA1193742	SRX10052976	2021-11-03 13:46:16	2021-02-08 22:25:46	public	https://sra-download.ncbi.nlm.nih.gov/traces/sra52/SRR/013341/SRR13661423	258B7945E95E0D38B98AD35617148ECA	A4F70A33951EA20A343ADE885053FF6A
TDa1401_119	SRS8215860	SAMN17815274	TDa1401	Dioscorea alata	55571	DY19-2681.1010529	TCAACTGA	MRE-Seq	TruSeq	size fractionation	GENOMIC	SINGLE	0	0	0	SRR13661424	ILLUMINA	Illumina HiSeq 2500	CBT1MANXX	1	Integrated Genotyping Service and Support BecA-ILRE	University of California Berkeley	2420158	0	77	0	0	186352166	0.390675	this study	SRP304403	666450	PRJNA666450	SRA1193742	SRX10052975	2021-11-03 13:46:16	2021-02-08 22:25:49	public	https://sra-download.ncbi.nlm.nih.gov/traces/sra42/SRR/013341/SRR13661424	3B1A2AE31C00AA383CCF06107353B48B	3F67985B75FE54F18911E0BCA772B1E6
TDa1401_1194	SRS8215815	SAMN17815523	TDa1401	Dioscorea alata	55571	DY19-2681.1054809	GACTCCTA	MRE-Seq	TruSeq	size fractionation	GENOMIC	SINGLE	0	0	0	SRR13661063	ILLUMINA	Illumina HiSeq 2500	CCGGGANXX	5	Integrated Genotyping Service and Support BecA-ILRE	University of California Berkeley	2178000	0	77	0	0	167706000	0.351585	this study	SRP304403	666450	PRJNA666450	SRA1193742	SRX10052918	2021-11-03 13:46:15	2021-02-08 22:14:26	public	https://sra-download.ncbi.nlm.nih.gov/traces/sra38/SRR/013340/SRR13661063	0507C67ABB89C1BA4CF2758D6BE765E0	C55D7A94EB9BCD0B9780ACD8AC75F208
TDa1401_1207	SRS8215816	SAMN17815524	TDa1401	Dioscorea alata	55571	DY19-2681.1012961	TATCGCT	MRE-Seq	TruSeq	size fractionation	GENOMIC	SINGLE	0	0	0	SRR13661059	ILLUMINA	Illumina HiSeq 2500	CBT1MANXX	2	Integrated Genotyping Service and Support BecA-ILRE	University of California Berkeley	1731395	0	77	0	0	133317415	0.279491	this study	SRP304403	666450	PRJNA666450	SRA1193742	SRX10052922	2021-11-03 13:46:15	2021-02-08 22:13:47	public	https://sra-download.ncbi.nlm.nih.gov/traces/sra75/SRR/013340/SRR13661059	88761D24B7BCB07D6F42FC3C32AD4E3B	DA4C80CECC3C26B3B79470AB8AE7123B
TDa1401_1207	SRS8215816	SAMN17815524	TDa1401	Dioscorea alata	55571	DY19-2681.1010589	AGATGG	MRE-Seq	TruSeq	size fractionation	GENOMIC	SINGLE	0	0	0	SRR13661062	ILLUMINA	Illumina HiSeq 2500	CBT1MANXX	2	Integrated Genotyping Service and Support BecA-ILRE	University of California Berkeley	2236156	0	77	0	0	172184012	0.360973	this study	SRP304403	666450	PRJNA666450	SRA1193742	SRX10052919	2021-11-03 13:46:15	2021-02-08 22:14:09	public	https://sra-download.ncbi.nlm.nih.gov/traces/sra50/SRR/013340/SRR13661062	63419F302799F8196D89F9879BCABCC7	C5A2305D2EFF8FF48E64FA724FD9F8DD
TDa1401_1210	SRS8215819	SAMN17815525	TDa1401	Dioscorea alata	55571	DY19-2681.1010721	GACGGTAA	MRE-Seq	TruSeq	size fractionation	GENOMIC	SINGLE	0	0	0	SRR13661058	ILLUMINA	Illumina HiSeq 2500	CBT1MANXX	3	Integrated Genotyping Service and Support BecA-ILRE	University of California Berkeley	2241901	0	77	0	0	172626377	0.3619	this study	SRP304403	666450	PRJNA666450	SRA1193742	SRX10052923	2021-11-03 13:46:15	2021-02-08 22:14:07	public	https://sra-download.ncbi.nlm.nih.gov/traces/sra26/SRR/013340/SRR13661058	F8249EC9E1413DC78B4A84686DB4716F	AD4E06FC94111B7DD5A0DFCA25DD50AC
TDa1401_123	SRS8215862	SAMN17815275	TDa1401	Dioscorea alata	55571	DY19-2681.1010701	TAGCAGAA	MRE-Seq	TruSeq	size fractionation	GENOMIC	SINGLE	0	0	0	SRR13661422	ILLUMINA	Illumina HiSeq 2500	CBT1MANXX	3	Integrated Genotyping Service and Support BecA-ILRE	University of California Berkeley	2382119	0	77	0	0	183423163	0.384535	this study	SRP304403	666450	PRJNA666450	SRA1193742	SRX10052977	2021-11-03 13:46:16	2021-02-08 22:25:58	public	https://sra-download.ncbi.nlm.nih.gov/traces/sra72/SRR/013341/SRR13661422	4A7B9CA81A64DAA112774BCE4A30DEBF	CB202D6B8BD3C8B7F27C8534231C9160
TDa1401_1238	SRS8215820	SAMN17815526	TDa1401	Dioscorea alata	55571	DY19-2681.1056703	GCTGCCAT	MRE-Seq	TruSeq	size fractionation	GENOMIC	SINGLE	0	0	0	SRR13661056	ILLUMINA	Illumina HiSeq 2500	CCGGGANXX	5	Integrated Genotyping Service and Support BecA-ILRE	University of California Berkeley	2345182	0	77	0	0	180579014	0.378572	this study	SRP304403	666450	PRJNA666450	SRA1193742	SRX10052925	2021-11-03 13:46:15	2021-02-08 22:13:30	public	https://sra-download.ncbi.nlm.nih.gov/traces/sra63/SRR/013340/SRR13661056	BB36A803365619C2C5EF6D482E3984DD	876FD2A1861FDF6283BF50F5CC32B6B7
TDa1401_1238	SRS8215820	SAMN17815526	TDa1401	Dioscorea alata	55571	DY19-2681.1054811	GAACGCCT	MRE-Seq	TruSeq	size fractionation	GENOMIC	SINGLE	0	0	0	SRR13661057	ILLUMINA	Illumina HiSeq 2500	CCGGGANXX	5	Integrated Genotyping Service and Support BecA-ILRE	University of California Berkeley	2303826	0	77	0	0	177394602	0.371896	this study	SRP304403	666450	PRJNA666450	SRA1193742	SRX10052924	2021-11-03 13:46:16	2021-02-08 22:14:06	public	https://sra-download.ncbi.nlm.nih.gov/traces/sra19/SRR/013340/SRR13661057	BB502F6CB05BDB33527356D7A3F2AB33	6A605467D16594DAE2DFA9A3FCFDB600
TDa1401_125	SRS8215863	SAMN17815276	TDa1401	Dioscorea alata	55571	DY19-2681.1056698	CGGTCATT	MRE-Seq	TruSeq	size fractionation	GENOMIC	SINGLE	0	0	0	SRR13661420	ILLUMINA	Illumina HiSeq 2500	CCGGGANXX	5	Integrated Genotyping Service and Support BecA-ILRE	University of California Berkeley	1942430	0	77	0	0	149567110	0.313558	this study	SRP304403	666450	PRJNA666450	SRA1193742	SRX10052979	2021-11-03 13:46:16	2021-02-08 22:25:29	public	https://sra-download.ncbi.nlm.nih.gov/traces/sra60/SRR/013341/SRR13661420	7601A434400FF1D38040DD4474E65EA9	CD4FAA3A6D2C5A0F4968A29FB6712FD0
TDa1401_125	SRS8215863	SAMN17815276	TDa1401	Dioscorea alata	55571	DY19-2681.1054788	GTAGA	MRE-Seq	TruSeq	size fractionation	GENOMIC	SINGLE	0	0	0	SRR13661421	ILLUMINA	Illumina HiSeq 2500	CCGGGANXX	5	Integrated Genotyping Service and Support BecA-ILRE	University of California Berkeley	2318136	0	77	0	0	178496472	0.374206	this study	SRP304403	666450	PRJNA666450	SRA1193742	SRX10052978	2021-11-03 13:46:16	2021-02-08 22:25:47	public	https://sra-download.ncbi.nlm.nih.gov/traces/sra65/SRR/013341/SRR13661421	25BD460A046FADD8FD732C4DD01275EC	4AC92039D5FC9A5FFB1BC55796AA7569
TDa1401_126	SRS8215864	SAMN17815277	TDa1401	Dioscorea alata	55571	DY19-2681.1012946	GCCTCTAG	MRE-Seq	TruSeq	size fractionation	GENOMIC	SINGLE	0	0	0	SRR13661418	ILLUMINA	Illumina HiSeq 2500	CBT1MANXX	1	Integrated Genotyping Service and Support BecA-ILRE	University of California Berkeley	1963553	0	77	0	0	151193581	0.316968	this study	SRP304403	666450	PRJNA666450	SRA1193742	SRX10052981	2021-11-03 13:46:16	2021-02-08 22:25:36	public	https://sra-download.ncbi.nlm.nih.gov/traces/sra31/SRR/013341/SRR13661418	6F801B03D35D6B12F55EF9949C69543A	22E028A2F750B86AA97F9A42CCA5B7E8
TDa1401_126	SRS8215864	SAMN17815277	TDa1401	Dioscorea alata	55571	DY19-2681.1010540	GGCCGAAG	MRE-Seq	TruSeq	size fractionation	GENOMIC	SINGLE	0	0	0	SRR13661419	ILLUMINA	Illumina HiSeq 2500	CBT1MANXX	1	Integrated Genotyping Service and Support BecA-ILRE	University of California Berkeley	2377088	0	77	0	0	183035776	0.383723	this study	SRP304403	666450	PRJNA666450	SRA1193742	SRX10052980	2021-11-03 13:46:16	2021-02-08 22:25:47	public	https://sra-download.ncbi.nlm.nih.gov/traces/sra58/SRR/013341/SRR13661419	B58F67A1A5BE7C90CCFEC729783A21C5	F75F1C86FECA4385D79069A5B4239ED6
TDa1401_1260	SRS8215821	SAMN17815527	TDa1401	Dioscorea alata	55571	DY19-2681.1054819	ACAACT	MRE-Seq	TruSeq	size fractionation	GENOMIC	SINGLE	0	0	0	SRR13661055	ILLUMINA	Illumina HiSeq 2500	CCGGGANXX	5	Integrated Genotyping Service and Support BecA-ILRE	University of California Berkeley	2384972	0	77	0	0	183642844	0.384995	this study	SRP304403	666450	PRJNA666450	SRA1193742	SRX10052926	2021-11-03 13:46:15	2021-02-08 22:13:39	public	https://sra-download.ncbi.nlm.nih.gov/traces/sra71/SRR/013340/SRR13661055	386D6C04E0B3FC3CBC1400088B612454	67B1B15A83A3B24826E905FF560676A6
TDa1401_1262	SRS8215822	SAMN17815528	TDa1401	Dioscorea alata	55571	DY19-2681.1012951	GACACACT	MRE-Seq	TruSeq	size fractionation	GENOMIC	SINGLE	0	0	0	SRR13661053	ILLUMINA	Illumina HiSeq 2500	CBT1MANXX	1	Integrated Genotyping Service and Support BecA-ILRE	University of California Berkeley	1898312	0	77	0	0	146170024	0.306436	this study	SRP304403	666450	PRJNA666450	SRA1193742	SRX10052928	2021-11-03 13:46:15	2021-02-08 22:13:33	public	https://sra-download.ncbi.nlm.nih.gov/traces/sra35/SRR/013340/SRR13661053	148DEF1C97E13DEB699AE00FDF686C66	9D192CD6F4016B38EF200284FE3B61BD
TDa1401_1262	SRS8215822	SAMN17815528	TDa1401	Dioscorea alata	55571	DY19-2681.1010553	CCGTAGAA	MRE-Seq	TruSeq	size fractionation	GENOMIC	SINGLE	0	0	0	SRR13661054	ILLUMINA	Illumina HiSeq 2500	CBT1MANXX	1	Integrated Genotyping Service and Support BecA-ILRE	University of California Berkeley	2336472	0	77	0	0	179908344	0.377166	this study	SRP304403	666450	PRJNA666450	SRA1193742	SRX10052927	2021-11-03 13:46:15	2021-02-08 22:13:42	public	https://sra-download.ncbi.nlm.nih.gov/traces/sra57/SRR/013340/SRR13661054	D53D04152EE245D968B5585409EE9D97	E6A25E5D11B92756CD8C95C62D10FA96
TDa1401_127	SRS8215866	SAMN17815278	TDa1401	Dioscorea alata	55571	DY19-2681.1010558	CGCGGCAA	MRE-Seq	TruSeq	size fractionation	GENOMIC	SINGLE	0	0	0	SRR13661416	ILLUMINA	Illumina HiSeq 2500	CBT1MANXX	1	Integrated Genotyping Service and Support BecA-ILRE	University of California Berkeley	2218376	0	77	0	0	170814952	0.358103	this study	SRP304403	666450	PRJNA666450	SRA1193742	SRX10052983	2021-11-03 13:46:16	2021-02-08 22:25:42	public	https://sra-download.ncbi.nlm.nih.gov/traces/sra50/SRR/013341/SRR13661416	C1382EE6311FDA4A317D492ECC17DBB3	ED3597DE776A356E2F5780B983A0E80C
TDa1401_128	SRS8215867	SAMN17815279	TDa1401	Dioscorea alata	55571	DY19-2681.1010612	ATATGAG	MRE-Seq	TruSeq	size fractionation	GENOMIC	SINGLE	0	0	0	SRR13661415	ILLUMINA	Illumina HiSeq 2500	CBT1MANXX	2	Integrated Genotyping Service and Support BecA-ILRE	University of California Berkeley	2299179	0	77	0	0	177036783	0.371146	this study	SRP304403	666450	PRJNA666450	SRA1193742	SRX10052984	2021-11-03 13:46:16	2021-02-08 22:25:29	public	https://sra-download.ncbi.nlm.nih.gov/traces/sra43/SRR/013341/SRR13661415	F8AF79BACF5E3E662EC3642ED36F5548	A2C0EC3F5A6829DF628A0E05EE5D7F88
TDa1401_13	SRS8215711	SAMN17815224	TDa1401	Dioscorea alata	55571	DY19-2681.1056701	TGAGA	MRE-Seq	TruSeq	size fractionation	GENOMIC	SINGLE	0	0	0	SRR13661201	ILLUMINA	Illumina HiSeq 2500	CCGGGANXX	5	Integrated Genotyping Service and Support BecA-ILRE	University of California Berkeley	1985376	0	77	0	0	152873952	0.32049	this study	SRP304403	666450	PRJNA666450	SRA1193742	SRX10052780	2021-11-03 13:46:12	2021-02-08 22:19:03	public	https://sra-download.ncbi.nlm.nih.gov/traces/sra42/SRR/013341/SRR13661201	BD0CD0A010D334E5A337D0B4975FBDE9	D508AEC9C4B77926A79B36BF508EB586
TDa1401_13	SRS8215711	SAMN17815224	TDa1401	Dioscorea alata	55571	DY19-2681.1054800	CATCCTAT	MRE-Seq	TruSeq	size fractionation	GENOMIC	SINGLE	0	0	0	SRR13661406	ILLUMINA	Illumina HiSeq 2500	CCGGGANXX	5	Integrated Genotyping Service and Support BecA-ILRE	University of California Berkeley	2355770	0	77	0	0	181394290	0.380282	this study	SRP304403	666450	PRJNA666450	SRA1193742	SRX10052993	2021-11-03 13:46:17	2021-02-08 22:26:31	public	https://sra-download.ncbi.nlm.nih.gov/traces/sra54/SRR/013341/SRR13661406	D7346A5C1470D49AA5E18BF80C3E25B4	60E7DDE1D919881F0C974C131956817B
TDa1401_1301	SRS8215823	SAMN17815529	TDa1401	Dioscorea alata	55571	DY19-2681.1012954	TGAACTA	MRE-Seq	TruSeq	size fractionation	GENOMIC	SINGLE	0	0	0	SRR13661051	ILLUMINA	Illumina HiSeq 2500	CBT1MANXX	2	Integrated Genotyping Service and Support BecA-ILRE	University of California Berkeley	1791264	0	77	0	0	137927328	0.289156	this study	SRP304403	666450	PRJNA666450	SRA1193742	SRX10052930	2021-11-03 13:46:16	2021-02-08 22:13:18	public	https://sra-download.ncbi.nlm.nih.gov/traces/sra52/SRR/013340/SRR13661051	B21879BD4ED4559754856604E8B4A935	B4437DC88D2104B70BF1D38993869434
TDa1401_1301	SRS8215823	SAMN17815529	TDa1401	Dioscorea alata	55571	DY19-2681.1010602	ACCATCCG	MRE-Seq	TruSeq	size fractionation	GENOMIC	SINGLE	0	0	0	SRR13661052	ILLUMINA	Illumina HiSeq 2500	CBT1MANXX	2	Integrated Genotyping Service and Support BecA-ILRE	University of California Berkeley	2314058	0	77	0	0	178182466	0.373548	this study	SRP304403	666450	PRJNA666450	SRA1193742	SRX10052929	2021-11-03 13:46:15	2021-02-08 22:13:32	public	https://sra-download.ncbi.nlm.nih.gov/traces/sra68/SRR/013340/SRR13661052	8629409939E15559FFD11107C60ADB65	D89AE4C2242BC397AB6248BE2B67FF33
TDa1401_1304	SRS8215824	SAMN17815530	TDa1401	Dioscorea alata	55571	DY19-2681.1010639	TTGAGT	MRE-Seq	TruSeq	size fractionation	GENOMIC	SINGLE	0	0	0	SRR13661050	ILLUMINA	Illumina HiSeq 2500	CBT1MANXX	2	Integrated Genotyping Service and Support BecA-ILRE	University of California Berkeley	2302400	0	77	0	0	177284800	0.371666	this study	SRP304403	666450	PRJNA666450	SRA1193742	SRX10052931	2021-11-03 13:46:16	2021-02-08 22:13:39	public	https://sra-download.ncbi.nlm.nih.gov/traces/sra60/SRR/013340/SRR13661050	F577CC2AD446E96938E3BCC43037DA06	C4C0AFAAD295154D478FFF2555E81EB3
TDa1401_1311	SRS8215826	SAMN17815531	TDa1401	Dioscorea alata	55571	DY19-2681.1010550	CAGGACCG	MRE-Seq	TruSeq	size fractionation	GENOMIC	SINGLE	0	0	0	SRR13661048	ILLUMINA	Illumina HiSeq 2500	CBT1MANXX	1	Integrated Genotyping Service and Support BecA-ILRE	University of California Berkeley	2149684	0	77	0	0	165525668	0.347014	this study	SRP304403	666450	PRJNA666450	SRA1193742	SRX10052933	2021-11-03 13:46:16	2021-02-08 22:13:07	public	https://sra-download.ncbi.nlm.nih.gov/traces/sra71/SRR/013340/SRR13661048	3A5594484BE9C8FCBD6541543DF80702	F387FBB3DD7954190DACA9BD203CA434
TDa1401_1318	SRS8215827	SAMN17815532	TDa1401	Dioscorea alata	55571	DY19-2681.1054782	ACTT	MRE-Seq	TruSeq	size fractionation	GENOMIC	SINGLE	0	0	0	SRR13661047	ILLUMINA	Illumina HiSeq 2500	CCGGGANXX	5	Integrated Genotyping Service and Support BecA-ILRE	University of California Berkeley	2363877	0	77	0	0	182018529	0.38159	this study	SRP304403	666450	PRJNA666450	SRA1193742	SRX10052934	2021-11-03 13:46:16	2021-02-08 22:13:22	public	https://sra-download.ncbi.nlm.nih.gov/traces/sra57/SRR/013340/SRR13661047	9B270278BAE6755BC98F52ADC2C50846	969D80FC66FB8E40578A8753BE1A064E
TDa1401_1321	SRS8215828	SAMN17815533	TDa1401	Dioscorea alata	55571	DY19-2681.1010716	GGAACGAA	MRE-Seq	TruSeq	size fractionation	GENOMIC	SINGLE	0	0	0	SRR13661046	ILLUMINA	Illumina HiSeq 2500	CBT1MANXX	3	Integrated Genotyping Service and Support BecA-ILRE	University of California Berkeley	2343488	0	77	0	0	180448576	0.378299	this study	SRP304403	666450	PRJNA666450	SRA1193742	SRX10052935	2021-11-03 13:46:16	2021-02-08 22:13:14	public	https://sra-download.ncbi.nlm.nih.gov/traces/sra31/SRR/013340/SRR13661046	1B3F9E8327DB8A7DC85466191EDEB3F1	699DCCDEC90189DA88CFA6F5DBD397B4
TDa1401_1323	SRS8215829	SAMN17815534	TDa1401	Dioscorea alata	55571	DY19-2681.1056694	CTGCGAAT	MRE-Seq	TruSeq	size fractionation	GENOMIC	SINGLE	0	0	0	SRR13661044	ILLUMINA	Illumina HiSeq 2500	CCGGGANXX	5	Integrated Genotyping Service and Support BecA-ILRE	University of California Berkeley	2491852	0	77	0	0	191872604	0.402249	this study	SRP304403	666450	PRJNA666450	SRA1193742	SRX10052937	2021-11-03 13:46:16	2021-02-08 22:13:25	public	https://sra-download.ncbi.nlm.nih.gov/traces/sra33/SRR/013340/SRR13661044	D1BB52CB8263C449E95AD48C59707028	0D09AFB13D9A650E460A1A28F91F670A
TDa1401_1323	SRS8215829	SAMN17815534	TDa1401	Dioscorea alata	55571	DY19-2681.1054775	TGATCCAG	MRE-Seq	TruSeq	size fractionation	GENOMIC	SINGLE	0	0	0	SRR13661045	ILLUMINA	Illumina HiSeq 2500	CCGGGANXX	5	Integrated Genotyping Service and Support BecA-ILRE	University of California Berkeley	1857756	0	77	0	0	143047212	0.299889	this study	SRP304403	666450	PRJNA666450	SRA1193742	SRX10052936	2021-11-03 13:46:16	2021-02-08 22:13:10	public	https://sra-download.ncbi.nlm.nih.gov/traces/sra1/SRR/013340/SRR13661045	CB19E573C17D26C57F58F7A76CAE8C0E	9E75A68E27FB0FA2F5445E0FF005397E
TDa1401_133	SRS8215868	SAMN17815280	TDa1401	Dioscorea alata	55571	DY19-2681.1010648	CAGGACCG	MRE-Seq	TruSeq	size fractionation	GENOMIC	SINGLE	0	0	0	SRR13661414	ILLUMINA	Illumina HiSeq 2500	CBT1MANXX	2	Integrated Genotyping Service and Support BecA-ILRE	University of California Berkeley	2246363	0	77	0	0	172969951	0.36262	this study	SRP304403	666450	PRJNA666450	SRA1193742	SRX10052985	2021-11-03 13:46:16	2021-02-08 22:25:38	public	https://sra-download.ncbi.nlm.nih.gov/traces/sra21/SRR/013341/SRR13661414	3D53CA4822A245D6589A917BA50B3038	FBD07F83E769F94C515F7F1BDD1C2D0C
TDa1401_1340	SRS8215830	SAMN17815535	TDa1401	Dioscorea alata	55571	DY19-2681.1010649	GGAGACTT	MRE-Seq	TruSeq	size fractionation	GENOMIC	SINGLE	0	0	0	SRR13661043	ILLUMINA	Illumina HiSeq 2500	CBT1MANXX	2	Integrated Genotyping Service and Support BecA-ILRE	University of California Berkeley	2313365	0	77	0	0	178129105	0.373436	this study	SRP304403	666450	PRJNA666450	SRA1193742	SRX10052938	2021-11-03 13:46:16	2021-02-08 22:13:30	public	https://sra-download.ncbi.nlm.nih.gov/traces/sra65/SRR/013340/SRR13661043	3A14A2CD713C7204817903B5D10F4D30	D53F9117F40BDF5234A2F1E9EA88B844
TDa1401_1346	SRS8215831	SAMN17815536	TDa1401	Dioscorea alata	55571	DY19-2681.1010692	TACTCAG	MRE-Seq	TruSeq	size fractionation	GENOMIC	SINGLE	0	0	0	SRR13661042	ILLUMINA	Illumina HiSeq 2500	CBT1MANXX	3	Integrated Genotyping Service and Support BecA-ILRE	University of California Berkeley	2387997	0	77	0	0	183875769	0.385484	this study	SRP304403	666450	PRJNA666450	SRA1193742	SRX10052939	2021-11-03 13:46:16	2021-02-08 22:13:00	public	https://sra-download.ncbi.nlm.nih.gov/traces/sra62/SRR/013340/SRR13661042	7CB556FE82B6DE6118508E35BD1E1C6D	6F3E3B8406E1C1E51EB7D4CA67B7A56E
TDa1401_1354	SRS8215832	SAMN17815537	TDa1401	Dioscorea alata	55571	DY19-2681.1010643	GGACCTA	MRE-Seq	TruSeq	size fractionation	GENOMIC	SINGLE	0	0	0	SRR13661041	ILLUMINA	Illumina HiSeq 2500	CBT1MANXX	2	Integrated Genotyping Service and Support BecA-ILRE	University of California Berkeley	2394509	0	77	0	0	184377193	0.386535	this study	SRP304403	666450	PRJNA666450	SRA1193742	SRX10052940	2021-11-03 13:46:16	2021-02-08 22:12:51	public	https://sra-download.ncbi.nlm.nih.gov/traces/sra66/SRR/013340/SRR13661041	60B6BD7DD0BF6C359807A8FAB867A01B	66865691E1A7E68F3C63D8F7488A2068
TDa1401_137	SRS8215869	SAMN17815281	TDa1401	Dioscorea alata	55571	DY19-2681.1010697	ATGATG	MRE-Seq	TruSeq	size fractionation	GENOMIC	SINGLE	0	0	0	SRR13661413	ILLUMINA	Illumina HiSeq 2500	CBT1MANXX	3	Integrated Genotyping Service and Support BecA-ILRE	University of California Berkeley	2268647	0	77	0	0	174685819	0.366218	this study	SRP304403	666450	PRJNA666450	SRA1193742	SRX10052986	2021-11-03 13:46:16	2021-02-08 22:25:26	public	https://sra-download.ncbi.nlm.nih.gov/traces/sra43/SRR/013341/SRR13661413	9084265CB2D8AF108AFE8D4691B87174	945A9B919450C4C45943DE8A790EE0BA
TDa1401_139	SRS8215870	SAMN17815282	TDa1401	Dioscorea alata	55571	DY19-2681.1010544	AGCCTAT	MRE-Seq	TruSeq	size fractionation	GENOMIC	SINGLE	0	0	0	SRR13661412	ILLUMINA	Illumina HiSeq 2500	CBT1MANXX	1	Integrated Genotyping Service and Support BecA-ILRE	University of California Berkeley	2317359	0	77	0	0	178436643	0.374081	this study	SRP304403	666450	PRJNA666450	SRA1193742	SRX10052987	2021-11-03 13:46:16	2021-02-08 22:25:35	public	https://sra-download.ncbi.nlm.nih.gov/traces/sra74/SRR/013341/SRR13661412	F99DDB800E094EC91797141496A0CA9E	5B023CE70FF9B753CC17CBFD141E80F8
TDa1401_14	SRS8215892	SAMN17815225	TDa1401	Dioscorea alata	55571	DY19-2681.1056718	CATTGAAG	MRE-Seq	TruSeq	size fractionation	GENOMIC	SINGLE	0	0	0	SRR13661374	ILLUMINA	Illumina HiSeq 2500	CCGG6ANXX	7	Integrated Genotyping Service and Support BecA-ILRE	University of California Berkeley	2268586	0	77	0	0	174681122	0.366208	this study	SRP304403	666450	PRJNA666450	SRA1193742	SRX10053025	2021-11-03 13:46:17	2021-02-08 22:24:47	public	https://sra-download.ncbi.nlm.nih.gov/traces/sra37/SRR/013341/SRR13661374	124026E1F34A1F96658CBBB2D89096AE	1A56946FE89508A7B11DD599C1DF78E4
TDa1401_14	SRS8215892	SAMN17815225	TDa1401	Dioscorea alata	55571	DY19-2681.1056696	GCCGTCAG	MRE-Seq	TruSeq	size fractionation	GENOMIC	SINGLE	0	0	0	SRR13661385	ILLUMINA	Illumina HiSeq 2500	CCGGGANXX	5	Integrated Genotyping Service and Support BecA-ILRE	University of California Berkeley	2093051	0	77	0	0	161164927	0.337872	this study	SRP304403	666450	PRJNA666450	SRA1193742	SRX10053014	2021-11-03 13:46:17	2021-02-08 22:25:03	public	https://sra-download.ncbi.nlm.nih.gov/traces/sra52/SRR/013341/SRR13661385	8E4C5456CE3B548D3E1948A1181D2CAE	0CA88BCE7C62553F8E80855439BEAE0D
TDa1401_140	SRS8215871	SAMN17815283	TDa1401	Dioscorea alata	55571	DY19-2681.1010647	GACGAACT	MRE-Seq	TruSeq	size fractionation	GENOMIC	SINGLE	0	0	0	SRR13661411	ILLUMINA	Illumina HiSeq 2500	CBT1MANXX	2	Integrated Genotyping Service and Support BecA-ILRE	University of California Berkeley	2302921	0	77	0	0	177324917	0.37175	this study	SRP304403	666450	PRJNA666450	SRA1193742	SRX10052988	2021-11-03 13:46:16	2021-02-08 22:25:23	public	https://sra-download.ncbi.nlm.nih.gov/traces/sra51/SRR/013341/SRR13661411	DB591A47D99623DB4954B45E93F52363	7267CB08EEB93FB5682511F4C45E50AE
TDa1401_141	SRS8215872	SAMN17815284	TDa1401	Dioscorea alata	55571	DY19-2681.1012933	AGAAGCCT	MRE-Seq	TruSeq	size fractionation	GENOMIC	SINGLE	0	0	0	SRR13661409	ILLUMINA	Illumina HiSeq 2500	CBT1MANXX	1	Integrated Genotyping Service and Support BecA-ILRE	University of California Berkeley	1813802	0	77	0	0	139662754	0.292794	this study	SRP304403	666450	PRJNA666450	SRA1193742	SRX10052990	2021-11-03 13:46:17	2021-02-08 22:25:22	public	https://sra-download.ncbi.nlm.nih.gov/traces/sra34/SRR/013341/SRR13661409	90722583AB33D903AB1959593827DFCF	F283110D5CD7FBE20AB5E2C266B7CF67
TDa1401_141	SRS8215872	SAMN17815284	TDa1401	Dioscorea alata	55571	DY19-2681.1010482	CAGGAAGA	MRE-Seq	TruSeq	size fractionation	GENOMIC	SINGLE	0	0	0	SRR13661410	ILLUMINA	Illumina HiSeq 2500	CBT1MANXX	1	Integrated Genotyping Service and Support BecA-ILRE	University of California Berkeley	2160101	0	77	0	0	166327777	0.348696	this study	SRP304403	666450	PRJNA666450	SRA1193742	SRX10052989	2021-11-03 13:46:16	2021-02-08 22:25:27	public	https://sra-download.ncbi.nlm.nih.gov/traces/sra16/SRR/013341/SRR13661410	6C996C717244D160F046C8A678394B8D	65D371DD9CFBE8D0A2FBC6E5755D11CB
TDa1401_142	SRS8215873	SAMN17815285	TDa1401	Dioscorea alata	55571	DY19-2681.1056699	TAGTTACG	MRE-Seq	TruSeq	size fractionation	GENOMIC	SINGLE	0	0	0	SRR13661407	ILLUMINA	Illumina HiSeq 2500	CCGGGANXX	5	Integrated Genotyping Service and Support BecA-ILRE	University of California Berkeley	2349813	0	77	0	0	180935601	0.37932	this study	SRP304403	666450	PRJNA666450	SRA1193742	SRX10052992	2021-11-03 13:46:17	2021-02-08 22:25:30	public	https://sra-download.ncbi.nlm.nih.gov/traces/sra51/SRR/013341/SRR13661407	CFE1AD1DDD696E6CB6910CDF5682D0E6	4CA3F6CA5E3E990086D4C336BB21E7FD
TDa1401_142	SRS8215873	SAMN17815285	TDa1401	Dioscorea alata	55571	DY19-2681.1054798	AGTCCGTT	MRE-Seq	TruSeq	size fractionation	GENOMIC	SINGLE	0	0	0	SRR13661408	ILLUMINA	Illumina HiSeq 2500	CCGGGANXX	5	Integrated Genotyping Service and Support BecA-ILRE	University of California Berkeley	1795218	0	77	0	0	138231786	0.289794	this study	SRP304403	666450	PRJNA666450	SRA1193742	SRX10052991	2021-11-03 13:46:17	2021-02-08 22:25:26	public	https://sra-download.ncbi.nlm.nih.gov/traces/sra19/SRR/013341/SRR13661408	5D51341FF9031BCECDF9FE13E28E17D4	26C2D78D0B144178923B5E051A50546F
TDa1401_143	SRS8215874	SAMN17815286	TDa1401	Dioscorea alata	55571	DY19-2681.1010622	GAGAGGAT	MRE-Seq	TruSeq	size fractionation	GENOMIC	SINGLE	0	0	0	SRR13661405	ILLUMINA	Illumina HiSeq 2500	CBT1MANXX	2	Integrated Genotyping Service and Support BecA-ILRE	University of California Berkeley	2263756	0	77	0	0	174309212	0.365428	this study	SRP304403	666450	PRJNA666450	SRA1193742	SRX10052994	2021-11-03 13:46:17	2021-02-08 22:25:21	public	https://sra-download.ncbi.nlm.nih.gov/traces/sra71/SRR/013341/SRR13661405	31F73F6FE21985A41961E6C5B74C73D0	9CC4433C31AF3A93F88AD31D3F587693
TDa1401_146	SRS8215876	SAMN17815287	TDa1401	Dioscorea alata	55571	DY19-2681.1054829	GCGT	MRE-Seq	TruSeq	size fractionation	GENOMIC	SINGLE	0	0	0	SRR13661404	ILLUMINA	Illumina HiSeq 2500	CCGGGANXX	5	Integrated Genotyping Service and Support BecA-ILRE	University of California Berkeley	2220874	0	77	0	0	171007298	0.358506	this study	SRP304403	666450	PRJNA666450	SRA1193742	SRX10052995	2021-11-03 13:46:17	2021-02-08 22:25:34	public	https://sra-download.ncbi.nlm.nih.gov/traces/sra62/SRR/013341/SRR13661404	6D156F7768114BE6AFF115227CE5F00C	FA2A2F69E6EB2CC15E6A1FFE9CAD34CB
TDa1401_147	SRS8215875	SAMN17815288	TDa1401	Dioscorea alata	55571	DY19-2681.1010571	ACCTG	MRE-Seq	TruSeq	size fractionation	GENOMIC	SINGLE	0	0	0	SRR13661403	ILLUMINA	Illumina HiSeq 2500	CBT1MANXX	2	Integrated Genotyping Service and Support BecA-ILRE	University of California Berkeley	2511827	0	77	0	0	193410679	0.405473	this study	SRP304403	666450	PRJNA666450	SRA1193742	SRX10052996	2021-11-03 13:46:17	2021-02-08 22:25:46	public	https://sra-download.ncbi.nlm.nih.gov/traces/sra13/SRR/013341/SRR13661403	9761E4EA68A4A83FDA0B2E1B0246CFFF	D7C0F73C69858E19C4A0A517F5FBBD06
TDa1401_149	SRS8215877	SAMN17815289	TDa1401	Dioscorea alata	55571	DY19-2681.1010617	ATTAGCGT	MRE-Seq	TruSeq	size fractionation	GENOMIC	SINGLE	0	0	0	SRR13661402	ILLUMINA	Illumina HiSeq 2500	CBT1MANXX	2	Integrated Genotyping Service and Support BecA-ILRE	University of California Berkeley	2285385	0	77	0	0	175974645	0.36892	this study	SRP304403	666450	PRJNA666450	SRA1193742	SRX10052997	2021-11-03 13:46:17	2021-02-08 22:25:34	public	https://sra-download.ncbi.nlm.nih.gov/traces/sra61/SRR/013341/SRR13661402	9DAD5FB96CA59879F376E7AFBA9EC282	6B40D399F32A42A627346B03B1A0AE3D
TDa1401_152	SRS8215878	SAMN17815290	TDa1401	Dioscorea alata	55571	DY19-2681.1054820	CGCTGGA	MRE-Seq	TruSeq	size fractionation	GENOMIC	SINGLE	0	0	0	SRR13661401	ILLUMINA	Illumina HiSeq 2500	CCGGGANXX	5	Integrated Genotyping Service and Support BecA-ILRE	University of California Berkeley	1908696	0	77	0	0	146969592	0.308112	this study	SRP304403	666450	PRJNA666450	SRA1193742	SRX10052998	2021-11-03 13:46:17	2021-02-08 22:25:18	public	https://sra-download.ncbi.nlm.nih.gov/traces/sra53/SRR/013341/SRR13661401	C49387E65F9890FC9763D4BDD7AD9FDC	13A99C6568BAFAD071FE4E52549719CA
TDa1401_157	SRS8215879	SAMN17815291	TDa1401	Dioscorea alata	55571	DY19-2681.1012936	AGCGACCT	MRE-Seq	TruSeq	size fractionation	GENOMIC	SINGLE	0	0	0	SRR13661399	ILLUMINA	Illumina HiSeq 2500	CBT1MANXX	1	Integrated Genotyping Service and Support BecA-ILRE	University of California Berkeley	1768478	0	77	0	0	136172806	0.285478	this study	SRP304403	666450	PRJNA666450	SRA1193742	SRX10053000	2021-11-03 13:46:17	2021-02-08 22:25:20	public	https://sra-download.ncbi.nlm.nih.gov/traces/sra51/SRR/013341/SRR13661399	33D08B03C16E5D4A8206AD22892B65FC	E68B14AA67704F4C55E9BC05FED60B2F
TDa1401_157	SRS8215879	SAMN17815291	TDa1401	Dioscorea alata	55571	DY19-2681.1010494	CCTA	MRE-Seq	TruSeq	size fractionation	GENOMIC	SINGLE	0	0	0	SRR13661400	ILLUMINA	Illumina HiSeq 2500	CBT1MANXX	1	Integrated Genotyping Service and Support BecA-ILRE	University of California Berkeley	2254754	0	77	0	0	173616058	0.363975	this study	SRP304403	666450	PRJNA666450	SRA1193742	SRX10052999	2021-11-03 13:46:17	2021-02-08 22:25:26	public	https://sra-download.ncbi.nlm.nih.gov/traces/sra41/SRR/013341/SRR13661400	9CBC117437E3557B2BA1B382EE89EFFF	83F746B8AA1349A1BF18F2FD71236BD7
TDa1401_159	SRS8215880	SAMN17815292	TDa1401	Dioscorea alata	55571	DY19-2681.1010578	TCGTATG	MRE-Seq	TruSeq	size fractionation	GENOMIC	SINGLE	0	0	0	SRR13661398	ILLUMINA	Illumina HiSeq 2500	CBT1MANXX	2	Integrated Genotyping Service and Support BecA-ILRE	University of California Berkeley	2240205	0	77	0	0	172495785	0.361626	this study	SRP304403	666450	PRJNA666450	SRA1193742	SRX10053001	2021-11-03 13:46:17	2021-02-08 22:25:45	public	https://sra-download.ncbi.nlm.nih.gov/traces/sra72/SRR/013341/SRR13661398	FB837F7CEB7BEC45627843382A681009	4C043AA09D4E81ED41EC82437B2DBDCB
TDa1401_165	SRS8215881	SAMN17815293	TDa1401	Dioscorea alata	55571	DY19-2681.1010582	TCGTCT	MRE-Seq	TruSeq	size fractionation	GENOMIC	SINGLE	0	0	0	SRR13661397	ILLUMINA	Illumina HiSeq 2500	CBT1MANXX	2	Integrated Genotyping Service and Support BecA-ILRE	University of California Berkeley	2211925	0	77	0	0	170318225	0.357061	this study	SRP304403	666450	PRJNA666450	SRA1193742	SRX10053002	2021-11-03 13:46:17	2021-02-08 22:25:26	public	https://sra-download.ncbi.nlm.nih.gov/traces/sra12/SRR/013341/SRR13661397	DDB537D8ECACC9148D12818146E504C4	67A1573C5D55F2342BBAD4E774261811
TDa1401_168	SRS8215882	SAMN17815294	TDa1401	Dioscorea alata	55571	DY19-2681.1010524	AACCTG	MRE-Seq	TruSeq	size fractionation	GENOMIC	SINGLE	0	0	0	SRR13661396	ILLUMINA	Illumina HiSeq 2500	CBT1MANXX	1	Integrated Genotyping Service and Support BecA-ILRE	University of California Berkeley	2230599	0	77	0	0	171756123	0.360076	this study	SRP304403	666450	PRJNA666450	SRA1193742	SRX10053003	2021-11-03 13:46:17	2021-02-08 22:25:29	public	https://sra-download.ncbi.nlm.nih.gov/traces/sra58/SRR/013341/SRR13661396	CC43396FBABC30907876C6C210F0300F	0C60DAA73D2180032E9E9B2E9C292CEA
TDa1401_169	SRS8215883	SAMN17815295	TDa1401	Dioscorea alata	55571	DY19-2681.1010658	TCGTATG	MRE-Seq	TruSeq	size fractionation	GENOMIC	SINGLE	0	0	0	SRR13661395	ILLUMINA	Illumina HiSeq 2500	CBT1MANXX	3	Integrated Genotyping Service and Support BecA-ILRE	University of California Berkeley	2259143	0	77	0	0	173954011	0.364683	this study	SRP304403	666450	PRJNA666450	SRA1193742	SRX10053004	2021-11-03 13:46:17	2021-02-08 22:25:29	public	https://sra-download.ncbi.nlm.nih.gov/traces/sra58/SRR/013341/SRR13661395	94779C7E6153988C20849A02E8DE8251	DEB388F3CD2081CD9F26EDD79792EDE7
TDa1401_171	SRS8215884	SAMN17815296	TDa1401	Dioscorea alata	55571	DY19-2681.1012956	AGTCAG	MRE-Seq	TruSeq	size fractionation	GENOMIC	SINGLE	0	0	0	SRR13661393	ILLUMINA	Illumina HiSeq 2500	CBT1MANXX	2	Integrated Genotyping Service and Support BecA-ILRE	University of California Berkeley	1808217	0	77	0	0	139232709	0.291892	this study	SRP304403	666450	PRJNA666450	SRA1193742	SRX10053006	2021-11-03 13:46:17	2021-02-08 22:25:15	public	https://sra-download.ncbi.nlm.nih.gov/traces/sra10/SRR/013341/SRR13661393	13331695AABADC41FDBC5F749E810C26	96B70DFCEB8127B95667387B99380273
TDa1401_171	SRS8215884	SAMN17815296	TDa1401	Dioscorea alata	55571	DY19-2681.1010595	TTGGTA	MRE-Seq	TruSeq	size fractionation	GENOMIC	SINGLE	0	0	0	SRR13661394	ILLUMINA	Illumina HiSeq 2500	CBT1MANXX	2	Integrated Genotyping Service and Support BecA-ILRE	University of California Berkeley	2349710	0	77	0	0	180927670	0.379303	this study	SRP304403	666450	PRJNA666450	SRA1193742	SRX10053005	2021-11-03 13:46:17	2021-02-08 22:25:18	public	https://sra-download.ncbi.nlm.nih.gov/traces/sra69/SRR/013341/SRR13661394	50A3A76C7B9EE6AAC82292768BCE90A0	BA6B30BC3C0A64721B35991C3650453E
TDa1401_172	SRS8215885	SAMN17815297	TDa1401	Dioscorea alata	55571	DY19-2681.1010665	AGACGGA	MRE-Seq	TruSeq	size fractionation	GENOMIC	SINGLE	0	0	0	SRR13661392	ILLUMINA	Illumina HiSeq 2500	CBT1MANXX	3	Integrated Genotyping Service and Support BecA-ILRE	University of California Berkeley	2252704	0	77	0	0	173458208	0.363644	this study	SRP304403	666450	PRJNA666450	SRA1193742	SRX10053007	2021-11-03 13:46:17	2021-02-08 22:25:27	public	https://sra-download.ncbi.nlm.nih.gov/traces/sra76/SRR/013341/SRR13661392	06F9FEED29C51B814754C958DCD3EFDD	F66B9668CD47C6EB7A85FCB7D95F7C70
TDa1401_176	SRS8215886	SAMN17815298	TDa1401	Dioscorea alata	55571	DY19-2681.1010660	TGACGGAG	MRE-Seq	TruSeq	size fractionation	GENOMIC	SINGLE	0	0	0	SRR13661391	ILLUMINA	Illumina HiSeq 2500	CBT1MANXX	3	Integrated Genotyping Service and Support BecA-ILRE	University of California Berkeley	2181363	0	77	0	0	167964951	0.352128	this study	SRP304403	666450	PRJNA666450	SRA1193742	SRX10053008	2021-11-03 13:46:17	2021-02-08 22:25:16	public	https://sra-download.ncbi.nlm.nih.gov/traces/sra27/SRR/013341/SRR13661391	E223736135C737F9B134CAAB3EBC03D2	C1B113CF508DED4EE3854BC236FE2A48
TDa1401_18	SRS8215909	SAMN17815226	TDa1401	Dioscorea alata	55571	DY19-2681.1010503	TTACCT	MRE-Seq	TruSeq	size fractionation	GENOMIC	SINGLE	0	0	0	SRR13661363	ILLUMINA	Illumina HiSeq 2500	CBT1MANXX	1	Integrated Genotyping Service and Support BecA-ILRE	University of California Berkeley	2448676	0	77	0	0	188548052	0.395279	this study	SRP304403	666450	PRJNA666450	SRA1193742	SRX10053036	2021-11-03 13:46:17	2021-02-08 22:24:30	public	https://sra-download.ncbi.nlm.nih.gov/traces/sra15/SRR/013341/SRR13661363	1B92707D384DA68610F4687370B736C8	6E7762DD67CAA9F079CDCF39F6261609
TDa1401_185	SRS8215887	SAMN17815299	TDa1401	Dioscorea alata	55571	DY19-2681.1010652	TTACCT	MRE-Seq	TruSeq	size fractionation	GENOMIC	SINGLE	0	0	0	SRR13661390	ILLUMINA	Illumina HiSeq 2500	CBT1MANXX	2	Integrated Genotyping Service and Support BecA-ILRE	University of California Berkeley	2511705	0	77	0	0	193401285	0.405453	this study	SRP304403	666450	PRJNA666450	SRA1193742	SRX10053009	2021-11-03 13:46:17	2021-02-08 22:25:21	public	https://sra-download.ncbi.nlm.nih.gov/traces/sra22/SRR/013341/SRR13661390	EE2091EB8655CF5B7D6419B18FD2C9DF	8D0E8F398F7E6D32FBEF43BFA380BBA0
TDa1401_19	SRS8215920	SAMN17815227	TDa1401	Dioscorea alata	55571	DY19-2681.1054795	GGACG	MRE-Seq	TruSeq	size fractionation	GENOMIC	SINGLE	0	0	0	SRR13661352	ILLUMINA	Illumina HiSeq 2500	CCGGGANXX	5	Integrated Genotyping Service and Support BecA-ILRE	University of California Berkeley	1832937	0	77	0	0	141136149	0.295883	this study	SRP304403	666450	PRJNA666450	SRA1193742	SRX10053047	2021-11-03 13:46:18	2021-02-08 22:24:07	public	https://sra-download.ncbi.nlm.nih.gov/traces/sra76/SRR/013341/SRR13661352	BA50EB677A016E823E18CAD1A2C1E49E	418B58F2D422BBE6AAFA00A34382FB2E
TDa1401_191	SRS8215888	SAMN17815300	TDa1401	Dioscorea alata	55571	DY19-2681.1010653	GATAT	MRE-Seq	TruSeq	size fractionation	GENOMIC	SINGLE	0	0	0	SRR13661389	ILLUMINA	Illumina HiSeq 2500	CBT1MANXX	2	Integrated Genotyping Service and Support BecA-ILRE	University of California Berkeley	2476236	0	77	0	0	190670172	0.399728	this study	SRP304403	666450	PRJNA666450	SRA1193742	SRX10053010	2021-11-03 13:46:17	2021-02-08 22:25:12	public	https://sra-download.ncbi.nlm.nih.gov/traces/sra49/SRR/013341/SRR13661389	E27B1EFFE382DBDC034FF3026BAC6FC9	4B76C234BB6AD7269828EA916F64BB81
TDa1401_195	SRS8215889	SAMN17815301	TDa1401	Dioscorea alata	55571	DY19-2681.1010696	CATCT	MRE-Seq	TruSeq	size fractionation	GENOMIC	SINGLE	0	0	0	SRR13661388	ILLUMINA	Illumina HiSeq 2500	CBT1MANXX	3	Integrated Genotyping Service and Support BecA-ILRE	University of California Berkeley	2303793	0	77	0	0	177392061	0.371891	this study	SRP304403	666450	PRJNA666450	SRA1193742	SRX10053011	2021-11-03 13:46:17	2021-02-08 22:25:23	public	https://sra-download.ncbi.nlm.nih.gov/traces/sra53/SRR/013341/SRR13661388	FB681A8024ED7632CB2E690EADF55E78	65058F2DB262C5933F3E27A4F53B4641
TDa1401_196	SRS8215890	SAMN17815302	TDa1401	Dioscorea alata	55571	DY19-2681.1010717	TCAACTGA	MRE-Seq	TruSeq	size fractionation	GENOMIC	SINGLE	0	0	0	SRR13661387	ILLUMINA	Illumina HiSeq 2500	CBT1MANXX	3	Integrated Genotyping Service and Support BecA-ILRE	University of California Berkeley	2413786	0	77	0	0	185861522	0.389647	this study	SRP304403	666450	PRJNA666450	SRA1193742	SRX10053012	2021-11-03 13:46:17	2021-02-08 22:25:00	public	https://sra-download.ncbi.nlm.nih.gov/traces/sra49/SRR/013341/SRR13661387	E32F2EE0B9F8627024D2AE51B3B397E3	22764F96F08E76C19C1DF69A756F7321
TDa1401_197	SRS8215891	SAMN17815303	TDa1401	Dioscorea alata	55571	DY19-2681.1010626	ATATG	MRE-Seq	TruSeq	size fractionation	GENOMIC	SINGLE	0	0	0	SRR13661386	ILLUMINA	Illumina HiSeq 2500	CBT1MANXX	2	Integrated Genotyping Service and Support BecA-ILRE	University of California Berkeley	2349340	0	77	0	0	180899180	0.379244	this study	SRP304403	666450	PRJNA666450	SRA1193742	SRX10053013	2021-11-03 13:46:17	2021-02-08 22:25:16	public	https://sra-download.ncbi.nlm.nih.gov/traces/sra40/SRR/013341/SRR13661386	12D2F2D41431C2D1AE0171ED1C0DF399	9CE22B0F9561619E886C5498C3AD9407
TDa1401_198	SRS8215893	SAMN17815304	TDa1401	Dioscorea alata	55571	DY19-2681.1010568	GGCCGAAG	MRE-Seq	TruSeq	size fractionation	GENOMIC	SINGLE	0	0	0	SRR13661384	ILLUMINA	Illumina HiSeq 2500	CBT1MANXX	2	Integrated Genotyping Service and Support BecA-ILRE	University of California Berkeley	2358423	0	77	0	0	181598571	0.38071	this study	SRP304403	666450	PRJNA666450	SRA1193742	SRX10053015	2021-11-03 13:46:17	2021-02-08 22:25:21	public	https://sra-download.ncbi.nlm.nih.gov/traces/sra22/SRR/013341/SRR13661384	901F76127B98D47AF4894F06CA152BDE	D7B49B6B706C6C4C4B164253B9871102
TDa1401_2	SRS8215817	SAMN17815220	TDa1401	Dioscorea alata	55571	DY19-2681.1056697	TGTTACG	MRE-Seq	TruSeq	size fractionation	GENOMIC	SINGLE	0	0	0	SRR13661032	ILLUMINA	Illumina HiSeq 2500	CCGGGANXX	5	Integrated Genotyping Service and Support BecA-ILRE	University of California Berkeley	1990460	0	77	0	0	153265420	0.321311	this study	SRP304403	666450	PRJNA666450	SRA1193742	SRX10052949	2021-11-03 13:46:16	2021-02-08 22:12:25	public	https://sra-download.ncbi.nlm.nih.gov/traces/sra19/SRR/013340/SRR13661032	21859DA4CC18AF50CFDFB853163387AF	C817BB40989071CD67AD6B98568332D1
TDa1401_2	SRS8215817	SAMN17815220	TDa1401	Dioscorea alata	55571	DY19-2681.1054787	AAGACCAT	MRE-Seq	TruSeq	size fractionation	GENOMIC	SINGLE	0	0	0	SRR13661061	ILLUMINA	Illumina HiSeq 2500	CCGGGANXX	5	Integrated Genotyping Service and Support BecA-ILRE	University of California Berkeley	2269760	0	77	0	0	174771520	0.366397	this study	SRP304403	666450	PRJNA666450	SRA1193742	SRX10052920	2021-11-03 13:46:15	2021-02-08 22:14:14	public	https://sra-download.ncbi.nlm.nih.gov/traces/sra36/SRR/013340/SRR13661061	BA322BEAFFDD2F02E7BD66E39FEF147A	0A83700770DAF3709BFE881E2CFB324E
TDa1401_21	SRS8215927	SAMN17815228	TDa1401	Dioscorea alata	55571	DY19-2681.1012962	TGATAT	MRE-Seq	TruSeq	size fractionation	GENOMIC	SINGLE	0	0	0	SRR13661330	ILLUMINA	Illumina HiSeq 2500	CBT1MANXX	2	Integrated Genotyping Service and Support BecA-ILRE	University of California Berkeley	1784350	0	77	0	0	137394950	0.28804	this study	SRP304403	666450	PRJNA666450	SRA1193742	SRX10053069	2021-11-03 13:46:18	2021-02-08 22:23:14	public	https://sra-download.ncbi.nlm.nih.gov/traces/sra60/SRR/013341/SRR13661330	D987F6F06A5F6AECC861A6CD7D910834	F5C74342D693AA4D3DFB1ECC93CE88EB
TDa1401_21	SRS8215927	SAMN17815228	TDa1401	Dioscorea alata	55571	DY19-2681.1010597	CATCT	MRE-Seq	TruSeq	size fractionation	GENOMIC	SINGLE	0	0	0	SRR13661341	ILLUMINA	Illumina HiSeq 2500	CBT1MANXX	2	Integrated Genotyping Service and Support BecA-ILRE	University of California Berkeley	2282041	0	77	0	0	175717157	0.36838	this study	SRP304403	666450	PRJNA666450	SRA1193742	SRX10053058	2021-11-03 13:46:18	2021-02-08 22:23:47	public	https://sra-download.ncbi.nlm.nih.gov/traces/sra14/SRR/013341/SRR13661341	FADDC150B23D35AB2D42C52B8947C6B8	FDD1290D411244DF605B2322950AAB32
TDa1401_225	SRS8215894	SAMN17815305	TDa1401	Dioscorea alata	55571	DY19-2681.1010472	TGACGGAG	MRE-Seq	TruSeq	size fractionation	GENOMIC	SINGLE	0	0	0	SRR13661383	ILLUMINA	Illumina HiSeq 2500	CBT1MANXX	1	Integrated Genotyping Service and Support BecA-ILRE	University of California Berkeley	2339409	0	77	0	0	180134493	0.37764	this study	SRP304403	666450	PRJNA666450	SRA1193742	SRX10053016	2021-11-03 13:46:17	2021-02-08 22:25:06	public	https://sra-download.ncbi.nlm.nih.gov/traces/sra0/SRR/013341/SRR13661383	5EF37E8F333EE8BEFD3C9D39D589201B	2DABD4BA00C28DED8ADA2BF380332E77
TDa1401_23	SRS8215939	SAMN17815229	TDa1401	Dioscorea alata	55571	DY19-2681.1054821	GCCTACGA	MRE-Seq	TruSeq	size fractionation	GENOMIC	SINGLE	0	0	0	SRR13661319	ILLUMINA	Illumina HiSeq 2500	CCGGGANXX	5	Integrated Genotyping Service and Support BecA-ILRE	University of California Berkeley	2271155	0	77	0	0	174878935	0.366623	this study	SRP304403	666450	PRJNA666450	SRA1193742	SRX10053080	2021-11-03 13:46:18	2021-02-08 22:23:00	public	https://sra-download.ncbi.nlm.nih.gov/traces/sra6/SRR/013341/SRR13661319	D5EAB426BF8AA4F8D2FFB5CF9D0B7325	FFE4ACD061DEAE0EAA7B7E2B67EB0780
TDa1401_235	SRS8215895	SAMN17815306	TDa1401	Dioscorea alata	55571	DY19-2681.1054828	GTCACGA	MRE-Seq	TruSeq	size fractionation	GENOMIC	SINGLE	0	0	0	SRR13661382	ILLUMINA	Illumina HiSeq 2500	CCGGGANXX	5	Integrated Genotyping Service and Support BecA-ILRE	University of California Berkeley	2231642	0	77	0	0	171836434	0.360244	this study	SRP304403	666450	PRJNA666450	SRA1193742	SRX10053017	2021-11-03 13:46:17	2021-02-08 22:25:02	public	https://sra-download.ncbi.nlm.nih.gov/traces/sra49/SRR/013341/SRR13661382	3A3F657A5BDECC2096A5385883B4DCAD	61BEE8DC53F45A401AE8FFF0838C7ADB
TDa1401_24	SRS8215953	SAMN17815230	TDa1401	Dioscorea alata	55571	DY19-2681.1056695	TGCTT	MRE-Seq	TruSeq	size fractionation	GENOMIC	SINGLE	0	0	0	SRR13661297	ILLUMINA	Illumina HiSeq 2500	CCGGGANXX	5	Integrated Genotyping Service and Support BecA-ILRE	University of California Berkeley	2054777	0	77	0	0	158217829	0.331694	this study	SRP304403	666450	PRJNA666450	SRA1193742	SRX10053102	2021-11-03 13:46:19	2021-02-08 22:22:22	public	https://sra-download.ncbi.nlm.nih.gov/traces/sra71/SRR/013341/SRR13661297	B5B6ED595FF2E5B42E87CF849D455B27	FAE31791C0D24E4EC439C1FCC685EE41
TDa1401_24	SRS8215953	SAMN17815230	TDa1401	Dioscorea alata	55571	DY19-2681.1054776	ACCGA	MRE-Seq	TruSeq	size fractionation	GENOMIC	SINGLE	0	0	0	SRR13661308	ILLUMINA	Illumina HiSeq 2500	CCGGGANXX	5	Integrated Genotyping Service and Support BecA-ILRE	University of California Berkeley	2255898	0	77	0	0	173704146	0.36416	this study	SRP304403	666450	PRJNA666450	SRA1193742	SRX10053091	2021-11-03 13:46:18	2021-02-08 22:22:56	public	https://sra-download.ncbi.nlm.nih.gov/traces/sra66/SRR/013341/SRR13661308	0F7BDE7808AB73E2FD9CBB79D4E84CF4	48170DD259FE5CE4D45BFA76F8BEA0C4
TDa1401_269	SRS8215896	SAMN17815307	TDa1401	Dioscorea alata	55571	DY19-2681.1010630	AACCTG	MRE-Seq	TruSeq	size fractionation	GENOMIC	SINGLE	0	0	0	SRR13661381	ILLUMINA	Illumina HiSeq 2500	CBT1MANXX	2	Integrated Genotyping Service and Support BecA-ILRE	University of California Berkeley	2298101	0	77	0	0	176953777	0.370972	this study	SRP304403	666450	PRJNA666450	SRA1193742	SRX10053018	2021-11-03 13:46:17	2021-02-08 22:24:58	public	https://sra-download.ncbi.nlm.nih.gov/traces/sra66/SRR/013341/SRR13661381	FF7860510E9B1C4F226599DDB8DE1EAD	9ADCEDFAA31830DE1563298C65032225
TDa1401_27	SRS8215654	SAMN17815231	TDa1401	Dioscorea alata	55571	DY19-2681.1012965	CATACCA	MRE-Seq	TruSeq	size fractionation	GENOMIC	SINGLE	0	0	0	SRR13661274	ILLUMINA	Illumina HiSeq 2500	CBT1MANXX	2	Integrated Genotyping Service and Support BecA-ILRE	University of California Berkeley	1868675	0	77	0	0	143887975	0.301652	this study	SRP304403	666450	PRJNA666450	SRA1193742	SRX10052707	2021-11-03 13:46:11	2021-02-08 22:21:33	public	https://sra-download.ncbi.nlm.nih.gov/traces/sra48/SRR/013341/SRR13661274	D7EC190948CD21217FE307984DF77E8F	DC35B2414F542BD2645689A4982DFF80
TDa1401_27	SRS8215654	SAMN17815231	TDa1401	Dioscorea alata	55571	DY19-2681.1010598	ATTGGAAT	MRE-Seq	TruSeq	size fractionation	GENOMIC	SINGLE	0	0	0	SRR13661285	ILLUMINA	Illumina HiSeq 2500	CBT1MANXX	2	Integrated Genotyping Service and Support BecA-ILRE	University of California Berkeley	2395855	0	77	0	0	184480835	0.386752	this study	SRP304403	666450	PRJNA666450	SRA1193742	SRX10053114	2021-11-03 13:46:19	2021-02-08 22:21:57	public	https://sra-download.ncbi.nlm.nih.gov/traces/sra51/SRR/013341/SRR13661285	F6A4E7238DB834FBE14C29F1D6909319	6FE43E1A64FEFE2E5B2BECB0E77C1F06
TDa1401_281	SRS8215897	SAMN17815308	TDa1401	Dioscorea alata	55571	DY19-2681.1054830	AGCGT	MRE-Seq	TruSeq	size fractionation	GENOMIC	SINGLE	0	0	0	SRR13661380	ILLUMINA	Illumina HiSeq 2500	CCGGGANXX	5	Integrated Genotyping Service and Support BecA-ILRE	University of California Berkeley	1820753	0	77	0	0	140197981	0.293916	this study	SRP304403	666450	PRJNA666450	SRA1193742	SRX10053019	2021-11-03 13:46:17	2021-02-08 22:25:04	public	https://sra-download.ncbi.nlm.nih.gov/traces/sra70/SRR/013341/SRR13661380	4ABAC623A4D860AC9C8246F7BC491F0C	5AAAF5D4667BF4A225DC87C608446BC1
TDa1401_3	SRS8215849	SAMN17815221	TDa1401	Dioscorea alata	55571	DY19-2681.1054770	TTCG	MRE-Seq	TruSeq	size fractionation	GENOMIC	SINGLE	0	0	0	SRR13661021	ILLUMINA	Illumina HiSeq 2500	CCGGGANXX	5	Integrated Genotyping Service and Support BecA-ILRE	University of California Berkeley	2273861	0	77	0	0	175087297	0.367059	this study	SRP304403	666450	PRJNA666450	SRA1193742	SRX10052960	2021-11-03 13:46:16	2021-02-08 22:10:47	public	https://sra-download.ncbi.nlm.nih.gov/traces/sra33/SRR/013340/SRR13661021	123D2FD3BC297FC5709D5F24030BBB50	B6B739CD8E93EA6C89E9F677643B3EEB
TDa1401_30	SRS8215663	SAMN17815232	TDa1401	Dioscorea alata	55571	DY19-2681.1054773	ACAGAAT	MRE-Seq	TruSeq	size fractionation	GENOMIC	SINGLE	0	0	0	SRR13661263	ILLUMINA	Illumina HiSeq 2500	CCGGGANXX	5	Integrated Genotyping Service and Support BecA-ILRE	University of California Berkeley	2201518	0	77	0	0	169516886	0.355381	this study	SRP304403	666450	PRJNA666450	SRA1193742	SRX10052718	2021-11-03 13:46:11	2021-02-08 22:21:19	public	https://sra-download.ncbi.nlm.nih.gov/traces/sra61/SRR/013341/SRR13661263	7F2094C1D14C5186B7C70C29E62E288F	BCE634D6523AA0E143F7733ADC229604
TDa1401_31	SRS8215670	SAMN17815233	TDa1401	Dioscorea alata	55571	DY19-2681.1054759	GGTAA	MRE-Seq	TruSeq	size fractionation	GENOMIC	SINGLE	0	0	0	SRR13661252	ILLUMINA	Illumina HiSeq 2500	CCGGGANXX	5	Integrated Genotyping Service and Support BecA-ILRE	University of California Berkeley	1944615	0	77	0	0	149735355	0.313911	this study	SRP304403	666450	PRJNA666450	SRA1193742	SRX10052729	2021-11-03 13:46:11	2021-02-08 22:20:31	public	https://sra-download.ncbi.nlm.nih.gov/traces/sra79/SRR/013341/SRR13661252	103DA513BB29A026888A272A031FAC03	8FF658600FCA250125DABF65636F31BC
TDa1401_32	SRS8215680	SAMN17815234	TDa1401	Dioscorea alata	55571	DY19-2681.1054807	TAGAG	MRE-Seq	TruSeq	size fractionation	GENOMIC	SINGLE	0	0	0	SRR13661241	ILLUMINA	Illumina HiSeq 2500	CCGGGANXX	5	Integrated Genotyping Service and Support BecA-ILRE	University of California Berkeley	2327723	0	77	0	0	179234671	0.375754	this study	SRP304403	666450	PRJNA666450	SRA1193742	SRX10052740	2021-11-03 13:46:12	2021-02-08 22:20:19	public	https://sra-download.ncbi.nlm.nih.gov/traces/sra8/SRR/013341/SRR13661241	DA8971FD7A8D14751C74F3CAB9FFDBD2	0CEC3EBB9176327B4250F022C2E3F355
TDa1401_329	SRS8215898	SAMN17815309	TDa1401	Dioscorea alata	55571	DY19-2681.1012975	ACGGCTAA	MRE-Seq	TruSeq	size fractionation	GENOMIC	SINGLE	0	0	0	SRR13661378	ILLUMINA	Illumina HiSeq 2500	CBT1MANXX	2	Integrated Genotyping Service and Support BecA-ILRE	University of California Berkeley	1869930	0	77	0	0	143984610	0.301855	this study	SRP304403	666450	PRJNA666450	SRA1193742	SRX10053021	2021-11-03 13:46:17	2021-02-08 22:24:54	public	https://sra-download.ncbi.nlm.nih.gov/traces/sra63/SRR/013341/SRR13661378	6B2919BF75C0B5C2BD8B23606A1D0A0B	B086AA3BC134C30E53952F8ECDEBDFBB
TDa1401_329	SRS8215898	SAMN17815309	TDa1401	Dioscorea alata	55571	DY19-2681.1010609	TTGGTAG	MRE-Seq	TruSeq	size fractionation	GENOMIC	SINGLE	0	0	0	SRR13661379	ILLUMINA	Illumina HiSeq 2500	CBT1MANXX	2	Integrated Genotyping Service and Support BecA-ILRE	University of California Berkeley	2368981	0	77	0	0	182411537	0.382414	this study	SRP304403	666450	PRJNA666450	SRA1193742	SRX10053020	2021-11-03 13:46:17	2021-02-08 22:24:58	public	https://sra-download.ncbi.nlm.nih.gov/traces/sra7/SRR/013341/SRR13661379	ACF9E4F8BEBCDEAF10C5A6CC5F099326	CA4206A5E3C01469897337C50326C4A6
TDa1401_336	SRS8215899	SAMN17815310	TDa1401	Dioscorea alata	55571	DY19-2681.1010563	TCAAGA	MRE-Seq	TruSeq	size fractionation	GENOMIC	SINGLE	0	0	0	SRR13661377	ILLUMINA	Illumina HiSeq 2500	CBT1MANXX	2	Integrated Genotyping Service and Support BecA-ILRE	University of California Berkeley	2462741	0	77	0	0	189631057	0.397549	this study	SRP304403	666450	PRJNA666450	SRA1193742	SRX10053022	2021-11-03 13:46:17	2021-02-08 22:25:16	public	https://sra-download.ncbi.nlm.nih.gov/traces/sra57/SRR/013341/SRR13661377	F598BD544F29A939E9D2471CCF57B98A	8EE6CAE4DF471111D004CEAA630FAEF2
TDa1401_34	SRS8215688	SAMN17815235	TDa1401	Dioscorea alata	55571	DY19-2681.1056688	CAATA	MRE-Seq	TruSeq	size fractionation	GENOMIC	SINGLE	0	0	0	SRR13661208	ILLUMINA	Illumina HiSeq 2500	CCGGGANXX	5	Integrated Genotyping Service and Support BecA-ILRE	University of California Berkeley	2522235	0	77	0	0	194212095	0.407153	this study	SRP304403	666450	PRJNA666450	SRA1193742	SRX10052773	2021-11-03 13:46:12	2021-02-08 22:19:21	public	https://sra-download.ncbi.nlm.nih.gov/traces/sra54/SRR/013341/SRR13661208	0A294B502DB49873385C7A7AD4EE1A2B	59B8FB6461ECB6104365048B50CC0F99
TDa1401_34	SRS8215688	SAMN17815235	TDa1401	Dioscorea alata	55571	DY19-2681.1054752	AAGCG	MRE-Seq	TruSeq	size fractionation	GENOMIC	SINGLE	0	0	0	SRR13661219	ILLUMINA	Illumina HiSeq 2500	CCGGGANXX	5	Integrated Genotyping Service and Support BecA-ILRE	University of California Berkeley	2265521	0	77	0	0	174445117	0.365713	this study	SRP304403	666450	PRJNA666450	SRA1193742	SRX10052762	2021-11-03 13:46:12	2021-02-08 22:19:56	public	https://sra-download.ncbi.nlm.nih.gov/traces/sra2/SRR/013341/SRR13661219	340BB3E2D48986A4D0926CF148838657	44FB147FD98E0F27608F5A77210E286A
TDa1401_34	SRS8215688	SAMN17815235	TDa1401	Dioscorea alata	55571	DY19-2681.1072596	CCGTAGAA	MRE-Seq	TruSeq	size fractionation	GENOMIC	SINGLE	0	0	0	SRR13661230	ILLUMINA	Illumina HiSeq 2500	CDNEVANXX	3	Integrated Genotyping Service and Support BecA-ILRE	University of California Berkeley	1902503	0	77	0	0	146492731	0.307113	this study	SRP304403	666450	PRJNA666450	SRA1193742	SRX10052751	2021-11-03 13:46:12	2021-02-08 22:20:27	public	https://sra-download.ncbi.nlm.nih.gov/traces/sra17/SRR/013341/SRR13661230	C94CD523B88C7B677FBF11276A6776DA	F00EC3D84317B300A70EE63F0A72E2D9
TDa1401_35	SRS8215717	SAMN17815236	TDa1401	Dioscorea alata	55571	DY19-2681.1010685	TCCGAAG	MRE-Seq	TruSeq	size fractionation	GENOMIC	SINGLE	0	0	0	SRR13661194	ILLUMINA	Illumina HiSeq 2500	CBT1MANXX	3	Integrated Genotyping Service and Support BecA-ILRE	University of California Berkeley	2171191	0	77	0	0	167181707	0.350486	this study	SRP304403	666450	PRJNA666450	SRA1193742	SRX10052787	2021-11-03 13:46:12	2021-02-08 22:19:00	public	https://sra-download.ncbi.nlm.nih.gov/traces/sra50/SRR/013341/SRR13661194	94375D20695713E7A6B30E32857BFEC8	BE4931CB1BFC26F7EAFBA308B8EBD3ED
TDa1401_36	SRS8215725	SAMN17815237	TDa1401	Dioscorea alata	55571	DY19-2681.1056706	GGCTCAAT	MRE-Seq	TruSeq	size fractionation	GENOMIC	SINGLE	0	0	0	SRR13661171	ILLUMINA	Illumina HiSeq 2500	CCGGGANXX	5	Integrated Genotyping Service and Support BecA-ILRE	University of California Berkeley	1911062	0	77	0	0	147151774	0.308494	this study	SRP304403	666450	PRJNA666450	SRA1193742	SRX10052810	2021-11-03 13:46:13	2021-02-08 22:18:00	public	https://sra-download.ncbi.nlm.nih.gov/traces/sra62/SRR/013340/SRR13661171	732DF2D7E91BF4E10C0099D122EB02B0	F8797387BA3CE54233B6E0CF2D661F70
TDa1401_36	SRS8215725	SAMN17815237	TDa1401	Dioscorea alata	55571	DY19-2681.1054823	GAAGCGAT	MRE-Seq	TruSeq	size fractionation	GENOMIC	SINGLE	0	0	0	SRR13661183	ILLUMINA	Illumina HiSeq 2500	CCGGGANXX	5	Integrated Genotyping Service and Support BecA-ILRE	University of California Berkeley	2265942	0	77	0	0	174477534	0.365781	this study	SRP304403	666450	PRJNA666450	SRA1193742	SRX10052798	2021-11-03 13:46:13	2021-02-08 22:18:53	public	https://sra-download.ncbi.nlm.nih.gov/traces/sra68/SRR/013340/SRR13661183	43E68C05ADFE92F1DD3824797B2FFE04	9F4DDEEB14BA86429744093000AC279C
TDa1401_369	SRS8215900	SAMN17815311	TDa1401	Dioscorea alata	55571	DY19-2681.1056717	ACCGAGTA	MRE-Seq	TruSeq	size fractionation	GENOMIC	SINGLE	0	0	0	SRR13661375	ILLUMINA	Illumina HiSeq 2500	CCGG6ANXX	7	Integrated Genotyping Service and Support BecA-ILRE	University of California Berkeley	1981960	0	77	0	0	152610920	0.319939	this study	SRP304403	666450	PRJNA666450	SRA1193742	SRX10053024	2021-11-03 13:46:17	2021-02-08 22:24:47	public	https://sra-download.ncbi.nlm.nih.gov/traces/sra57/SRR/013341/SRR13661375	340707D98811F64030ECD404853671A1	7B70F7E025DF7C8D1104B38FB0CF6E87
TDa1401_369	SRS8215900	SAMN17815311	TDa1401	Dioscorea alata	55571	DY19-2681.1056693	ATTCCAAG	MRE-Seq	TruSeq	size fractionation	GENOMIC	SINGLE	0	0	0	SRR13661376	ILLUMINA	Illumina HiSeq 2500	CCGGGANXX	5	Integrated Genotyping Service and Support BecA-ILRE	University of California Berkeley	2273513	0	77	0	0	175060501	0.367003	this study	SRP304403	666450	PRJNA666450	SRA1193742	SRX10053023	2021-11-03 13:46:17	2021-02-08 22:25:42	public	https://sra-download.ncbi.nlm.nih.gov/traces/sra36/SRR/013341/SRR13661376	03470FDA132E36F637C9438B84A4A396	0D1C17301E746D7F6C285B2788B14A08
TDa1401_37	SRS8215741	SAMN17815238	TDa1401	Dioscorea alata	55571	DY19-2681.1054831	GGAGCAA	MRE-Seq	TruSeq	size fractionation	GENOMIC	SINGLE	0	0	0	SRR13661160	ILLUMINA	Illumina HiSeq 2500	CCGGGANXX	5	Integrated Genotyping Service and Support BecA-ILRE	University of California Berkeley	1753087	0	77	0	0	134987699	0.282993	this study	SRP304403	666450	PRJNA666450	SRA1193742	SRX10052821	2021-11-03 13:46:13	2021-02-08 22:17:52	public	https://sra-download.ncbi.nlm.nih.gov/traces/sra42/SRR/013340/SRR13661160	01BBCF9FDBF1FB7DAA723CF530935090	E2C41A26288E6E1F7857CDEC407EF23F
TDa1401_370	SRS8215903	SAMN17815312	TDa1401	Dioscorea alata	55571	DY19-2681.1010694	TTCAGA	MRE-Seq	TruSeq	size fractionation	GENOMIC	SINGLE	0	0	0	SRR13661373	ILLUMINA	Illumina HiSeq 2500	CBT1MANXX	3	Integrated Genotyping Service and Support BecA-ILRE	University of California Berkeley	2217831	0	77	0	0	170772987	0.358015	this study	SRP304403	666450	PRJNA666450	SRA1193742	SRX10053026	2021-11-03 13:46:17	2021-02-08 22:25:05	public	https://sra-download.ncbi.nlm.nih.gov/traces/sra79/SRR/013341/SRR13661373	63003F0D6E5A0244C05E71AB5CDDD5DA	7DE9A279334D204DE3B9906421116D36
TDa1401_38	SRS8215750	SAMN17815239	TDa1401	Dioscorea alata	55571	DY19-2681.1010471	CCAATTA	MRE-Seq	TruSeq	size fractionation	GENOMIC	SINGLE	0	0	0	SRR13661149	ILLUMINA	Illumina HiSeq 2500	CBT1MANXX	1	Integrated Genotyping Service and Support BecA-ILRE	University of California Berkeley	2365431	0	77	0	0	182138187	0.381841	this study	SRP304403	666450	PRJNA666450	SRA1193742	SRX10052832	2021-11-03 13:46:13	2021-02-08 22:17:50	public	https://sra-download.ncbi.nlm.nih.gov/traces/sra76/SRR/013340/SRR13661149	53AA258F806CD3297E0C2707F388ECBC	22453B3ADBD2BE47261723056F20DA6F
TDa1401_39	SRS8215758	SAMN17815240	TDa1401	Dioscorea alata	55571	DY19-2681.1010474	GTTACT	MRE-Seq	TruSeq	size fractionation	GENOMIC	SINGLE	0	0	0	SRR13661138	ILLUMINA	Illumina HiSeq 2500	CBT1MANXX	1	Integrated Genotyping Service and Support BecA-ILRE	University of California Berkeley	2358924	0	77	0	0	181637148	0.380791	this study	SRP304403	666450	PRJNA666450	SRA1193742	SRX10052843	2021-11-03 13:46:13	2021-02-08 22:17:21	public	https://sra-download.ncbi.nlm.nih.gov/traces/sra54/SRR/013340/SRR13661138	06B2EB2D4E1BAD6BC1790B7AE9C1913E	EBEA31851FD470FA1445B0CA0453229B
TDa1401_410	SRS8215901	SAMN17815313	TDa1401	Dioscorea alata	55571	DY19-2681.1010691	TTACCT	MRE-Seq	TruSeq	size fractionation	GENOMIC	SINGLE	0	0	0	SRR13661372	ILLUMINA	Illumina HiSeq 2500	CBT1MANXX	3	Integrated Genotyping Service and Support BecA-ILRE	University of California Berkeley	2375538	0	77	0	0	182916426	0.383473	this study	SRP304403	666450	PRJNA666450	SRA1193742	SRX10053027	2021-11-03 13:46:18	2021-02-08 22:24:41	public	https://sra-download.ncbi.nlm.nih.gov/traces/sra70/SRR/013341/SRR13661372	7ACD880A5FEEB139B7EC898ADE63F167	4525BCE873C9162B1843F46B76410312
TDa1401_413	SRS8215902	SAMN17815314	TDa1401	Dioscorea alata	55571	DY19-2681.1010705	CAGACCTG	MRE-Seq	TruSeq	size fractionation	GENOMIC	SINGLE	0	0	0	SRR13661371	ILLUMINA	Illumina HiSeq 2500	CBT1MANXX	3	Integrated Genotyping Service and Support BecA-ILRE	University of California Berkeley	2185398	0	77	0	0	168275646	0.352779	this study	SRP304403	666450	PRJNA666450	SRA1193742	SRX10053028	2021-11-03 13:46:18	2021-02-08 22:24:34	public	https://sra-download.ncbi.nlm.nih.gov/traces/sra46/SRR/013341/SRR13661371	35D1F89F781F4BEF58B10A2C2A6380CB	F8DB1760845AB036EEC268852E486E89
TDa1401_434	SRS8215904	SAMN17815315	TDa1401	Dioscorea alata	55571	DY19-2681.1054784	TTCAT	MRE-Seq	TruSeq	size fractionation	GENOMIC	SINGLE	0	0	0	SRR13661370	ILLUMINA	Illumina HiSeq 2500	CCGGGANXX	5	Integrated Genotyping Service and Support BecA-ILRE	University of California Berkeley	2277413	0	77	0	0	175360801	0.367633	this study	SRP304403	666450	PRJNA666450	SRA1193742	SRX10053029	2021-11-03 13:46:18	2021-02-08 22:24:37	public	https://sra-download.ncbi.nlm.nih.gov/traces/sra17/SRR/013341/SRR13661370	71F08A0E9151860E171BBB3E2A53525E	BAF1A0F333C189F4C47E290D39C62C0A
TDa1401_438	SRS8215905	SAMN17815316	TDa1401	Dioscorea alata	55571	DY19-2681.1056709	GTAGCCGT	MRE-Seq	TruSeq	size fractionation	GENOMIC	SINGLE	0	0	0	SRR13661368	ILLUMINA	Illumina HiSeq 2500	CCGGGANXX	5	Integrated Genotyping Service and Support BecA-ILRE	University of California Berkeley	2277888	0	77	0	0	175397376	0.367709	this study	SRP304403	666450	PRJNA666450	SRA1193742	SRX10053031	2021-11-03 13:46:18	2021-02-08 22:24:30	public	https://sra-download.ncbi.nlm.nih.gov/traces/sra76/SRR/013341/SRR13661368	5FEBE094F0FC0A2312ED1E45CC2FF8F8	45CEF054F8436CD56D7E030429949828
TDa1401_438	SRS8215905	SAMN17815316	TDa1401	Dioscorea alata	55571	DY19-2681.1054834	TTATGACT	MRE-Seq	TruSeq	size fractionation	GENOMIC	SINGLE	0	0	0	SRR13661369	ILLUMINA	Illumina HiSeq 2500	CCGGGANXX	5	Integrated Genotyping Service and Support BecA-ILRE	University of California Berkeley	2423948	0	77	0	0	186643996	0.391287	this study	SRP304403	666450	PRJNA666450	SRA1193742	SRX10053030	2021-11-03 13:46:18	2021-02-08 22:24:59	public	https://sra-download.ncbi.nlm.nih.gov/traces/sra66/SRR/013341/SRR13661369	9A9C3E50A1F593CFAEBE031076557F5F	E736E0094D8428CC038B46EEE2A141EC
TDa1401_447	SRS8215906	SAMN17815317	TDa1401	Dioscorea alata	55571	DY19-2681.1010520	ATTGGAAT	MRE-Seq	TruSeq	size fractionation	GENOMIC	SINGLE	0	0	0	SRR13661367	ILLUMINA	Illumina HiSeq 2500	CBT1MANXX	1	Integrated Genotyping Service and Support BecA-ILRE	University of California Berkeley	2373570	0	77	0	0	182764890	0.383155	this study	SRP304403	666450	PRJNA666450	SRA1193742	SRX10053032	2021-11-03 13:46:18	2021-02-08 22:24:33	public	https://sra-download.ncbi.nlm.nih.gov/traces/sra46/SRR/013341/SRR13661367	1C1CCEE010E2011645CCD1D8BE8AD3F0	FBFB185150B37E4353DCD09D08DA444D
TDa1401_45	SRS8215768	SAMN17815241	TDa1401	Dioscorea alata	55571	DY19-2681.1054785	ATGACTTA	MRE-Seq	TruSeq	size fractionation	GENOMIC	SINGLE	0	0	0	SRR13661127	ILLUMINA	Illumina HiSeq 2500	CCGGGANXX	5	Integrated Genotyping Service and Support BecA-ILRE	University of California Berkeley	2275888	0	77	0	0	175243376	0.367387	this study	SRP304403	666450	PRJNA666450	SRA1193742	SRX10052854	2021-11-03 13:46:14	2021-02-08 22:17:11	public	https://sra-download.ncbi.nlm.nih.gov/traces/sra32/SRR/013340/SRR13661127	A5D74CF1EA9A2F1FEF6D800E19677D71	813E6923BE359D0383DE4E96B8E12D23
TDa1401_452	SRS8215907	SAMN17815318	TDa1401	Dioscorea alata	55571	DY19-2681.1012940	CAAGCAT	MRE-Seq	TruSeq	size fractionation	GENOMIC	SINGLE	0	0	0	SRR13661365	ILLUMINA	Illumina HiSeq 2500	CBT1MANXX	1	Integrated Genotyping Service and Support BecA-ILRE	University of California Berkeley	1816747	0	77	0	0	139889519	0.293269	this study	SRP304403	666450	PRJNA666450	SRA1193742	SRX10053034	2021-11-03 13:46:18	2021-02-08 22:24:30	public	https://sra-download.ncbi.nlm.nih.gov/traces/sra71/SRR/013341/SRR13661365	E7ABDC3C241951730A3E2A7911B1E7A6	14E503A48FA8E81703E33B8205C08CAD
TDa1401_452	SRS8215907	SAMN17815318	TDa1401	Dioscorea alata	55571	DY19-2681.1010516	CTCATCCT	MRE-Seq	TruSeq	size fractionation	GENOMIC	SINGLE	0	0	0	SRR13661366	ILLUMINA	Illumina HiSeq 2500	CBT1MANXX	1	Integrated Genotyping Service and Support BecA-ILRE	University of California Berkeley	2343076	0	77	0	0	180416852	0.378232	this study	SRP304403	666450	PRJNA666450	SRA1193742	SRX10053033	2021-11-03 13:46:18	2021-02-08 22:24:21	public	https://sra-download.ncbi.nlm.nih.gov/traces/sra20/SRR/013341/SRR13661366	0C6017232616F6B17B581F7B9F1D231E	AA7BE61434F0516433DEB7014D98A23A
TDa1401_455	SRS8215908	SAMN17815319	TDa1401	Dioscorea alata	55571	DY19-2681.1010651	AATACG	MRE-Seq	TruSeq	size fractionation	GENOMIC	SINGLE	0	0	0	SRR13661364	ILLUMINA	Illumina HiSeq 2500	CBT1MANXX	2	Integrated Genotyping Service and Support BecA-ILRE	University of California Berkeley	2767122	0	77	0	0	213068394	0.446684	this study	SRP304403	666450	PRJNA666450	SRA1193742	SRX10053035	2021-11-03 13:46:18	2021-02-08 22:24:20	public	https://sra-download.ncbi.nlm.nih.gov/traces/sra28/SRR/013341/SRR13661364	D34535F55C62A30EF29977C86378CAE0	EF21B33718CA9A6A91348A9F0FBB9A2A
TDa1401_46	SRS8215777	SAMN17815242	TDa1401	Dioscorea alata	55571	DY19-2681.1054818	AATTCAT	MRE-Seq	TruSeq	size fractionation	GENOMIC	SINGLE	0	0	0	SRR13661116	ILLUMINA	Illumina HiSeq 2500	CCGGGANXX	5	Integrated Genotyping Service and Support BecA-ILRE	University of California Berkeley	2325285	0	77	0	0	179046945	0.37536	this study	SRP304403	666450	PRJNA666450	SRA1193742	SRX10052865	2021-11-03 13:46:14	2021-02-08 22:16:26	public	https://sra-download.ncbi.nlm.nih.gov/traces/sra35/SRR/013340/SRR13661116	0931A30D4252DD4DE61830EC186153FA	7C2409E93B87E6383ADF23FED5B14AD0
TDa1401_464	SRS8215910	SAMN17815320	TDa1401	Dioscorea alata	55571	DY19-2681.1010667	TAGA	MRE-Seq	TruSeq	size fractionation	GENOMIC	SINGLE	0	0	0	SRR13661362	ILLUMINA	Illumina HiSeq 2500	CBT1MANXX	3	Integrated Genotyping Service and Support BecA-ILRE	University of California Berkeley	2426069	0	77	0	0	186807313	0.39163	this study	SRP304403	666450	PRJNA666450	SRA1193742	SRX10053037	2021-11-03 13:46:17	2021-02-08 22:24:27	public	https://sra-download.ncbi.nlm.nih.gov/traces/sra76/SRR/013341/SRR13661362	7ADC772A78958FF675E4B585836B8096	5F791179A9BA23BA5D3A095E89A7B10E
TDa1401_467	SRS8215911	SAMN17815321	TDa1401	Dioscorea alata	55571	DY19-2681.1010566	CTCATCCT	MRE-Seq	TruSeq	size fractionation	GENOMIC	SINGLE	0	0	0	SRR13661361	ILLUMINA	Illumina HiSeq 2500	CBT1MANXX	2	Integrated Genotyping Service and Support BecA-ILRE	University of California Berkeley	2498309	0	77	0	0	192369793	0.403291	this study	SRP304403	666450	PRJNA666450	SRA1193742	SRX10053038	2021-11-03 13:46:17	2021-02-08 22:24:29	public	https://sra-download.ncbi.nlm.nih.gov/traces/sra76/SRR/013341/SRR13661361	914A0B333294E174C7A298326503F4CE	AF8A41265C5ACB900B3CF0733BE81FAF
TDa1401_469	SRS8215912	SAMN17815322	TDa1401	Dioscorea alata	55571	DY19-2681.1010614	CCGACCAA	MRE-Seq	TruSeq	size fractionation	GENOMIC	SINGLE	0	0	0	SRR13661360	ILLUMINA	Illumina HiSeq 2500	CBT1MANXX	2	Integrated Genotyping Service and Support BecA-ILRE	University of California Berkeley	2261844	0	77	0	0	174161988	0.365119	this study	SRP304403	666450	PRJNA666450	SRA1193742	SRX10053039	2021-11-03 13:46:17	2021-02-08 22:24:16	public	https://sra-download.ncbi.nlm.nih.gov/traces/sra7/SRR/013341/SRR13661360	D65E76129D1AFC54146723223C0096BD	08E206981C2C4A7247F4F62D89936E3C
TDa1401_47	SRS8215784	SAMN17815243	TDa1401	Dioscorea alata	55571	DY19-2681.1010633	GCGGA	MRE-Seq	TruSeq	size fractionation	GENOMIC	SINGLE	0	0	0	SRR13661105	ILLUMINA	Illumina HiSeq 2500	CBT1MANXX	2	Integrated Genotyping Service and Support BecA-ILRE	University of California Berkeley	2291208	0	77	0	0	176423016	0.36986	this study	SRP304403	666450	PRJNA666450	SRA1193742	SRX10052876	2021-11-03 13:46:14	2021-02-08 22:16:14	public	https://sra-download.ncbi.nlm.nih.gov/traces/sra45/SRR/013340/SRR13661105	490DA8A71A71748B3DD928F06A4D488E	C55614BE0C1E0D4881569637BDE3E278
TDa1401_470	SRS8215915	SAMN17815323	TDa1401	Dioscorea alata	55571	DY19-2681.1010537	TTGAGT	MRE-Seq	TruSeq	size fractionation	GENOMIC	SINGLE	0	0	0	SRR13661359	ILLUMINA	Illumina HiSeq 2500	CBT1MANXX	1	Integrated Genotyping Service and Support BecA-ILRE	University of California Berkeley	2231323	0	77	0	0	171811871	0.360193	this study	SRP304403	666450	PRJNA666450	SRA1193742	SRX10053040	2021-11-03 13:46:17	2021-02-08 22:24:15	public	https://sra-download.ncbi.nlm.nih.gov/traces/sra77/SRR/013341/SRR13661359	7AF0ED448B37AAB3321CB303F20B877B	71171315B923195F4B1C6A84B84162FD
TDa1401_474	SRS8215913	SAMN17815324	TDa1401	Dioscorea alata	55571	DY19-2681.1010546	CATAAT	MRE-Seq	TruSeq	size fractionation	GENOMIC	SINGLE	0	0	0	SRR13661358	ILLUMINA	Illumina HiSeq 2500	CBT1MANXX	1	Integrated Genotyping Service and Support BecA-ILRE	University of California Berkeley	2289051	0	77	0	0	176256927	0.369511	this study	SRP304403	666450	PRJNA666450	SRA1193742	SRX10053041	2021-11-03 13:46:18	2021-02-08 22:24:07	public	https://sra-download.ncbi.nlm.nih.gov/traces/sra18/SRR/013341/SRR13661358	261274129EC5C310151C5C4427B31F25	D0DC33BC1141A21EB404FB5D43B61F57
TDa1401_475	SRS8215914	SAMN17815325	TDa1401	Dioscorea alata	55571	DY19-2681.1012950	CAACTCT	MRE-Seq	TruSeq	size fractionation	GENOMIC	SINGLE	0	0	0	SRR13661356	ILLUMINA	Illumina HiSeq 2500	CBT1MANXX	1	Integrated Genotyping Service and Support BecA-ILRE	University of California Berkeley	2303479	0	77	0	0	177367883	0.37184	this study	SRP304403	666450	PRJNA666450	SRA1193742	SRX10053043	2021-11-03 13:46:17	2021-02-08 22:24:09	public	https://sra-download.ncbi.nlm.nih.gov/traces/sra60/SRR/013341/SRR13661356	8ADB0A37F4D720315597DF99B066203A	CB7E70F83172C956AA02897BFC73B74A
TDa1401_475	SRS8215914	SAMN17815325	TDa1401	Dioscorea alata	55571	DY19-2681.1010552	AGGTATAA	MRE-Seq	TruSeq	size fractionation	GENOMIC	SINGLE	0	0	0	SRR13661357	ILLUMINA	Illumina HiSeq 2500	CBT1MANXX	1	Integrated Genotyping Service and Support BecA-ILRE	University of California Berkeley	2404033	0	77	0	0	185110541	0.388072	this study	SRP304403	666450	PRJNA666450	SRA1193742	SRX10053042	2021-11-03 13:46:17	2021-02-08 22:24:05	public	https://sra-download.ncbi.nlm.nih.gov/traces/sra10/SRR/013341/SRR13661357	E99AF666817FCFA975A28820FEA2F176	2CB1FE71EA51DC8D2612A91616BDD048
TDa1401_476	SRS8215916	SAMN17815326	TDa1401	Dioscorea alata	55571	DY19-2681.1010631	AAGGACG	MRE-Seq	TruSeq	size fractionation	GENOMIC	SINGLE	0	0	0	SRR13661354	ILLUMINA	Illumina HiSeq 2500	CBT1MANXX	2	Integrated Genotyping Service and Support BecA-ILRE	University of California Berkeley	2217703	0	77	0	0	170763131	0.357994	this study	SRP304403	666450	PRJNA666450	SRA1193742	SRX10053045	2021-11-03 13:46:18	2021-02-08 22:23:58	public	https://sra-download.ncbi.nlm.nih.gov/traces/sra41/SRR/013341/SRR13661354	2488119CDE10788ABB40D724C763355F	61EB5ED21CB1DFAE2472391AA996FCFE
TDa1401_476	SRS8215916	SAMN17815326	TDa1401	Dioscorea alata	55571	DY19-2681.1010623	TCGCAACT	MRE-Seq	TruSeq	size fractionation	GENOMIC	SINGLE	0	0	0	SRR13661355	ILLUMINA	Illumina HiSeq 2500	CBT1MANXX	2	Integrated Genotyping Service and Support BecA-ILRE	University of California Berkeley	2212931	0	77	0	0	170395687	0.357224	this study	SRP304403	666450	PRJNA666450	SRA1193742	SRX10053044	2021-11-03 13:46:18	2021-02-08 22:24:14	public	https://sra-download.ncbi.nlm.nih.gov/traces/sra49/SRR/013341/SRR13661355	51AC42D3A654CB20FFF2D8CCA321ED09	BB1DE99628948EC1D793EE09BB8A6512
TDa1401_477	SRS8215917	SAMN17815327	TDa1401	Dioscorea alata	55571	DY19-2681.1054796	ATGGCAA	MRE-Seq	TruSeq	size fractionation	GENOMIC	SINGLE	0	0	0	SRR13661353	ILLUMINA	Illumina HiSeq 2500	CCGGGANXX	5	Integrated Genotyping Service and Support BecA-ILRE	University of California Berkeley	2307356	0	77	0	0	177666412	0.372466	this study	SRP304403	666450	PRJNA666450	SRA1193742	SRX10053046	2021-11-03 13:46:18	2021-02-08 22:24:12	public	https://sra-download.ncbi.nlm.nih.gov/traces/sra77/SRR/013341/SRR13661353	4EF57DD5562681041D3FF4E86C1AE1CD	9EC6671363CCC832AAA6B40B06BD8B5B
TDa1401_478	SRS8215918	SAMN17815328	TDa1401	Dioscorea alata	55571	DY19-2681.1010583	TATTAG	MRE-Seq	TruSeq	size fractionation	GENOMIC	SINGLE	0	0	0	SRR13661351	ILLUMINA	Illumina HiSeq 2500	CBT1MANXX	2	Integrated Genotyping Service and Support BecA-ILRE	University of California Berkeley	2310064	0	77	0	0	177874928	0.372903	this study	SRP304403	666450	PRJNA666450	SRA1193742	SRX10053048	2021-11-03 13:46:18	2021-02-08 22:23:57	public	https://sra-download.ncbi.nlm.nih.gov/traces/sra45/SRR/013341/SRR13661351	9CCB69E982BC22ADD3B4299E35DD2926	C7FACE76184B702DBEE836841D2CEB15
TDa1401_480	SRS8215919	SAMN17815329	TDa1401	Dioscorea alata	55571	DY19-2681.1010726	GACGAACT	MRE-Seq	TruSeq	size fractionation	GENOMIC	SINGLE	0	0	0	SRR13661350	ILLUMINA	Illumina HiSeq 2500	CBT1MANXX	3	Integrated Genotyping Service and Support BecA-ILRE	University of California Berkeley	2256480	0	77	0	0	173748960	0.364254	this study	SRP304403	666450	PRJNA666450	SRA1193742	SRX10053049	2021-11-03 13:46:18	2021-02-08 22:23:55	public	https://sra-download.ncbi.nlm.nih.gov/traces/sra71/SRR/013341/SRR13661350	94298A5081C78C2E99130F9BD678C00B	96AD958B99805D6095A689DC01488DE8
TDa1401_482	SRS8215921	SAMN17815330	TDa1401	Dioscorea alata	55571	DY19-2681.1054771	TCTAA	MRE-Seq	TruSeq	size fractionation	GENOMIC	SINGLE	0	0	0	SRR13661349	ILLUMINA	Illumina HiSeq 2500	CCGGGANXX	5	Integrated Genotyping Service and Support BecA-ILRE	University of California Berkeley	2360182	0	77	0	0	181734014	0.380994	this study	SRP304403	666450	PRJNA666450	SRA1193742	SRX10053050	2021-11-03 13:46:18	2021-02-08 22:24:08	public	https://sra-download.ncbi.nlm.nih.gov/traces/sra13/SRR/013341/SRR13661349	EC772F10EA034A96384267E543FE259E	DB4DF14F72458C4BAA1F751651EC71DA
TDa1401_483	SRS8215922	SAMN17815331	TDa1401	Dioscorea alata	55571	DY19-2681.1010629	GCTCTA	MRE-Seq	TruSeq	size fractionation	GENOMIC	SINGLE	0	0	0	SRR13661348	ILLUMINA	Illumina HiSeq 2500	CBT1MANXX	2	Integrated Genotyping Service and Support BecA-ILRE	University of California Berkeley	2335534	0	77	0	0	179836118	0.377015	this study	SRP304403	666450	PRJNA666450	SRA1193742	SRX10053051	2021-11-03 13:46:18	2021-02-08 22:24:11	public	https://sra-download.ncbi.nlm.nih.gov/traces/sra78/SRR/013341/SRR13661348	D1230FE7999CB5F05139872C8E56BEB7	2CA6299C6727690C07A76B847202F35A
TDa1401_485	SRS8215923	SAMN17815332	TDa1401	Dioscorea alata	55571	DY19-2681.1012985	GCCGTCAG	MRE-Seq	TruSeq	size fractionation	GENOMIC	SINGLE	0	0	0	SRR13661346	ILLUMINA	Illumina HiSeq 2500	CBT1MANXX	3	Integrated Genotyping Service and Support BecA-ILRE	University of California Berkeley	1559602	0	77	0	0	120089354	0.25176	this study	SRP304403	666450	PRJNA666450	SRA1193742	SRX10053053	2021-11-03 13:46:18	2021-02-08 22:23:36	public	https://sra-download.ncbi.nlm.nih.gov/traces/sra77/SRR/013341/SRR13661346	E1C4906AB2E453D5382352EF36259538	2F4C64DD40BA3A26ED33FB296AD94429
TDa1401_485	SRS8215923	SAMN17815332	TDa1401	Dioscorea alata	55571	DY19-2681.1010698	AGAGTAG	MRE-Seq	TruSeq	size fractionation	GENOMIC	SINGLE	0	0	0	SRR13661347	ILLUMINA	Illumina HiSeq 2500	CBT1MANXX	3	Integrated Genotyping Service and Support BecA-ILRE	University of California Berkeley	2217214	0	77	0	0	170725478	0.357915	this study	SRP304403	666450	PRJNA666450	SRA1193742	SRX10053052	2021-11-03 13:46:18	2021-02-08 22:23:56	public	https://sra-download.ncbi.nlm.nih.gov/traces/sra6/SRR/013341/SRR13661347	5577BDE2A7E5C8EF4346E67E13C733CB	D54FC21C7005513C73319A5D2B18C54C
TDa1401_494	SRS8215924	SAMN17815333	TDa1401	Dioscorea alata	55571	DY19-2681.1010689	CCTCAAT	MRE-Seq	TruSeq	size fractionation	GENOMIC	SINGLE	0	0	0	SRR13661345	ILLUMINA	Illumina HiSeq 2500	CBT1MANXX	3	Integrated Genotyping Service and Support BecA-ILRE	University of California Berkeley	2202121	0	77	0	0	169563317	0.355479	this study	SRP304403	666450	PRJNA666450	SRA1193742	SRX10053054	2021-11-03 13:46:18	2021-02-08 22:23:43	public	https://sra-download.ncbi.nlm.nih.gov/traces/sra48/SRR/013341/SRR13661345	5178E627604D2E59F11ECE072BAD57A8	E7C27C1BDD94758B740D5E13D721F771
TDa1401_499	SRS8215925	SAMN17815334	TDa1401	Dioscorea alata	55571	DY19-2681.1012983	CTGCGAAT	MRE-Seq	TruSeq	size fractionation	GENOMIC	SINGLE	0	0	0	SRR13661343	ILLUMINA	Illumina HiSeq 2500	CBT1MANXX	3	Integrated Genotyping Service and Support BecA-ILRE	University of California Berkeley	1837766	0	77	0	0	141507982	0.296662	this study	SRP304403	666450	PRJNA666450	SRA1193742	SRX10053056	2021-11-03 13:46:18	2021-02-08 22:23:39	public	https://sra-download.ncbi.nlm.nih.gov/traces/sra57/SRR/013341/SRR13661343	DB5D5659EB8E285F95AFA8EA5BDBC838	ED17E54055BA8C435260EA10A3E3A249
TDa1401_499	SRS8215925	SAMN17815334	TDa1401	Dioscorea alata	55571	DY19-2681.1010687	CAGAGGTA	MRE-Seq	TruSeq	size fractionation	GENOMIC	SINGLE	0	0	0	SRR13661344	ILLUMINA	Illumina HiSeq 2500	CBT1MANXX	3	Integrated Genotyping Service and Support BecA-ILRE	University of California Berkeley	2227511	0	77	0	0	171518347	0.359577	this study	SRP304403	666450	PRJNA666450	SRA1193742	SRX10053055	2021-11-03 13:46:18	2021-02-08 22:23:57	public	https://sra-download.ncbi.nlm.nih.gov/traces/sra41/SRR/013341/SRR13661344	1331AA7197713304B63C68673742FDBF	15A941576ECC05A4CFBBFF8078C82A03
TDa1401_5	SRS8215857	SAMN17815222	TDa1401	Dioscorea alata	55571	DY19-2681.1054777	CCGACG	MRE-Seq	TruSeq	size fractionation	GENOMIC	SINGLE	0	0	0	SRR13661428	ILLUMINA	Illumina HiSeq 2500	CCGGGANXX	5	Integrated Genotyping Service and Support BecA-ILRE	University of California Berkeley	2156322	0	77	0	0	166036794	0.348086	this study	SRP304403	666450	PRJNA666450	SRA1193742	SRX10052971	2021-11-03 13:46:16	2021-02-08 22:25:48	public	https://sra-download.ncbi.nlm.nih.gov/traces/sra55/SRR/013341/SRR13661428	66901AE9C6630F9C7B1DD537D8293375	F63556D8A51A31DD1C31B2B3931C03A2
TDa1401_50	SRS8215792	SAMN17815244	TDa1401	Dioscorea alata	55571	DY19-2681.1072597	CCAATTA	MRE-Seq	TruSeq	size fractionation	GENOMIC	SINGLE	0	0	0	SRR13661094	ILLUMINA	Illumina HiSeq 2500	CDNEVANXX	3	Integrated Genotyping Service and Support BecA-ILRE	University of California Berkeley	2012920	0	77	0	0	154994840	0.324937	this study	SRP304403	666450	PRJNA666450	SRA1193742	SRX10052887	2021-11-03 13:46:14	2021-02-08 22:15:37	public	https://sra-download.ncbi.nlm.nih.gov/traces/sra45/SRR/013340/SRR13661094	A1962A4428AE9CDFB9EE907481318393	A37EE7A73148A98123AC29D84B94D12C
TDa1401_501	SRS8215926	SAMN17815335	TDa1401	Dioscorea alata	55571	DY19-2681.1012974	TCTGCGTT	MRE-Seq	TruSeq	size fractionation	GENOMIC	SINGLE	0	0	0	SRR13661340	ILLUMINA	Illumina HiSeq 2500	CBT1MANXX	2	Integrated Genotyping Service and Support BecA-ILRE	University of California Berkeley	1928910	0	77	0	0	148526070	0.311375	this study	SRP304403	666450	PRJNA666450	SRA1193742	SRX10053059	2021-11-03 13:46:18	2021-02-08 22:23:34	public	https://sra-download.ncbi.nlm.nih.gov/traces/sra79/SRR/013341/SRR13661340	71D5B2C40DA5D04A43DC3E2BCF8B71F5	741DEC7BEFFE8A2753BC1B1699922765
TDa1401_501	SRS8215926	SAMN17815335	TDa1401	Dioscorea alata	55571	DY19-2681.1010601	CTCGCAAG	MRE-Seq	TruSeq	size fractionation	GENOMIC	SINGLE	0	0	0	SRR13661342	ILLUMINA	Illumina HiSeq 2500	CBT1MANXX	2	Integrated Genotyping Service and Support BecA-ILRE	University of California Berkeley	2479462	0	77	0	0	190918574	0.400249	this study	SRP304403	666450	PRJNA666450	SRA1193742	SRX10053057	2021-11-03 13:46:18	2021-02-08 22:23:50	public	https://sra-download.ncbi.nlm.nih.gov/traces/sra73/SRR/013341/SRR13661342	363BE018D82FD48DEFA48D843E2FC159	D9D5127FD91FB4CCA206E5659142E242
TDa1401_502	SRS8215928	SAMN17815336	TDa1401	Dioscorea alata	55571	DY19-2681.1010533	GACGGTAA	MRE-Seq	TruSeq	size fractionation	GENOMIC	SINGLE	0	0	0	SRR13661338	ILLUMINA	Illumina HiSeq 2500	CBT1MANXX	1	Integrated Genotyping Service and Support BecA-ILRE	University of California Berkeley	2212512	0	77	0	0	170363424	0.357156	this study	SRP304403	666450	PRJNA666450	SRA1193742	SRX10053061	2021-11-03 13:46:18	2021-02-08 22:23:45	public	https://sra-download.ncbi.nlm.nih.gov/traces/sra23/SRR/013341/SRR13661338	52251672918EFF4C284764DF4145957A	CAA745A3C2854CA61121F5B8C1CA6E00
TDa1401_502	SRS8215928	SAMN17815336	TDa1401	Dioscorea alata	55571	DY19-2681.1010532	GTAAGG	MRE-Seq	TruSeq	size fractionation	GENOMIC	SINGLE	0	0	0	SRR13661339	ILLUMINA	Illumina HiSeq 2500	CBT1MANXX	1	Integrated Genotyping Service and Support BecA-ILRE	University of California Berkeley	2198720	0	77	0	0	169301440	0.35493	this study	SRP304403	666450	PRJNA666450	SRA1193742	SRX10053060	2021-11-03 13:46:18	2021-02-08 22:23:38	public	https://sra-download.ncbi.nlm.nih.gov/traces/sra60/SRR/013341/SRR13661339	9D7AF3800C47363592AA637AF3C0F426	4CE50257DA9559CF51FE5954110C2D25
TDa1401_504	SRS8215929	SAMN17815337	TDa1401	Dioscorea alata	55571	DY19-2681.1012949	GTTCT	MRE-Seq	TruSeq	size fractionation	GENOMIC	SINGLE	0	0	0	SRR13661336	ILLUMINA	Illumina HiSeq 2500	CBT1MANXX	1	Integrated Genotyping Service and Support BecA-ILRE	University of California Berkeley	2546258	0	77	0	0	196061866	0.411031	this study	SRP304403	666450	PRJNA666450	SRA1193742	SRX10053063	2021-11-03 13:46:18	2021-02-08 22:23:34	public	https://sra-download.ncbi.nlm.nih.gov/traces/sra67/SRR/013341/SRR13661336	FF320492DE5854DE157E9EB68139A5E6	C4BE9D6F702ADCFE6FF94D44B3D376F7
TDa1401_504	SRS8215929	SAMN17815337	TDa1401	Dioscorea alata	55571	DY19-2681.1010551	CAAGGTA	MRE-Seq	TruSeq	size fractionation	GENOMIC	SINGLE	0	0	0	SRR13661337	ILLUMINA	Illumina HiSeq 2500	CBT1MANXX	1	Integrated Genotyping Service and Support BecA-ILRE	University of California Berkeley	2534745	0	77	0	0	195175365	0.409173	this study	SRP304403	666450	PRJNA666450	SRA1193742	SRX10053062	2021-11-03 13:46:18	2021-02-08 22:23:38	public	https://sra-download.ncbi.nlm.nih.gov/traces/sra49/SRR/013341/SRR13661337	C35E02204E2226F419CA0F2C988CBDB9	85D18147201AB3E901D4A3FECEF4F48A
TDa1401_507	SRS8215930	SAMN17815338	TDa1401	Dioscorea alata	55571	DY19-2681.1012931	GATTA	MRE-Seq	TruSeq	size fractionation	GENOMIC	SINGLE	0	0	0	SRR13661334	ILLUMINA	Illumina HiSeq 2500	CBT1MANXX	1	Integrated Genotyping Service and Support BecA-ILRE	University of California Berkeley	1471714	0	77	0	0	113321978	0.237572	this study	SRP304403	666450	PRJNA666450	SRA1193742	SRX10053065	2021-11-03 13:46:18	2021-02-08 22:23:28	public	https://sra-download.ncbi.nlm.nih.gov/traces/sra1/SRR/013341/SRR13661334	CFD36CCD7EF6379DD59E342483509CA4	D041F26A211819E7420F8A5CB270DEE4
TDa1401_507	SRS8215930	SAMN17815338	TDa1401	Dioscorea alata	55571	DY19-2681.1010480	TCAAGA	MRE-Seq	TruSeq	size fractionation	GENOMIC	SINGLE	0	0	0	SRR13661335	ILLUMINA	Illumina HiSeq 2500	CBT1MANXX	1	Integrated Genotyping Service and Support BecA-ILRE	University of California Berkeley	2378349	0	77	0	0	183132873	0.383926	this study	SRP304403	666450	PRJNA666450	SRA1193742	SRX10053064	2021-11-03 13:46:18	2021-02-08 22:23:35	public	https://sra-download.ncbi.nlm.nih.gov/traces/sra70/SRR/013341/SRR13661335	5719A93DF7521B78F16187C8EBEE9586	49C585D73707E30130FA40E5CE666F44
TDa1401_508	SRS8215931	SAMN17815339	TDa1401	Dioscorea alata	55571	DY19-2681.1010661	ACCATCCG	MRE-Seq	TruSeq	size fractionation	GENOMIC	SINGLE	0	0	0	SRR13661333	ILLUMINA	Illumina HiSeq 2500	CBT1MANXX	3	Integrated Genotyping Service and Support BecA-ILRE	University of California Berkeley	2357931	0	77	0	0	181560687	0.38063	this study	SRP304403	666450	PRJNA666450	SRA1193742	SRX10053066	2021-11-03 13:46:18	2021-02-08 22:23:41	public	https://sra-download.ncbi.nlm.nih.gov/traces/sra76/SRR/013341/SRR13661333	B294A1FBC688348378E071866839678D	3203EC3E1B5B6F134D2CCCA47283B190
TDa1401_51	SRS8215801	SAMN17815245	TDa1401	Dioscorea alata	55571	DY19-2681.1056690	GCATCGGA	MRE-Seq	TruSeq	size fractionation	GENOMIC	SINGLE	0	0	0	SRR13661072	ILLUMINA	Illumina HiSeq 2500	CCGGGANXX	5	Integrated Genotyping Service and Support BecA-ILRE	University of California Berkeley	2179974	0	77	0	0	167857998	0.351904	this study	SRP304403	666450	PRJNA666450	SRA1193742	SRX10052909	2021-11-03 13:46:16	2021-02-08 22:14:30	public	https://sra-download.ncbi.nlm.nih.gov/traces/sra30/SRR/013340/SRR13661072	B3073A44A2FD57DD804FE413F09A5505	2B62E7193B7C59FB97081EAE7D1E932B
TDa1401_51	SRS8215801	SAMN17815245	TDa1401	Dioscorea alata	55571	DY19-2681.1054762	ACCAAGG	MRE-Seq	TruSeq	size fractionation	GENOMIC	SINGLE	0	0	0	SRR13661083	ILLUMINA	Illumina HiSeq 2500	CCGGGANXX	5	Integrated Genotyping Service and Support BecA-ILRE	University of California Berkeley	2290770	0	77	0	0	176389290	0.369789	this study	SRP304403	666450	PRJNA666450	SRA1193742	SRX10052898	2021-11-03 13:46:15	2021-02-08 22:15:16	public	https://sra-download.ncbi.nlm.nih.gov/traces/sra13/SRR/013340/SRR13661083	F640A75FA2675066459975C2A4FE0827	3F0627409144CEDBB5A9B7020137BFEF
TDa1401_518	SRS8215932	SAMN17815340	TDa1401	Dioscorea alata	55571	DY19-2681.1056686	TGTGTGAT	MRE-Seq	TruSeq	size fractionation	GENOMIC	SINGLE	0	0	0	SRR13661331	ILLUMINA	Illumina HiSeq 2500	CCGGGANXX	5	Integrated Genotyping Service and Support BecA-ILRE	University of California Berkeley	1796587	0	77	0	0	138337199	0.290015	this study	SRP304403	666450	PRJNA666450	SRA1193742	SRX10053068	2021-11-03 13:46:18	2021-02-08 22:23:32	public	https://sra-download.ncbi.nlm.nih.gov/traces/sra8/SRR/013341/SRR13661331	A94D670BBF44BCFDE4546D435E974B06	56D04E22602072304832E0D14BDC294E
TDa1401_518	SRS8215932	SAMN17815340	TDa1401	Dioscorea alata	55571	DY19-2681.1054750	GGTCCATA	MRE-Seq	TruSeq	size fractionation	GENOMIC	SINGLE	0	0	0	SRR13661332	ILLUMINA	Illumina HiSeq 2500	CCGGGANXX	5	Integrated Genotyping Service and Support BecA-ILRE	University of California Berkeley	1871978	0	77	0	0	144142306	0.302185	this study	SRP304403	666450	PRJNA666450	SRA1193742	SRX10053067	2021-11-03 13:46:18	2021-02-08 22:23:46	public	https://sra-download.ncbi.nlm.nih.gov/traces/sra51/SRR/013341/SRR13661332	88EC7C04EF831C4D9BCAEFB51DBC33AC	5554F61A49E6AD21ACE79EB4FC6CE1BC
TDa1401_528	SRS8215933	SAMN17815341	TDa1401	Dioscorea alata	55571	DY19-2681.1010565	TACTCAG	MRE-Seq	TruSeq	size fractionation	GENOMIC	SINGLE	0	0	0	SRR13661329	ILLUMINA	Illumina HiSeq 2500	CBT1MANXX	2	Integrated Genotyping Service and Support BecA-ILRE	University of California Berkeley	2402601	0	77	0	0	185000277	0.387841	this study	SRP304403	666450	PRJNA666450	SRA1193742	SRX10053070	2021-11-03 13:46:18	2021-02-08 22:23:42	public	https://sra-download.ncbi.nlm.nih.gov/traces/sra71/SRR/013341/SRR13661329	E4311BE7F954C07AABD9C498A11E2D42	43142FB4A4331EE5896B671D62671EBD
TDa1401_530	SRS8215936	SAMN17815342	TDa1401	Dioscorea alata	55571	DY19-2681.1010641	GTATT	MRE-Seq	TruSeq	size fractionation	GENOMIC	SINGLE	0	0	0	SRR13661328	ILLUMINA	Illumina HiSeq 2500	CBT1MANXX	2	Integrated Genotyping Service and Support BecA-ILRE	University of California Berkeley	2384903	0	77	0	0	183637531	0.384984	this study	SRP304403	666450	PRJNA666450	SRA1193742	SRX10053071	2021-11-03 13:46:18	2021-02-08 22:23:22	public	https://sra-download.ncbi.nlm.nih.gov/traces/sra54/SRR/013341/SRR13661328	144EEA710123EEAF088C53FD4F4871CB	A9E74440FF5DC287C119EF43D45859AD
TDa1401_531	SRS8215934	SAMN17815343	TDa1401	Dioscorea alata	55571	DY19-2681.1010635	GCGTCTTA	MRE-Seq	TruSeq	size fractionation	GENOMIC	SINGLE	0	0	0	SRR13661327	ILLUMINA	Illumina HiSeq 2500	CBT1MANXX	2	Integrated Genotyping Service and Support BecA-ILRE	University of California Berkeley	2279653	0	77	0	0	175533281	0.367994	this study	SRP304403	666450	PRJNA666450	SRA1193742	SRX10053072	2021-11-03 13:46:18	2021-02-08 22:23:27	public	https://sra-download.ncbi.nlm.nih.gov/traces/sra73/SRR/013341/SRR13661327	0E6E88FFF2C55D0A70F20DC726DFCFC5	11BE6C42C52B28954B6A8E626B7D68B0
TDa1401_535	SRS8215935	SAMN17815344	TDa1401	Dioscorea alata	55571	DY19-2681.1012971	GCTATGA	MRE-Seq	TruSeq	size fractionation	GENOMIC	SINGLE	0	0	0	SRR13661325	ILLUMINA	Illumina HiSeq 2500	CBT1MANXX	2	Integrated Genotyping Service and Support BecA-ILRE	University of California Berkeley	1791269	0	77	0	0	137927713	0.289157	this study	SRP304403	666450	PRJNA666450	SRA1193742	SRX10053074	2021-11-03 13:46:18	2021-02-08 22:23:11	public	https://sra-download.ncbi.nlm.nih.gov/traces/sra47/SRR/013341/SRR13661325	7B258DBBEDB321F10E2AE06B92694900	A148F4CE7070656E0D5E77732DD07945
TDa1401_535	SRS8215935	SAMN17815344	TDa1401	Dioscorea alata	55571	DY19-2681.1010600	AGCCTAT	MRE-Seq	TruSeq	size fractionation	GENOMIC	SINGLE	0	0	0	SRR13661326	ILLUMINA	Illumina HiSeq 2500	CBT1MANXX	2	Integrated Genotyping Service and Support BecA-ILRE	University of California Berkeley	2239099	0	77	0	0	172410623	0.361448	this study	SRP304403	666450	PRJNA666450	SRA1193742	SRX10053073	2021-11-03 13:46:18	2021-02-08 22:23:13	public	https://sra-download.ncbi.nlm.nih.gov/traces/sra51/SRR/013341/SRR13661326	586A75D6BBE9F4239AB7FE60C7E4FA93	A4C33AE68A73B9BFC63FBBFE70541BEE
TDa1401_536	SRS8215937	SAMN17815345	TDa1401	Dioscorea alata	55571	DY19-2681.1010564	CGCAAGGA	MRE-Seq	TruSeq	size fractionation	GENOMIC	SINGLE	0	0	0	SRR13661324	ILLUMINA	Illumina HiSeq 2500	CBT1MANXX	2	Integrated Genotyping Service and Support BecA-ILRE	University of California Berkeley	2385962	0	77	0	0	183719074	0.385155	this study	SRP304403	666450	PRJNA666450	SRA1193742	SRX10053075	2021-11-03 13:46:18	2021-02-08 22:23:21	public	https://sra-download.ncbi.nlm.nih.gov/traces/sra20/SRR/013341/SRR13661324	10CD8AFE1E6AAA99577AD294A0E4185C	E9842210191FF4E8F69207B770CAC9CB
TDa1401_539	SRS8215938	SAMN17815346	TDa1401	Dioscorea alata	55571	DY19-2681.1054783	ACTAG	MRE-Seq	TruSeq	size fractionation	GENOMIC	SINGLE	0	0	0	SRR13661323	ILLUMINA	Illumina HiSeq 2500	CCGGGANXX	5	Integrated Genotyping Service and Support BecA-ILRE	University of California Berkeley	2302760	0	77	0	0	177312520	0.371724	this study	SRP304403	666450	PRJNA666450	SRA1193742	SRX10053076	2021-11-03 13:46:18	2021-02-08 22:23:13	public	https://sra-download.ncbi.nlm.nih.gov/traces/sra45/SRR/013341/SRR13661323	537DBFFD058FBC699BC03D5D3803D462	64BF4799C2FE1D7EE686D71AFB79558B
TDa1401_54	SRS8215818	SAMN17815246	TDa1401	Dioscorea alata	55571	DY19-2681.1010713	GTCTACG	MRE-Seq	TruSeq	size fractionation	GENOMIC	SINGLE	0	0	0	SRR13661060	ILLUMINA	Illumina HiSeq 2500	CBT1MANXX	3	Integrated Genotyping Service and Support BecA-ILRE	University of California Berkeley	2166707	0	77	0	0	166836439	0.349762	this study	SRP304403	666450	PRJNA666450	SRA1193742	SRX10052921	2021-11-03 13:46:15	2021-02-08 22:13:58	public	https://sra-download.ncbi.nlm.nih.gov/traces/sra66/SRR/013340/SRR13661060	48A509A9877A760F1C699DB92EEA5BB5	648E1165640A9AC2D55378AFC660DC19
TDa1401_545	SRS8215946	SAMN17815347	TDa1401	Dioscorea alata	55571	DY19-2681.1010682	CCTA	MRE-Seq	TruSeq	size fractionation	GENOMIC	SINGLE	0	0	0	SRR13661322	ILLUMINA	Illumina HiSeq 2500	CBT1MANXX	3	Integrated Genotyping Service and Support BecA-ILRE	University of California Berkeley	2217980	0	77	0	0	170784460	0.358039	this study	SRP304403	666450	PRJNA666450	SRA1193742	SRX10053077	2021-11-03 13:46:18	2021-02-08 22:23:41	public	https://sra-download.ncbi.nlm.nih.gov/traces/sra76/SRR/013341/SRR13661322	96DBE3D923CBBCDDBCC38B2DACB69A96	56D9D7D05CB68F71A225C00F2FD0406A
TDa1401_552	SRS8215940	SAMN17815348	TDa1401	Dioscorea alata	55571	DY19-2681.1012968	CTACCTA	MRE-Seq	TruSeq	size fractionation	GENOMIC	SINGLE	0	0	0	SRR13661320	ILLUMINA	Illumina HiSeq 2500	CBT1MANXX	2	Integrated Genotyping Service and Support BecA-ILRE	University of California Berkeley	1926713	0	77	0	0	148356901	0.311021	this study	SRP304403	666450	PRJNA666450	SRA1193742	SRX10053079	2021-11-03 13:46:18	2021-02-08 22:23:06	public	https://sra-download.ncbi.nlm.nih.gov/traces/sra78/SRR/013341/SRR13661320	0886DF3C41A2A5E22C5D9E6118D0C03D	F593BDC96123DF6A65CD9CE42406FC66
TDa1401_552	SRS8215940	SAMN17815348	TDa1401	Dioscorea alata	55571	DY19-2681.1010599	GTAAGG	MRE-Seq	TruSeq	size fractionation	GENOMIC	SINGLE	0	0	0	SRR13661321	ILLUMINA	Illumina HiSeq 2500	CBT1MANXX	2	Integrated Genotyping Service and Support BecA-ILRE	University of California Berkeley	2199625	0	77	0	0	169371125	0.355076	this study	SRP304403	666450	PRJNA666450	SRA1193742	SRX10053078	2021-11-03 13:46:18	2021-02-08 22:23:01	public	https://sra-download.ncbi.nlm.nih.gov/traces/sra41/SRR/013341/SRR13661321	6FD9EE1E43E04B291E62B7E4002F457B	E312F6F4108EF9D2283F181DF45BB00A
TDa1401_555	SRS8215941	SAMN17815349	TDa1401	Dioscorea alata	55571	DY19-2681.1010584	GGTCGTAA	MRE-Seq	TruSeq	size fractionation	GENOMIC	SINGLE	0	0	0	SRR13661318	ILLUMINA	Illumina HiSeq 2500	CBT1MANXX	2	Integrated Genotyping Service and Support BecA-ILRE	University of California Berkeley	2391495	0	77	0	0	184145115	0.386048	this study	SRP304403	666450	PRJNA666450	SRA1193742	SRX10053081	2021-11-03 13:46:18	2021-02-08 22:23:05	public	https://sra-download.ncbi.nlm.nih.gov/traces/sra66/SRR/013341/SRR13661318	006DCC593A3C8F7E785C532B41364748	D65E605A3073488E4DB026BDDB1FC8EC
TDa1401_559	SRS8215942	SAMN17815350	TDa1401	Dioscorea alata	55571	DY19-2681.1010475	GTTGCGG	MRE-Seq	TruSeq	size fractionation	GENOMIC	SINGLE	0	0	0	SRR13661317	ILLUMINA	Illumina HiSeq 2500	CBT1MANXX	1	Integrated Genotyping Service and Support BecA-ILRE	University of California Berkeley	2221871	0	77	0	0	171084067	0.358667	this study	SRP304403	666450	PRJNA666450	SRA1193742	SRX10053082	2021-11-03 13:46:18	2021-02-08 22:23:03	public	https://sra-download.ncbi.nlm.nih.gov/traces/sra78/SRR/013341/SRR13661317	49DE7C4F455575C62763F85FD4AEB6B7	8165DFF64C3486B403C232FDEC339E78
TDa1401_561	SRS8215943	SAMN17815351	TDa1401	Dioscorea alata	55571	DY19-2681.1012948	GCTGAAGT	MRE-Seq	TruSeq	size fractionation	GENOMIC	SINGLE	0	0	0	SRR13661315	ILLUMINA	Illumina HiSeq 2500	CBT1MANXX	1	Integrated Genotyping Service and Support BecA-ILRE	University of California Berkeley	1716373	0	77	0	0	132160721	0.277067	this study	SRP304403	666450	PRJNA666450	SRA1193742	SRX10053084	2021-11-03 13:46:18	2021-02-08 22:22:56	public	https://sra-download.ncbi.nlm.nih.gov/traces/sra24/SRR/013341/SRR13661315	73949D39B60E7679766B18F51CA88264	1B33C5E4D45C0D704939A4963EBBA357
TDa1401_561	SRS8215943	SAMN17815351	TDa1401	Dioscorea alata	55571	DY19-2681.1010542	GGTCGTAA	MRE-Seq	TruSeq	size fractionation	GENOMIC	SINGLE	0	0	0	SRR13661316	ILLUMINA	Illumina HiSeq 2500	CBT1MANXX	1	Integrated Genotyping Service and Support BecA-ILRE	University of California Berkeley	2164723	0	77	0	0	166683671	0.349442	this study	SRP304403	666450	PRJNA666450	SRA1193742	SRX10053083	2021-11-03 13:46:18	2021-02-08 22:22:56	public	https://sra-download.ncbi.nlm.nih.gov/traces/sra57/SRR/013341/SRR13661316	B458A09F4A73A33C6DA47786DDA8153F	BAD765D39E992B5338E92BE8A2778595
TDa1401_563	SRS8215944	SAMN17815352	TDa1401	Dioscorea alata	55571	DY19-2681.1010693	CCGATTCT	MRE-Seq	TruSeq	size fractionation	GENOMIC	SINGLE	0	0	0	SRR13661314	ILLUMINA	Illumina HiSeq 2500	CBT1MANXX	3	Integrated Genotyping Service and Support BecA-ILRE	University of California Berkeley	2288321	0	77	0	0	176200717	0.369394	this study	SRP304403	666450	PRJNA666450	SRA1193742	SRX10053085	2021-11-03 13:46:18	2021-02-08 22:22:52	public	https://sra-download.ncbi.nlm.nih.gov/traces/sra51/SRR/013341/SRR13661314	EFA9E5EFA5CD4FC74FBA9A7838FD7151	9DE2657721F12B2E42A9A803F9E5A7F1
TDa1401_565	SRS8215945	SAMN17815353	TDa1401	Dioscorea alata	55571	DY19-2681.1010547	TACCGCAA	MRE-Seq	TruSeq	size fractionation	GENOMIC	SINGLE	0	0	0	SRR13661313	ILLUMINA	Illumina HiSeq 2500	CBT1MANXX	1	Integrated Genotyping Service and Support BecA-ILRE	University of California Berkeley	2384344	0	77	0	0	183594488	0.384894	this study	SRP304403	666450	PRJNA666450	SRA1193742	SRX10053086	2021-11-03 13:46:18	2021-02-08 22:23:01	public	https://sra-download.ncbi.nlm.nih.gov/traces/sra52/SRR/013341/SRR13661313	1289B58D23410D85B6234DC870382FD4	77E5284A8D8B1BBEAE20DB9A3D792785
TDa1401_567	SRS8215947	SAMN17815354	TDa1401	Dioscorea alata	55571	DY19-2681.1010498	ATATGAG	MRE-Seq	TruSeq	size fractionation	GENOMIC	SINGLE	0	0	0	SRR13661311	ILLUMINA	Illumina HiSeq 2500	CBT1MANXX	1	Integrated Genotyping Service and Support BecA-ILRE	University of California Berkeley	2111481	0	77	0	0	162584037	0.340847	this study	SRP304403	666450	PRJNA666450	SRA1193742	SRX10053088	2021-11-03 13:46:19	2021-02-08 22:22:52	public	https://sra-download.ncbi.nlm.nih.gov/traces/sra30/SRR/013341/SRR13661311	9C1BD80D62FD3E91A8F22730DB9C602F	AD4A34C5E233BFF942A2B72A0FA47D6A
TDa1401_567	SRS8215947	SAMN17815354	TDa1401	Dioscorea alata	55571	DY19-2681.1010497	TCCGAAG	MRE-Seq	TruSeq	size fractionation	GENOMIC	SINGLE	0	0	0	SRR13661312	ILLUMINA	Illumina HiSeq 2500	CBT1MANXX	1	Integrated Genotyping Service and Support BecA-ILRE	University of California Berkeley	2145623	0	77	0	0	165212971	0.346358	this study	SRP304403	666450	PRJNA666450	SRA1193742	SRX10053087	2021-11-03 13:46:18	2021-02-08 22:23:08	public	https://sra-download.ncbi.nlm.nih.gov/traces/sra74/SRR/013341/SRR13661312	65BA0431B2AAED447A60C51833422A04	1015C6E0F143A92D09BD12F6CC7AA2FB
TDa1401_569	SRS8215948	SAMN17815355	TDa1401	Dioscorea alata	55571	DY19-2681.1010534	CTGACCG	MRE-Seq	TruSeq	size fractionation	GENOMIC	SINGLE	0	0	0	SRR13661310	ILLUMINA	Illumina HiSeq 2500	CBT1MANXX	1	Integrated Genotyping Service and Support BecA-ILRE	University of California Berkeley	2202628	0	77	0	0	169602356	0.35556	this study	SRP304403	666450	PRJNA666450	SRA1193742	SRX10053089	2021-11-03 13:46:19	2021-02-08 22:22:45	public	https://sra-download.ncbi.nlm.nih.gov/traces/sra72/SRR/013341/SRR13661310	692D777F4069AAC0E0CD2FB5A41F4394	34F93FDDC194B62A34C118A6CD547A13
TDa1401_57	SRS8215825	SAMN17815247	TDa1401	Dioscorea alata	55571	DY19-2681.1054753	TGTGGA	MRE-Seq	TruSeq	size fractionation	GENOMIC	SINGLE	0	0	0	SRR13661049	ILLUMINA	Illumina HiSeq 2500	CCGGGANXX	5	Integrated Genotyping Service and Support BecA-ILRE	University of California Berkeley	1883272	0	77	0	0	145011944	0.304008	this study	SRP304403	666450	PRJNA666450	SRA1193742	SRX10052932	2021-11-03 13:46:16	2021-02-08 22:13:28	public	https://sra-download.ncbi.nlm.nih.gov/traces/sra73/SRR/013340/SRR13661049	18989C4EE6FE13E612E47E9AF1788C1B	D6473E865FA736206AC042F563E96DA4
TDa1401_570	SRS8215951	SAMN17815356	TDa1401	Dioscorea alata	55571	DY19-2681.1010526	GTTA	MRE-Seq	TruSeq	size fractionation	GENOMIC	SINGLE	0	0	0	SRR13661309	ILLUMINA	Illumina HiSeq 2500	CBT1MANXX	1	Integrated Genotyping Service and Support BecA-ILRE	University of California Berkeley	2233456	0	77	0	0	171976112	0.360537	this study	SRP304403	666450	PRJNA666450	SRA1193742	SRX10053090	2021-11-03 13:46:18	2021-02-08 22:22:48	public	https://sra-download.ncbi.nlm.nih.gov/traces/sra57/SRR/013341/SRR13661309	BB87E4BB9F0B313A9ADE499590D2F359	6D3900AAB82F4FC0DD8C826A2BD91B2D
TDa1401_573	SRS8215949	SAMN17815357	TDa1401	Dioscorea alata	55571	DY19-2681.1010536	AAGGACG	MRE-Seq	TruSeq	size fractionation	GENOMIC	SINGLE	0	0	0	SRR13661307	ILLUMINA	Illumina HiSeq 2500	CBT1MANXX	1	Integrated Genotyping Service and Support BecA-ILRE	University of California Berkeley	2187984	0	77	0	0	168474768	0.353197	this study	SRP304403	666450	PRJNA666450	SRA1193742	SRX10053092	2021-11-03 13:46:18	2021-02-08 22:22:53	public	https://sra-download.ncbi.nlm.nih.gov/traces/sra73/SRR/013341/SRR13661307	2EB7AB8B3470B15A0870A16D3D057303	73DD17FBEAF77AF94FE1D3A0EB3F72C8
TDa1401_578	SRS8215950	SAMN17815358	TDa1401	Dioscorea alata	55571	DY19-2681.1010519	AACTGG	MRE-Seq	TruSeq	size fractionation	GENOMIC	SINGLE	0	0	0	SRR13661306	ILLUMINA	Illumina HiSeq 2500	CBT1MANXX	1	Integrated Genotyping Service and Support BecA-ILRE	University of California Berkeley	2254021	0	77	0	0	173559617	0.363857	this study	SRP304403	666450	PRJNA666450	SRA1193742	SRX10053093	2021-11-03 13:46:18	2021-02-08 22:22:45	public	https://sra-download.ncbi.nlm.nih.gov/traces/sra0/SRR/013341/SRR13661306	33786DE9FB8F7A6D614C6D54002ABAD9	8AC13C69FE1E39767FED6846E6A88628
TDa1401_579	SRS8215952	SAMN17815359	TDa1401	Dioscorea alata	55571	DY19-2681.1072593	TCGTCT	MRE-Seq	TruSeq	size fractionation	GENOMIC	SINGLE	0	0	0	SRR13661305	ILLUMINA	Illumina HiSeq 2500	CDNEVANXX	3	Integrated Genotyping Service and Support BecA-ILRE	University of California Berkeley	1823424	0	77	0	0	140403648	0.294347	this study	SRP304403	666450	PRJNA666450	SRA1193742	SRX10053094	2021-11-03 13:46:18	2021-02-08 22:22:36	public	https://sra-download.ncbi.nlm.nih.gov/traces/sra63/SRR/013341/SRR13661305	F671021E179570425133E1E0B480A79F	A41C791DD1E63A6C7FDACC0E714323B9
TDa1401_58	SRS8215833	SAMN17815248	TDa1401	Dioscorea alata	55571	DY19-2681.1072598	ACCTCCAA	MRE-Seq	TruSeq	size fractionation	GENOMIC	SINGLE	0	0	0	SRR13661040	ILLUMINA	Illumina HiSeq 2500	CDNEVANXX	3	Integrated Genotyping Service and Support BecA-ILRE	University of California Berkeley	1921520	0	77	0	0	147957040	0.310182	this study	SRP304403	666450	PRJNA666450	SRA1193742	SRX10052941	2021-11-03 13:46:16	2021-02-08 22:12:51	public	https://sra-download.ncbi.nlm.nih.gov/traces/sra17/SRR/013340/SRR13661040	DBCAAB6BC64A2D781913FBE1103233EB	5E6A6040CF67E1CA0CF74794C71EE430
TDa1401_580	SRS8215954	SAMN17815360	TDa1401	Dioscorea alata	55571	DY19-2681.1010672	TTGGTA	MRE-Seq	TruSeq	size fractionation	GENOMIC	SINGLE	0	0	0	SRR13661304	ILLUMINA	Illumina HiSeq 2500	CBT1MANXX	3	Integrated Genotyping Service and Support BecA-ILRE	University of California Berkeley	2290823	0	77	0	0	176393371	0.369797	this study	SRP304403	666450	PRJNA666450	SRA1193742	SRX10053095	2021-11-03 13:46:19	2021-02-08 22:22:40	public	https://sra-download.ncbi.nlm.nih.gov/traces/sra43/SRR/013341/SRR13661304	CD1A400A0A88FBE2B4C620E1EC678E0D	036AB08EBE1F9A08AEA564AC047625FD
TDa1401_583	SRS8215956	SAMN17815361	TDa1401	Dioscorea alata	55571	DY19-2681.1010638	GTCTACG	MRE-Seq	TruSeq	size fractionation	GENOMIC	SINGLE	0	0	0	SRR13661303	ILLUMINA	Illumina HiSeq 2500	CBT1MANXX	2	Integrated Genotyping Service and Support BecA-ILRE	University of California Berkeley	2271717	0	77	0	0	174922209	0.366713	this study	SRP304403	666450	PRJNA666450	SRA1193742	SRX10053096	2021-11-03 13:46:19	2021-02-08 22:22:42	public	https://sra-download.ncbi.nlm.nih.gov/traces/sra45/SRR/013341/SRR13661303	953829089CB64DB01E6FC776635816DE	C2E57C174C6535BB8B70EA119ADE1270
TDa1401_584	SRS8215955	SAMN17815362	TDa1401	Dioscorea alata	55571	DY19-2681.1012955	TAGTCCAT	MRE-Seq	TruSeq	size fractionation	GENOMIC	SINGLE	0	0	0	SRR13661301	ILLUMINA	Illumina HiSeq 2500	CBT1MANXX	2	Integrated Genotyping Service and Support BecA-ILRE	University of California Berkeley	1863706	0	77	0	0	143505362	0.30085	this study	SRP304403	666450	PRJNA666450	SRA1193742	SRX10053098	2021-11-03 13:46:19	2021-02-08 22:22:56	public	https://sra-download.ncbi.nlm.nih.gov/traces/sra5/SRR/013341/SRR13661301	A43AACF6AC5F2AB6FFC32D659CA3BE11	F680B7107941F8717DAE45E0D94AEE5B
TDa1401_584	SRS8215955	SAMN17815362	TDa1401	Dioscorea alata	55571	DY19-2681.1010587	ACCTCCAA	MRE-Seq	TruSeq	size fractionation	GENOMIC	SINGLE	0	0	0	SRR13661302	ILLUMINA	Illumina HiSeq 2500	CBT1MANXX	2	Integrated Genotyping Service and Support BecA-ILRE	University of California Berkeley	2389155	0	77	0	0	183964935	0.385671	this study	SRP304403	666450	PRJNA666450	SRA1193742	SRX10053097	2021-11-03 13:46:19	2021-02-08 22:22:48	public	https://sra-download.ncbi.nlm.nih.gov/traces/sra50/SRR/013341/SRR13661302	C6FE08D04C934C4DFFCB71D332EF2603	FD8BB40754CC2514651FEEDB07B8E213
TDa1401_585	SRS8215957	SAMN17815363	TDa1401	Dioscorea alata	55571	DY19-2681.1010683	CCAGACT	MRE-Seq	TruSeq	size fractionation	GENOMIC	SINGLE	0	0	0	SRR13661300	ILLUMINA	Illumina HiSeq 2500	CBT1MANXX	3	Integrated Genotyping Service and Support BecA-ILRE	University of California Berkeley	2199307	0	77	0	0	169346639	0.355024	this study	SRP304403	666450	PRJNA666450	SRA1193742	SRX10053099	2021-11-03 13:46:19	2021-02-08 22:22:50	public	https://sra-download.ncbi.nlm.nih.gov/traces/sra74/SRR/013341/SRR13661300	256A8313DE3FE43C03769B40654F7A98	723B5E3C40E7153305C27324CD682141
TDa1401_587	SRS8215961	SAMN17815364	TDa1401	Dioscorea alata	55571	DY19-2681.1010572	TCTCCG	MRE-Seq	TruSeq	size fractionation	GENOMIC	SINGLE	0	0	0	SRR13661299	ILLUMINA	Illumina HiSeq 2500	CBT1MANXX	2	Integrated Genotyping Service and Support BecA-ILRE	University of California Berkeley	2350110	0	77	0	0	180958470	0.379368	this study	SRP304403	666450	PRJNA666450	SRA1193742	SRX10053100	2021-11-03 13:46:19	2021-02-08 22:22:33	public	https://sra-download.ncbi.nlm.nih.gov/traces/sra42/SRR/013341/SRR13661299	D6935500214B48C3B5C3A2D2EC392087	4F629F1AA34AFD9D7A2881C5F664213B
TDa1401_589	SRS8215958	SAMN17815365	TDa1401	Dioscorea alata	55571	DY19-2681.1010681	TCTCCG	MRE-Seq	TruSeq	size fractionation	GENOMIC	SINGLE	0	0	0	SRR13661298	ILLUMINA	Illumina HiSeq 2500	CBT1MANXX	3	Integrated Genotyping Service and Support BecA-ILRE	University of California Berkeley	2258419	0	77	0	0	173898263	0.364567	this study	SRP304403	666450	PRJNA666450	SRA1193742	SRX10053101	2021-11-03 13:46:19	2021-02-08 22:22:31	public	https://sra-download.ncbi.nlm.nih.gov/traces/sra9/SRR/013341/SRR13661298	0CB3822AF59084C11A6CCE4E38C0CCFA	A8BCA427D8150DF473B7ECAF232C68EF
TDa1401_59	SRS8215834	SAMN17815249	TDa1401	Dioscorea alata	55571	DY19-2681.1010510	AGAGTAG	MRE-Seq	TruSeq	size fractionation	GENOMIC	SINGLE	0	0	0	SRR13661039	ILLUMINA	Illumina HiSeq 2500	CBT1MANXX	1	Integrated Genotyping Service and Support BecA-ILRE	University of California Berkeley	2251356	0	77	0	0	173354412	0.363426	this study	SRP304403	666450	PRJNA666450	SRA1193742	SRX10052942	2021-11-03 13:46:16	2021-02-08 22:12:38	public	https://sra-download.ncbi.nlm.nih.gov/traces/sra72/SRR/013340/SRR13661039	40C3D308E3DB222213AA4686A4DF2715	11FDF0EF025D71FDAC30294EB88BA333
TDa1401_599	SRS8215959	SAMN17815366	TDa1401	Dioscorea alata	55571	DY19-2681.1010640	CGCCAAG	MRE-Seq	TruSeq	size fractionation	GENOMIC	SINGLE	0	0	0	SRR13661296	ILLUMINA	Illumina HiSeq 2500	CBT1MANXX	2	Integrated Genotyping Service and Support BecA-ILRE	University of California Berkeley	1953350	0	77	0	0	150407950	0.315321	this study	SRP304403	666450	PRJNA666450	SRA1193742	SRX10053103	2021-11-03 13:46:19	2021-02-08 22:22:34	public	https://sra-download.ncbi.nlm.nih.gov/traces/sra59/SRR/013341/SRR13661296	D1CFEC9D74786C383D4E613D9789A122	6A6B63F574E969B1B1D1E79210E15978
TDa1401_60	SRS8215835	SAMN17815250	TDa1401	Dioscorea alata	55571	DY19-2681.1010489	GCGTCTTA	MRE-Seq	TruSeq	size fractionation	GENOMIC	SINGLE	0	0	0	SRR13661038	ILLUMINA	Illumina HiSeq 2500	CBT1MANXX	1	Integrated Genotyping Service and Support BecA-ILRE	University of California Berkeley	2080755	0	77	0	0	160218135	0.335887	this study	SRP304403	666450	PRJNA666450	SRA1193742	SRX10052943	2021-11-03 13:46:16	2021-02-08 22:12:27	public	https://sra-download.ncbi.nlm.nih.gov/traces/sra0/SRR/013340/SRR13661038	398D1870CCDFCD2E289C31679D9B2A2C	04A3EAD3C6ACF1847F5152507F8E969E
TDa1401_602	SRS8215960	SAMN17815367	TDa1401	Dioscorea alata	55571	DY19-2681.1012953	CTGCT	MRE-Seq	TruSeq	size fractionation	GENOMIC	SINGLE	0	0	0	SRR13661294	ILLUMINA	Illumina HiSeq 2500	CBT1MANXX	2	Integrated Genotyping Service and Support BecA-ILRE	University of California Berkeley	1490972	0	77	0	0	114804844	0.240681	this study	SRP304403	666450	PRJNA666450	SRA1193742	SRX10053105	2021-11-03 13:46:19	2021-02-08 22:22:02	public	https://sra-download.ncbi.nlm.nih.gov/traces/sra63/SRR/013341/SRR13661294	D6E0858C32904E8FCBCFB2A2FC413228	3A0A7A9791BC6E173CEF39D2F18F8665
TDa1401_602	SRS8215960	SAMN17815367	TDa1401	Dioscorea alata	55571	DY19-2681.1010594	TGACGGAG	MRE-Seq	TruSeq	size fractionation	GENOMIC	SINGLE	0	0	0	SRR13661295	ILLUMINA	Illumina HiSeq 2500	CBT1MANXX	2	Integrated Genotyping Service and Support BecA-ILRE	University of California Berkeley	2243095	0	77	0	0	172718315	0.362093	this study	SRP304403	666450	PRJNA666450	SRA1193742	SRX10053104	2021-11-03 13:46:19	2021-02-08 22:22:28	public	https://sra-download.ncbi.nlm.nih.gov/traces/sra50/SRR/013341/SRR13661295	E9BC9A99D7DF149E8B87E7CC8281F8B0	0DA9E45ABD60D6AC77556F65E4CE7DF0
TDa1401_603	SRS8215962	SAMN17815368	TDa1401	Dioscorea alata	55571	DY19-2681.1010628	TAGGAA	MRE-Seq	TruSeq	size fractionation	GENOMIC	SINGLE	0	0	0	SRR13661293	ILLUMINA	Illumina HiSeq 2500	CBT1MANXX	2	Integrated Genotyping Service and Support BecA-ILRE	University of California Berkeley	2278066	0	77	0	0	175411082	0.367738	this study	SRP304403	666450	PRJNA666450	SRA1193742	SRX10053106	2021-11-03 13:46:19	2021-02-08 22:22:26	public	https://sra-download.ncbi.nlm.nih.gov/traces/sra63/SRR/013341/SRR13661293	4B6770BB4973A41B7384BA3CAD1AAEF9	E17259434FBEC8F2B22060E4728BD5EE
TDa1401_607	SRS8215963	SAMN17815369	TDa1401	Dioscorea alata	55571	DY19-2681.1010574	CAGACCTG	MRE-Seq	TruSeq	size fractionation	GENOMIC	SINGLE	0	0	0	SRR13661292	ILLUMINA	Illumina HiSeq 2500	CBT1MANXX	2	Integrated Genotyping Service and Support BecA-ILRE	University of California Berkeley	2250812	0	77	0	0	173312524	0.363339	this study	SRP304403	666450	PRJNA666450	SRA1193742	SRX10053107	2021-11-03 13:46:19	2021-02-08 22:22:21	public	https://sra-download.ncbi.nlm.nih.gov/traces/sra34/SRR/013341/SRR13661292	77A12C6214BC2192E038B2CCE7BC168C	7ED51BB4D0B4EBD8C66710DF06D1A5D0
TDa1401_610	SRS8215964	SAMN17815370	TDa1401	Dioscorea alata	55571	DY19-2681.1010627	GCTTGACT	MRE-Seq	TruSeq	size fractionation	GENOMIC	SINGLE	0	0	0	SRR13661291	ILLUMINA	Illumina HiSeq 2500	CBT1MANXX	2	Integrated Genotyping Service and Support BecA-ILRE	University of California Berkeley	2383651	0	77	0	0	183541127	0.384782	this study	SRP304403	666450	PRJNA666450	SRA1193742	SRX10053108	2021-11-03 13:46:19	2021-02-08 22:22:14	public	https://sra-download.ncbi.nlm.nih.gov/traces/sra72/SRR/013341/SRR13661291	3EAB41919AF3617EA7C11176A08EB5CE	3C287B5D38DF286C1E9071FF3F382250
TDa1401_614	SRS8215965	SAMN17815371	TDa1401	Dioscorea alata	55571	DY19-2681.1010727	CGTTA	MRE-Seq	TruSeq	size fractionation	GENOMIC	SINGLE	0	0	0	SRR13661290	ILLUMINA	Illumina HiSeq 2500	CBT1MANXX	3	Integrated Genotyping Service and Support BecA-ILRE	University of California Berkeley	2524489	0	77	0	0	194385653	0.407517	this study	SRP304403	666450	PRJNA666450	SRA1193742	SRX10053109	2021-11-03 13:46:19	2021-02-08 22:22:19	public	https://sra-download.ncbi.nlm.nih.gov/traces/sra76/SRR/013341/SRR13661290	44CC2E87810C01D446EDF1D56DA0974A	E57C91D459D00007D95795F85D396DA7
TDa1401_615	SRS8215966	SAMN17815372	TDa1401	Dioscorea alata	55571	DY19-2681.1012943	CGCTCAT	MRE-Seq	TruSeq	size fractionation	GENOMIC	SINGLE	0	0	0	SRR13661288	ILLUMINA	Illumina HiSeq 2500	CBT1MANXX	1	Integrated Genotyping Service and Support BecA-ILRE	University of California Berkeley	1700266	0	77	0	0	130920482	0.274466	this study	SRP304403	666450	PRJNA666450	SRA1193742	SRX10053111	2021-11-03 13:46:19	2021-02-08 22:21:56	public	https://sra-download.ncbi.nlm.nih.gov/traces/sra5/SRR/013341/SRR13661288	BCAE7F5F6F7A99456D56CB3402070795	1F94CA0A9403670239573BBE34704FE7
TDa1401_615	SRS8215966	SAMN17815372	TDa1401	Dioscorea alata	55571	DY19-2681.1010528	GGAACGAA	MRE-Seq	TruSeq	size fractionation	GENOMIC	SINGLE	0	0	0	SRR13661289	ILLUMINA	Illumina HiSeq 2500	CBT1MANXX	1	Integrated Genotyping Service and Support BecA-ILRE	University of California Berkeley	2321255	0	77	0	0	178736635	0.37471	this study	SRP304403	666450	PRJNA666450	SRA1193742	SRX10053110	2021-11-03 13:46:19	2021-02-08 22:22:02	public	https://sra-download.ncbi.nlm.nih.gov/traces/sra51/SRR/013341/SRR13661289	2EDD56D85118F6CF723B690F0618223A	DE6455F284B23736B03662A4ED33DEE0
TDa1401_619	SRS8215967	SAMN17815373	TDa1401	Dioscorea alata	55571	DY19-2681.1012945	CAGATA	MRE-Seq	TruSeq	size fractionation	GENOMIC	SINGLE	0	0	0	SRR13661284	ILLUMINA	Illumina HiSeq 2500	CBT1MANXX	1	Integrated Genotyping Service and Support BecA-ILRE	University of California Berkeley	1805760	0	77	0	0	139043520	0.291496	this study	SRP304403	666450	PRJNA666450	SRA1193742	SRX10053115	2021-11-03 13:46:19	2021-02-08 22:21:45	public	https://sra-download.ncbi.nlm.nih.gov/traces/sra22/SRR/013341/SRR13661284	853A5809391189602FFAD01E9BCABF34	0EFB127BDCD95590990640ED20EBEA32
TDa1401_619	SRS8215967	SAMN17815373	TDa1401	Dioscorea alata	55571	DY19-2681.1010530	TATTAG	MRE-Seq	TruSeq	size fractionation	GENOMIC	SINGLE	0	0	0	SRR13661287	ILLUMINA	Illumina HiSeq 2500	CBT1MANXX	1	Integrated Genotyping Service and Support BecA-ILRE	University of California Berkeley	2284477	0	77	0	0	175904729	0.368773	this study	SRP304403	666450	PRJNA666450	SRA1193742	SRX10053112	2021-11-03 13:46:19	2021-02-08 22:21:57	public	https://sra-download.ncbi.nlm.nih.gov/traces/sra71/SRR/013341/SRR13661287	655C404ECE4C401A1866198D468447DF	6BC07EE8CC84D2CFC74E0BF6C4AC181F
TDa1401_62	SRS8215836	SAMN17815251	TDa1401	Dioscorea alata	55571	DY19-2681.1054760	ATACT	MRE-Seq	TruSeq	size fractionation	GENOMIC	SINGLE	0	0	0	SRR13661037	ILLUMINA	Illumina HiSeq 2500	CCGGGANXX	5	Integrated Genotyping Service and Support BecA-ILRE	University of California Berkeley	2333965	0	77	0	0	179715305	0.376762	this study	SRP304403	666450	PRJNA666450	SRA1193742	SRX10052944	2021-11-03 13:46:16	2021-02-08 22:12:22	public	https://sra-download.ncbi.nlm.nih.gov/traces/sra34/SRR/013340/SRR13661037	65A28D110FCC2A05AFADDDA131BBCE28	6F41D5BB97B19C0D380536486B648A8F
TDa1401_622	SRS8215969	SAMN17815374	TDa1401	Dioscorea alata	55571	DY19-2681.1010575	TCAACTGA	MRE-Seq	TruSeq	size fractionation	GENOMIC	SINGLE	0	0	0	SRR13661283	ILLUMINA	Illumina HiSeq 2500	CBT1MANXX	2	Integrated Genotyping Service and Support BecA-ILRE	University of California Berkeley	2397706	0	77	0	0	184623362	0.387051	this study	SRP304403	666450	PRJNA666450	SRA1193742	SRX10053116	2021-11-03 13:46:19	2021-02-08 22:22:04	public	https://sra-download.ncbi.nlm.nih.gov/traces/sra62/SRR/013341/SRR13661283	1D697E1FC2B1149F37AAE89BF89AF128	E6AD22E554091B3C571E7BB450AF55E9
TDa1401_63	SRS8215837	SAMN17815252	TDa1401	Dioscorea alata	55571	DY19-2681.1054797	CAACCGTA	MRE-Seq	TruSeq	size fractionation	GENOMIC	SINGLE	0	0	0	SRR13661036	ILLUMINA	Illumina HiSeq 2500	CCGGGANXX	5	Integrated Genotyping Service and Support BecA-ILRE	University of California Berkeley	2334077	0	77	0	0	179723929	0.37678	this study	SRP304403	666450	PRJNA666450	SRA1193742	SRX10052945	2021-11-03 13:46:16	2021-02-08 22:12:27	public	https://sra-download.ncbi.nlm.nih.gov/traces/sra52/SRR/013340/SRR13661036	9F097DB3CA2EFA8F33E04946E1C854BC	E9E95F9EA5890D9379CDFACAA0D9526D
TDa1401_630	SRS8215968	SAMN17815375	TDa1401	Dioscorea alata	55571	DY19-2681.1012952	AACTA	MRE-Seq	TruSeq	size fractionation	GENOMIC	SINGLE	0	0	0	SRR13661281	ILLUMINA	Illumina HiSeq 2500	CBT1MANXX	2	Integrated Genotyping Service and Support BecA-ILRE	University of California Berkeley	1865440	0	77	0	0	143638880	0.30113	this study	SRP304403	666450	PRJNA666450	SRA1193742	SRX10053118	2021-11-03 13:46:19	2021-02-08 22:21:44	public	https://sra-download.ncbi.nlm.nih.gov/traces/sra52/SRR/013341/SRR13661281	BFF15D766932C259EB822C60F520BC34	D2E90FFB8F70BABB8906BB2C41AE1BCF
TDa1401_630	SRS8215968	SAMN17815375	TDa1401	Dioscorea alata	55571	DY19-2681.1010586	CCAATTA	MRE-Seq	TruSeq	size fractionation	GENOMIC	SINGLE	0	0	0	SRR13661282	ILLUMINA	Illumina HiSeq 2500	CBT1MANXX	2	Integrated Genotyping Service and Support BecA-ILRE	University of California Berkeley	2418050	0	77	0	0	186189850	0.390335	this study	SRP304403	666450	PRJNA666450	SRA1193742	SRX10053117	2021-11-03 13:46:19	2021-02-08 22:21:52	public	https://sra-download.ncbi.nlm.nih.gov/traces/sra3/SRR/013341/SRR13661282	9D935CD0B82A68C260F2F9D5634DE3E9	1EA5450763C7CEAB88DB9F399ADD1ABE
TDa1401_631	SRS8215970	SAMN17815376	TDa1401	Dioscorea alata	55571	DY19-2681.1012991	TGAGTCTG	MRE-Seq	TruSeq	size fractionation	GENOMIC	SINGLE	0	0	0	SRR13661279	ILLUMINA	Illumina HiSeq 2500	CBT1MANXX	3	Integrated Genotyping Service and Support BecA-ILRE	University of California Berkeley	1779425	0	77	0	0	137015725	0.287245	this study	SRP304403	666450	PRJNA666450	SRA1193742	SRX10053120	2021-11-03 13:46:19	2021-02-08 22:21:39	public	https://sra-download.ncbi.nlm.nih.gov/traces/sra5/SRR/013341/SRR13661279	F0CFA0D1ED9DF9BFB4C3A56DF8372B4F	2BD473925238D9C192383EB4DEB0F61F
TDa1401_631	SRS8215970	SAMN17815376	TDa1401	Dioscorea alata	55571	DY19-2681.1010722	CTGACCG	MRE-Seq	TruSeq	size fractionation	GENOMIC	SINGLE	0	0	0	SRR13661280	ILLUMINA	Illumina HiSeq 2500	CBT1MANXX	3	Integrated Genotyping Service and Support BecA-ILRE	University of California Berkeley	2279560	0	77	0	0	175526120	0.367979	this study	SRP304403	666450	PRJNA666450	SRA1193742	SRX10053119	2021-11-03 13:46:19	2021-02-08 22:21:48	public	https://sra-download.ncbi.nlm.nih.gov/traces/sra25/SRR/013341/SRR13661280	24D4460E1BB302D4EAD6E785E141A667	0215AA970ADE4A5ED21A7C77AB83D8B5
TDa1401_636	SRS8215971	SAMN17815377	TDa1401	Dioscorea alata	55571	DY19-2681.1010573	CCGATTCT	MRE-Seq	TruSeq	size fractionation	GENOMIC	SINGLE	0	0	0	SRR13661278	ILLUMINA	Illumina HiSeq 2500	CBT1MANXX	2	Integrated Genotyping Service and Support BecA-ILRE	University of California Berkeley	2234814	0	77	0	0	172080678	0.360756	this study	SRP304403	666450	PRJNA666450	SRA1193742	SRX10053121	2021-11-03 13:46:19	2021-02-08 22:21:46	public	https://sra-download.ncbi.nlm.nih.gov/traces/sra35/SRR/013341/SRR13661278	1E8138CF4811DE46977CC219402AD36A	A6BAAA5189AC62132421CAC68BF3B9F0
TDa1401_639	SRS8215972	SAMN17815378	TDa1401	Dioscorea alata	55571	DY19-2681.1010500	TAGGAA	MRE-Seq	TruSeq	size fractionation	GENOMIC	SINGLE	0	0	0	SRR13661277	ILLUMINA	Illumina HiSeq 2500	CBT1MANXX	1	Integrated Genotyping Service and Support BecA-ILRE	University of California Berkeley	2184050	0	77	0	0	168171850	0.352562	this study	SRP304403	666450	PRJNA666450	SRA1193742	SRX10053122	2021-11-03 13:46:19	2021-02-08 22:22:08	public	https://sra-download.ncbi.nlm.nih.gov/traces/sra45/SRR/013341/SRR13661277	3395013AD500484994F6CA799CAB18D0	BB46ADDFB4031BEBEB2D694E4E426332
TDa1401_643	SRS8215973	SAMN17815379	TDa1401	Dioscorea alata	55571	DY19-2681.1010695	AGATGG	MRE-Seq	TruSeq	size fractionation	GENOMIC	SINGLE	0	0	0	SRR13661276	ILLUMINA	Illumina HiSeq 2500	CBT1MANXX	3	Integrated Genotyping Service and Support BecA-ILRE	University of California Berkeley	2120037	0	77	0	0	163242849	0.342228	this study	SRP304403	666450	PRJNA666450	SRA1193742	SRX10053123	2021-11-03 13:46:19	2021-02-08 22:21:45	public	https://sra-download.ncbi.nlm.nih.gov/traces/sra13/SRR/013341/SRR13661276	F8CDDDC4EC5B8A5A9D6BF5C88C6DD889	7AB09EF1D0BC83BE81B5A157B5870C11
TDa1401_645	SRS8215653	SAMN17815380	TDa1401	Dioscorea alata	55571	DY19-2681.1010646	GTTA	MRE-Seq	TruSeq	size fractionation	GENOMIC	SINGLE	0	0	0	SRR13661275	ILLUMINA	Illumina HiSeq 2500	CBT1MANXX	2	Integrated Genotyping Service and Support BecA-ILRE	University of California Berkeley	2283403	0	77	0	0	175822031	0.3686	this study	SRP304403	666450	PRJNA666450	SRA1193742	SRX10052706	2021-11-03 13:46:11	2021-02-08 22:21:48	public	https://sra-download.ncbi.nlm.nih.gov/traces/sra53/SRR/013341/SRR13661275	7F450047273BBB7B6317AEBB86D5A4B0	3243527AE9A9A159BBFEC4FA913C5CD7
TDa1401_646	SRS8215655	SAMN17815381	TDa1401	Dioscorea alata	55571	DY19-2681.1010577	AGGTATAA	MRE-Seq	TruSeq	size fractionation	GENOMIC	SINGLE	0	0	0	SRR13661273	ILLUMINA	Illumina HiSeq 2500	CBT1MANXX	2	Integrated Genotyping Service and Support BecA-ILRE	University of California Berkeley	2360673	0	77	0	0	181771821	0.381073	this study	SRP304403	666450	PRJNA666450	SRA1193742	SRX10052708	2021-11-03 13:46:11	2021-02-08 22:21:41	public	https://sra-download.ncbi.nlm.nih.gov/traces/sra20/SRR/013341/SRR13661273	4F7CC00C61E74ED26953B682ACE02C35	61AF3AC90AD2D8DC363D5216D86EB592
TDa1401_65	SRS8215838	SAMN17815253	TDa1401	Dioscorea alata	55571	DY19-2681.1054794	AACCGCG	MRE-Seq	TruSeq	size fractionation	GENOMIC	SINGLE	0	0	0	SRR13661035	ILLUMINA	Illumina HiSeq 2500	CCGGGANXX	5	Integrated Genotyping Service and Support BecA-ILRE	University of California Berkeley	2222203	0	77	0	0	171109631	0.35872	this study	SRP304403	666450	PRJNA666450	SRA1193742	SRX10052946	2021-11-03 13:46:16	2021-02-08 22:12:25	public	https://sra-download.ncbi.nlm.nih.gov/traces/sra70/SRR/013340/SRR13661035	F857B832FE58C5133AE00CF3F4AA3DE8	FADEC2AD933ECA94F24EF59F31D0282B
TDa1401_650	SRS8215656	SAMN17815382	TDa1401	Dioscorea alata	55571	DY19-2681.1010632	AGGAGAT	MRE-Seq	TruSeq	size fractionation	GENOMIC	SINGLE	0	0	0	SRR13661272	ILLUMINA	Illumina HiSeq 2500	CBT1MANXX	2	Integrated Genotyping Service and Support BecA-ILRE	University of California Berkeley	2158366	0	77	0	0	166194182	0.348415	this study	SRP304403	666450	PRJNA666450	SRA1193742	SRX10052709	2021-11-03 13:46:11	2021-02-08 22:21:39	public	https://sra-download.ncbi.nlm.nih.gov/traces/sra10/SRR/013341/SRR13661272	7714E527BC5B17AC4A167ADD344AAD13	93B68EADC8DF647983B949C8CCAFCC47
TDa1401_651	SRS8215657	SAMN17815383	TDa1401	Dioscorea alata	55571	DY19-2681.1010581	TTCAGA	MRE-Seq	TruSeq	size fractionation	GENOMIC	SINGLE	0	0	0	SRR13661271	ILLUMINA	Illumina HiSeq 2500	CBT1MANXX	2	Integrated Genotyping Service and Support BecA-ILRE	University of California Berkeley	2285859	0	77	0	0	176011143	0.368996	this study	SRP304403	666450	PRJNA666450	SRA1193742	SRX10052710	2021-11-03 13:46:11	2021-02-08 22:21:43	public	https://sra-download.ncbi.nlm.nih.gov/traces/sra13/SRR/013341/SRR13661271	B1FE3AD99A2E9B16CED2300E2FEE67F3	569B1B21945296C8558D3350D99DCF6D
TDa1401_654	SRS8215658	SAMN17815384	TDa1401	Dioscorea alata	55571	DY19-2681.1012964	TCTCTGAA	MRE-Seq	TruSeq	size fractionation	GENOMIC	SINGLE	0	0	0	SRR13661269	ILLUMINA	Illumina HiSeq 2500	CBT1MANXX	2	Integrated Genotyping Service and Support BecA-ILRE	University of California Berkeley	1861765	0	77	0	0	143355905	0.300536	this study	SRP304403	666450	PRJNA666450	SRA1193742	SRX10052712	2021-11-03 13:46:11	2021-02-08 22:21:25	public	https://sra-download.ncbi.nlm.nih.gov/traces/sra54/SRR/013341/SRR13661269	60230591D63BCDE9B51613B27890F51E	E0AE08ABEB9ACB5D5787A730671146BB
TDa1401_654	SRS8215658	SAMN17815384	TDa1401	Dioscorea alata	55571	DY19-2681.1010590	AACTGG	MRE-Seq	TruSeq	size fractionation	GENOMIC	SINGLE	0	0	0	SRR13661270	ILLUMINA	Illumina HiSeq 2500	CBT1MANXX	2	Integrated Genotyping Service and Support BecA-ILRE	University of California Berkeley	2269569	0	77	0	0	174756813	0.366366	this study	SRP304403	666450	PRJNA666450	SRA1193742	SRX10052711	2021-11-03 13:46:11	2021-02-08 22:21:38	public	https://sra-download.ncbi.nlm.nih.gov/traces/sra76/SRR/013341/SRR13661270	8258FA6B9F3701528F7DA60D2B7A32EC	10220CC6ACAA5A4E0071EEADE4E3473D
TDa1401_655	SRS8215659	SAMN17815385	TDa1401	Dioscorea alata	55571	DY19-2681.1010656	ATGA	MRE-Seq	TruSeq	size fractionation	GENOMIC	SINGLE	0	0	0	SRR13661268	ILLUMINA	Illumina HiSeq 2500	CBT1MANXX	3	Integrated Genotyping Service and Support BecA-ILRE	University of California Berkeley	2469227	0	77	0	0	190130479	0.398596	this study	SRP304403	666450	PRJNA666450	SRA1193742	SRX10052713	2021-11-03 13:46:11	2021-02-08 22:22:00	public	https://sra-download.ncbi.nlm.nih.gov/traces/sra36/SRR/013341/SRR13661268	DA778F98702615C2D9570F339C360ADA	E26F56E0683D63A433383BEA3E861296
TDa1401_656	SRS8215660	SAMN17815386	TDa1401	Dioscorea alata	55571	DY19-2681.1010473	ACCATCCG	MRE-Seq	TruSeq	size fractionation	GENOMIC	SINGLE	0	0	0	SRR13661267	ILLUMINA	Illumina HiSeq 2500	CBT1MANXX	1	Integrated Genotyping Service and Support BecA-ILRE	University of California Berkeley	2389181	0	77	0	0	183966937	0.385675	this study	SRP304403	666450	PRJNA666450	SRA1193742	SRX10052714	2021-11-03 13:46:11	2021-02-08 22:21:39	public	https://sra-download.ncbi.nlm.nih.gov/traces/sra10/SRR/013341/SRR13661267	6C617FC3ACB1C31C068BD9C3B2059CC1	489A1B7D3D1D021DF8F062AC5FEA31AA
TDa1401_658	SRS8215661	SAMN17815387	TDa1401	Dioscorea alata	55571	DY19-2681.1010522	CCGACCAA	MRE-Seq	TruSeq	size fractionation	GENOMIC	SINGLE	0	0	0	SRR13661266	ILLUMINA	Illumina HiSeq 2500	CBT1MANXX	1	Integrated Genotyping Service and Support BecA-ILRE	University of California Berkeley	2224211	0	77	0	0	171264247	0.359045	this study	SRP304403	666450	PRJNA666450	SRA1193742	SRX10052715	2021-11-03 13:46:11	2021-02-08 22:21:29	public	https://sra-download.ncbi.nlm.nih.gov/traces/sra72/SRR/013341/SRR13661266	C569A1CFDCCECDC8B11DC761C891D04D	BC8BCC1332C5A13882CCDA50A417313E
TDa1401_660	SRS8215662	SAMN17815388	TDa1401	Dioscorea alata	55571	DY19-2681.1012987	CGGTCATT	MRE-Seq	TruSeq	size fractionation	GENOMIC	SINGLE	0	0	0	SRR13661264	ILLUMINA	Illumina HiSeq 2500	CBT1MANXX	3	Integrated Genotyping Service and Support BecA-ILRE	University of California Berkeley	1834937	0	77	0	0	141290149	0.296206	this study	SRP304403	666450	PRJNA666450	SRA1193742	SRX10052717	2021-11-03 13:46:11	2021-02-08 22:21:16	public	https://sra-download.ncbi.nlm.nih.gov/traces/sra39/SRR/013341/SRR13661264	DA66DB428D3A55412007706771DE9E29	245EC67FBB53641B35DB5C9AB4B34D88
TDa1401_660	SRS8215662	SAMN17815388	TDa1401	Dioscorea alata	55571	DY19-2681.1010700	GCTCTA	MRE-Seq	TruSeq	size fractionation	GENOMIC	SINGLE	0	0	0	SRR13661265	ILLUMINA	Illumina HiSeq 2500	CBT1MANXX	3	Integrated Genotyping Service and Support BecA-ILRE	University of California Berkeley	2316260	0	77	0	0	178352020	0.373904	this study	SRP304403	666450	PRJNA666450	SRA1193742	SRX10052716	2021-11-03 13:46:11	2021-02-08 22:22:03	public	https://sra-download.ncbi.nlm.nih.gov/traces/sra62/SRR/013341/SRR13661265	5500C1F2C9C6554C48DAD755C37E172B	763F97090EDE08EF8ECEDCDB5172FE00
TDa1401_663	SRS8215664	SAMN17815389	TDa1401	Dioscorea alata	55571	DY19-2681.1012979	GCATCGGA	MRE-Seq	TruSeq	size fractionation	GENOMIC	SINGLE	0	0	0	SRR13661261	ILLUMINA	Illumina HiSeq 2500	CBT1MANXX	3	Integrated Genotyping Service and Support BecA-ILRE	University of California Berkeley	1594220	0	77	0	0	122754940	0.257348	this study	SRP304403	666450	PRJNA666450	SRA1193742	SRX10052720	2021-11-03 13:46:11	2021-02-08 22:21:16	public	https://sra-download.ncbi.nlm.nih.gov/traces/sra65/SRR/013341/SRR13661261	D19F3412BCE8D69EB4EE0417DED06565	7ADDAF5613267FA9345C9A4D26A57102
TDa1401_663	SRS8215664	SAMN17815389	TDa1401	Dioscorea alata	55571	DY19-2681.1010674	ACTCAACG	MRE-Seq	TruSeq	size fractionation	GENOMIC	SINGLE	0	0	0	SRR13661262	ILLUMINA	Illumina HiSeq 2500	CBT1MANXX	3	Integrated Genotyping Service and Support BecA-ILRE	University of California Berkeley	2282396	0	77	0	0	175744492	0.368437	this study	SRP304403	666450	PRJNA666450	SRA1193742	SRX10052719	2021-11-03 13:46:11	2021-02-08 22:21:22	public	https://sra-download.ncbi.nlm.nih.gov/traces/sra61/SRR/013341/SRR13661262	EDAF555813D6B939301412C3DDD69214	C12CAE2527A2157B516514DAF64EE719
TDa1401_668	SRS8215665	SAMN17815390	TDa1401	Dioscorea alata	55571	DY19-2681.1010702	CATATCCG	MRE-Seq	TruSeq	size fractionation	GENOMIC	SINGLE	0	0	0	SRR13661260	ILLUMINA	Illumina HiSeq 2500	CBT1MANXX	3	Integrated Genotyping Service and Support BecA-ILRE	University of California Berkeley	2457095	0	77	0	0	189196315	0.396638	this study	SRP304403	666450	PRJNA666450	SRA1193742	SRX10052721	2021-11-03 13:46:11	2021-02-08 22:21:23	public	https://sra-download.ncbi.nlm.nih.gov/traces/sra51/SRR/013341/SRR13661260	C38D91A1CD3169814A7B9D7FAB4BEA8B	F5DCAE9D06C60E68C6EFD642FA55D1FA
TDa1401_68	SRS8215839	SAMN17815254	TDa1401	Dioscorea alata	55571	DY19-2681.1054748	AGGTT	MRE-Seq	TruSeq	size fractionation	GENOMIC	SINGLE	0	0	0	SRR13661034	ILLUMINA	Illumina HiSeq 2500	CCGGGANXX	5	Integrated Genotyping Service and Support BecA-ILRE	University of California Berkeley	1890088	0	77	0	0	145536776	0.305109	this study	SRP304403	666450	PRJNA666450	SRA1193742	SRX10052947	2021-11-03 13:46:16	2021-02-08 22:12:16	public	https://sra-download.ncbi.nlm.nih.gov/traces/sra43/SRR/013340/SRR13661034	5C4A752359108758C0164F605AA89DE7	35B8902BA892405DA92BDBE76C750E55
TDa1401_688	SRS8215666	SAMN17815391	TDa1401	Dioscorea alata	55571	DY19-2681.1012970	AGTCT	MRE-Seq	TruSeq	size fractionation	GENOMIC	SINGLE	0	0	0	SRR13661258	ILLUMINA	Illumina HiSeq 2500	CBT1MANXX	2	Integrated Genotyping Service and Support BecA-ILRE	University of California Berkeley	1875731	0	77	0	0	144431287	0.302791	this study	SRP304403	666450	PRJNA666450	SRA1193742	SRX10052723	2021-11-03 13:46:11	2021-02-08 22:21:06	public	https://sra-download.ncbi.nlm.nih.gov/traces/sra79/SRR/013341/SRR13661258	096D7BCBBEC1EB9663E6E79A5BAC374D	E8A8A2517C584CF3D8179034F2A14A9D
TDa1401_688	SRS8215666	SAMN17815391	TDa1401	Dioscorea alata	55571	DY19-2681.1010592	TTATTGAA	MRE-Seq	TruSeq	size fractionation	GENOMIC	SINGLE	0	0	0	SRR13661259	ILLUMINA	Illumina HiSeq 2500	CBT1MANXX	2	Integrated Genotyping Service and Support BecA-ILRE	University of California Berkeley	2388745	0	77	0	0	183933365	0.385605	this study	SRP304403	666450	PRJNA666450	SRA1193742	SRX10052722	2021-11-03 13:46:11	2021-02-08 22:21:18	public	https://sra-download.ncbi.nlm.nih.gov/traces/sra67/SRR/013341/SRR13661259	734D8494A27B5F8B6B0F1D395B90E2F0	61B3E37D7F113290AC02240F03CADE81
TDa1401_69	SRS8215840	SAMN17815255	TDa1401	Dioscorea alata	55571	DY19-2681.1010634	AGACGGA	MRE-Seq	TruSeq	size fractionation	GENOMIC	SINGLE	0	0	0	SRR13661033	ILLUMINA	Illumina HiSeq 2500	CBT1MANXX	2	Integrated Genotyping Service and Support BecA-ILRE	University of California Berkeley	2220504	0	77	0	0	170978808	0.358446	this study	SRP304403	666450	PRJNA666450	SRA1193742	SRX10052948	2021-11-03 13:46:16	2021-02-08 22:12:29	public	https://sra-download.ncbi.nlm.nih.gov/traces/sra76/SRR/013340/SRR13661033	163665E54C621CCAD836700B4445994D	47AFA3E2CD1AED7795BCCD1F0344D565
TDa1401_691	SRS8215667	SAMN17815392	TDa1401	Dioscorea alata	55571	DY19-2681.1012947	GGCTTAG	MRE-Seq	TruSeq	size fractionation	GENOMIC	SINGLE	0	0	0	SRR13661256	ILLUMINA	Illumina HiSeq 2500	CBT1MANXX	1	Integrated Genotyping Service and Support BecA-ILRE	University of California Berkeley	1801368	0	77	0	0	138705336	0.290787	this study	SRP304403	666450	PRJNA666450	SRA1193742	SRX10052725	2021-11-03 13:46:12	2021-02-08 22:20:59	public	https://sra-download.ncbi.nlm.nih.gov/traces/sra74/SRR/013341/SRR13661256	34CC3D980ACB52F5ABB5C965F701EDC5	34B7593F6AA0A9D8DB66DE9F0759B0E8
TDa1401_691	SRS8215667	SAMN17815392	TDa1401	Dioscorea alata	55571	DY19-2681.1010541	CAGCCG	MRE-Seq	TruSeq	size fractionation	GENOMIC	SINGLE	0	0	0	SRR13661257	ILLUMINA	Illumina HiSeq 2500	CBT1MANXX	1	Integrated Genotyping Service and Support BecA-ILRE	University of California Berkeley	2291205	0	77	0	0	176422785	0.369859	this study	SRP304403	666450	PRJNA666450	SRA1193742	SRX10052724	2021-11-03 13:46:12	2021-02-08 22:21:07	public	https://sra-download.ncbi.nlm.nih.gov/traces/sra23/SRR/013341/SRR13661257	47FA145048B9448CF337B2BCD8D90FC1	5F26E9B1F0F08E0E6FC7E48CCE918D54
TDa1401_692	SRS8215668	SAMN17815393	TDa1401	Dioscorea alata	55571	DY19-2681.1056708	ACGAGACT	MRE-Seq	TruSeq	size fractionation	GENOMIC	SINGLE	0	0	0	SRR13661254	ILLUMINA	Illumina HiSeq 2500	CCGGGANXX	5	Integrated Genotyping Service and Support BecA-ILRE	University of California Berkeley	2315447	0	77	0	0	178289419	0.373772	this study	SRP304403	666450	PRJNA666450	SRA1193742	SRX10052727	2021-11-03 13:46:12	2021-02-08 22:21:22	public	https://sra-download.ncbi.nlm.nih.gov/traces/sra26/SRR/013341/SRR13661254	991AFE654C4170A0DFB894520D9A9F37	2ACC1D44C99D69F1045986A75E0DD090
TDa1401_692	SRS8215668	SAMN17815393	TDa1401	Dioscorea alata	55571	DY19-2681.1054833	CTAGAGCG	MRE-Seq	TruSeq	size fractionation	GENOMIC	SINGLE	0	0	0	SRR13661255	ILLUMINA	Illumina HiSeq 2500	CCGGGANXX	5	Integrated Genotyping Service and Support BecA-ILRE	University of California Berkeley	2319122	0	77	0	0	178572394	0.374366	this study	SRP304403	666450	PRJNA666450	SRA1193742	SRX10052726	2021-11-03 13:46:12	2021-02-08 22:20:52	public	https://sra-download.ncbi.nlm.nih.gov/traces/sra74/SRR/013341/SRR13661255	04207530443C0917FF6C2F4224F9886E	31CBCEAED8F369C908851435D303223F
TDa1401_696	SRS8215669	SAMN17815394	TDa1401	Dioscorea alata	55571	DY19-2681.1012973	ATGGT	MRE-Seq	TruSeq	size fractionation	GENOMIC	SINGLE	0	0	0	SRR13661251	ILLUMINA	Illumina HiSeq 2500	CBT1MANXX	2	Integrated Genotyping Service and Support BecA-ILRE	University of California Berkeley	1797835	0	77	0	0	138433295	0.290217	this study	SRP304403	666450	PRJNA666450	SRA1193742	SRX10052730	2021-11-03 13:46:11	2021-02-08 22:20:39	public	https://sra-download.ncbi.nlm.nih.gov/traces/sra74/SRR/013341/SRR13661251	FA69156F89D5671B1502069C3D80A079	F109E8E3A20995757E9685AF7CBDEDCB
TDa1401_696	SRS8215669	SAMN17815394	TDa1401	Dioscorea alata	55571	DY19-2681.1010593	GAGTTG	MRE-Seq	TruSeq	size fractionation	GENOMIC	SINGLE	0	0	0	SRR13661253	ILLUMINA	Illumina HiSeq 2500	CBT1MANXX	2	Integrated Genotyping Service and Support BecA-ILRE	University of California Berkeley	2441454	0	77	0	0	187991958	0.394113	this study	SRP304403	666450	PRJNA666450	SRA1193742	SRX10052728	2021-11-03 13:46:11	2021-02-08 22:20:43	public	https://sra-download.ncbi.nlm.nih.gov/traces/sra2/SRR/013341/SRR13661253	5385D37AB37935E858D6F981EA5640CB	4FF28FE9C8619769C9FBBAB9D058EF62
TDa1401_7	SRS8215865	SAMN17815223	TDa1401	Dioscorea alata	55571	DY19-2681.1054761	CGTAACT	MRE-Seq	TruSeq	size fractionation	GENOMIC	SINGLE	0	0	0	SRR13661417	ILLUMINA	Illumina HiSeq 2500	CCGGGANXX	5	Integrated Genotyping Service and Support BecA-ILRE	University of California Berkeley	1953639	0	77	0	0	150430203	0.315367	this study	SRP304403	666450	PRJNA666450	SRA1193742	SRX10052982	2021-11-03 13:46:16	2021-02-08 22:25:25	public	https://sra-download.ncbi.nlm.nih.gov/traces/sra24/SRR/013341/SRR13661417	1859279A88A64499C5771B0B54BD716A	BDFDE09A43B7457012283CAFE9B8866D
TDa1401_70	SRS8215841	SAMN17815256	TDa1401	Dioscorea alata	55571	DY19-2681.1056691	ATAGTCCT	MRE-Seq	TruSeq	size fractionation	GENOMIC	SINGLE	0	0	0	SRR13661030	ILLUMINA	Illumina HiSeq 2500	CCGGGANXX	5	Integrated Genotyping Service and Support BecA-ILRE	University of California Berkeley	2391312	0	77	0	0	184131024	0.386019	this study	SRP304403	666450	PRJNA666450	SRA1193742	SRX10052951	2021-11-03 13:46:16	2021-02-08 22:12:08	public	https://sra-download.ncbi.nlm.nih.gov/traces/sra61/SRR/013340/SRR13661030	3C098DA931A0B97576C09676F07E3E32	E05304F99C38A9795D6A07AC0C2B4E0D
TDa1401_70	SRS8215841	SAMN17815256	TDa1401	Dioscorea alata	55571	DY19-2681.1054763	GCAACCAG	MRE-Seq	TruSeq	size fractionation	GENOMIC	SINGLE	0	0	0	SRR13661031	ILLUMINA	Illumina HiSeq 2500	CCGGGANXX	5	Integrated Genotyping Service and Support BecA-ILRE	University of California Berkeley	2244009	0	77	0	0	172788693	0.36224	this study	SRP304403	666450	PRJNA666450	SRA1193742	SRX10052950	2021-11-03 13:46:16	2021-02-08 22:12:05	public	https://sra-download.ncbi.nlm.nih.gov/traces/sra17/SRR/013340/SRR13661031	8108E49F26A13A4A6D4E2512A783FEEF	54C531BF0140F9EDB6094196385791F7
TDa1401_71	SRS8215842	SAMN17815257	TDa1401	Dioscorea alata	55571	DY19-2681.1054832	GGCTGAGA	MRE-Seq	TruSeq	size fractionation	GENOMIC	SINGLE	0	0	0	SRR13661029	ILLUMINA	Illumina HiSeq 2500	CCGGGANXX	5	Integrated Genotyping Service and Support BecA-ILRE	University of California Berkeley	1915702	0	77	0	0	147509054	0.309243	this study	SRP304403	666450	PRJNA666450	SRA1193742	SRX10052952	2021-11-03 13:46:16	2021-02-08 22:11:46	public	https://sra-download.ncbi.nlm.nih.gov/traces/sra0/SRR/013340/SRR13661029	5D449F20EB4525137E296141D668F689	F4AA186867A2531AEB7674975A5A1304
TDa1401_72	SRS8215843	SAMN17815258	TDa1401	Dioscorea alata	55571	DY19-2681.1054805	CCGTGA	MRE-Seq	TruSeq	size fractionation	GENOMIC	SINGLE	0	0	0	SRR13661028	ILLUMINA	Illumina HiSeq 2500	CCGGGANXX	5	Integrated Genotyping Service and Support BecA-ILRE	University of California Berkeley	2207995	0	77	0	0	170015615	0.356427	this study	SRP304403	666450	PRJNA666450	SRA1193742	SRX10052953	2021-11-03 13:46:16	2021-02-08 22:11:25	public	https://sra-download.ncbi.nlm.nih.gov/traces/sra62/SRR/013340/SRR13661028	A82D8625B06DCA3510E0DE4A4622DF17	D2047CFE25F5157B00FC8C6D1375DDB5
TDa1401_73	SRS8215844	SAMN17815259	TDa1401	Dioscorea alata	55571	DY19-2681.1054746	ACCG	MRE-Seq	TruSeq	size fractionation	GENOMIC	SINGLE	0	0	0	SRR13661027	ILLUMINA	Illumina HiSeq 2500	CCGGGANXX	5	Integrated Genotyping Service and Support BecA-ILRE	University of California Berkeley	2240605	0	77	0	0	172526585	0.361691	this study	SRP304403	666450	PRJNA666450	SRA1193742	SRX10052954	2021-11-03 13:46:16	2021-02-08 22:11:36	public	https://sra-download.ncbi.nlm.nih.gov/traces/sra54/SRR/013340/SRR13661027	21B721A21F8C3087FF4134979E8747C1	A99CB1652ECEB74161AC1BF0016D4FFC
TDa1401_730	SRS8215671	SAMN17815395	TDa1401	Dioscorea alata	55571	DY19-2681.1010554	GAGTTG	MRE-Seq	TruSeq	size fractionation	GENOMIC	SINGLE	0	0	0	SRR13661250	ILLUMINA	Illumina HiSeq 2500	CBT1MANXX	1	Integrated Genotyping Service and Support BecA-ILRE	University of California Berkeley	2399068	0	77	0	0	184728236	0.387271	this study	SRP304403	666450	PRJNA666450	SRA1193742	SRX10052731	2021-11-03 13:46:11	2021-02-08 22:20:31	public	https://sra-download.ncbi.nlm.nih.gov/traces/sra49/SRR/013341/SRR13661250	36917001E0961332A19771EB2834A198	9CCF8566B931B58A1EDBBDDD7644962B
TDa1401_731	SRS8215672	SAMN17815396	TDa1401	Dioscorea alata	55571	DY19-2681.1010610	GTTACT	MRE-Seq	TruSeq	size fractionation	GENOMIC	SINGLE	0	0	0	SRR13661249	ILLUMINA	Illumina HiSeq 2500	CBT1MANXX	2	Integrated Genotyping Service and Support BecA-ILRE	University of California Berkeley	2304348	0	77	0	0	177434796	0.371981	this study	SRP304403	666450	PRJNA666450	SRA1193742	SRX10052732	2021-11-03 13:46:11	2021-02-08 22:20:38	public	https://sra-download.ncbi.nlm.nih.gov/traces/sra52/SRR/013341/SRR13661249	C7BE1D94E06BB1EAA669672521F7C579	CBFB131DB4080728DF63348692CF30B2
TDa1401_733	SRS8215673	SAMN17815397	TDa1401	Dioscorea alata	55571	DY19-2681.1010543	TTATTGAA	MRE-Seq	TruSeq	size fractionation	GENOMIC	SINGLE	0	0	0	SRR13661248	ILLUMINA	Illumina HiSeq 2500	CBT1MANXX	1	Integrated Genotyping Service and Support BecA-ILRE	University of California Berkeley	2418821	0	77	0	0	186249217	0.39046	this study	SRP304403	666450	PRJNA666450	SRA1193742	SRX10052733	2021-11-03 13:46:11	2021-02-08 22:20:48	public	https://sra-download.ncbi.nlm.nih.gov/traces/sra78/SRR/013341/SRR13661248	7D97EC267C8F00669CC43F6984EF6660	1F2B7377F53E51834D76616D3085A62C
TDa1401_735	SRS8215674	SAMN17815398	TDa1401	Dioscorea alata	55571	DY19-2681.1010642	GCAA	MRE-Seq	TruSeq	size fractionation	GENOMIC	SINGLE	0	0	0	SRR13661247	ILLUMINA	Illumina HiSeq 2500	CBT1MANXX	2	Integrated Genotyping Service and Support BecA-ILRE	University of California Berkeley	2383997	0	77	0	0	183567769	0.384838	this study	SRP304403	666450	PRJNA666450	SRA1193742	SRX10052734	2021-11-03 13:46:11	2021-02-08 22:20:45	public	https://sra-download.ncbi.nlm.nih.gov/traces/sra78/SRR/013341/SRR13661247	178313A07386639AD74FC171325ED51F	6E9807227388578E77A156C230788E0E
TDa1401_736	SRS8215675	SAMN17815399	TDa1401	Dioscorea alata	55571	DY19-2681.1010714	GTTA	MRE-Seq	TruSeq	size fractionation	GENOMIC	SINGLE	0	0	0	SRR13661246	ILLUMINA	Illumina HiSeq 2500	CBT1MANXX	3	Integrated Genotyping Service and Support BecA-ILRE	University of California Berkeley	2279520	0	77	0	0	175523040	0.367973	this study	SRP304403	666450	PRJNA666450	SRA1193742	SRX10052735	2021-11-03 13:46:12	2021-02-08 22:20:35	public	https://sra-download.ncbi.nlm.nih.gov/traces/sra55/SRR/013341/SRR13661246	826924ADCECCCC79B0E4B7F160373479	53723115E90C30507347BF2E6526BDCE
TDa1401_738	SRS8215676	SAMN17815400	TDa1401	Dioscorea alata	55571	DY19-2681.1010476	ATATG	MRE-Seq	TruSeq	size fractionation	GENOMIC	SINGLE	0	0	0	SRR13661245	ILLUMINA	Illumina HiSeq 2500	CBT1MANXX	1	Integrated Genotyping Service and Support BecA-ILRE	University of California Berkeley	2242708	0	77	0	0	172688516	0.36203	this study	SRP304403	666450	PRJNA666450	SRA1193742	SRX10052736	2021-11-03 13:46:12	2021-02-08 22:20:27	public	https://sra-download.ncbi.nlm.nih.gov/traces/sra53/SRR/013341/SRR13661245	5264FA84491E1CE206D859716EB9A72F	91713EBA1DA1FA7D57BCB22D6DB0AC69
TDa1401_739	SRS8215677	SAMN17815401	TDa1401	Dioscorea alata	55571	DY19-2681.1010613	AGAGTAG	MRE-Seq	TruSeq	size fractionation	GENOMIC	SINGLE	0	0	0	SRR13661244	ILLUMINA	Illumina HiSeq 2500	CBT1MANXX	2	Integrated Genotyping Service and Support BecA-ILRE	University of California Berkeley	2298939	0	77	0	0	177018303	0.371108	this study	SRP304403	666450	PRJNA666450	SRA1193742	SRX10052737	2021-11-03 13:46:12	2021-02-08 22:20:26	public	https://sra-download.ncbi.nlm.nih.gov/traces/sra64/SRR/013341/SRR13661244	54A290D55B4DA63FB96BED4005887047	8A1618DC97982C27466BE6366CE1F165
TDa1401_74	SRS8215845	SAMN17815260	TDa1401	Dioscorea alata	55571	DY19-2681.1056707	ACAGT	MRE-Seq	TruSeq	size fractionation	GENOMIC	SINGLE	0	0	0	SRR13661025	ILLUMINA	Illumina HiSeq 2500	CCGGGANXX	5	Integrated Genotyping Service and Support BecA-ILRE	University of California Berkeley	2396764	0	77	0	0	184550828	0.386899	this study	SRP304403	666450	PRJNA666450	SRA1193742	SRX10052956	2021-11-03 13:46:16	2021-02-08 22:11:09	public	https://sra-download.ncbi.nlm.nih.gov/traces/sra48/SRR/013340/SRR13661025	0B8D6EB719AE8A64CE752D18BA17421A	0247350FCA5986BB788B2A2031950C9B
TDa1401_74	SRS8215845	SAMN17815260	TDa1401	Dioscorea alata	55571	DY19-2681.1054824	GCTCA	MRE-Seq	TruSeq	size fractionation	GENOMIC	SINGLE	0	0	0	SRR13661026	ILLUMINA	Illumina HiSeq 2500	CCGGGANXX	5	Integrated Genotyping Service and Support BecA-ILRE	University of California Berkeley	2311208	0	77	0	0	177963016	0.373088	this study	SRP304403	666450	PRJNA666450	SRA1193742	SRX10052955	2021-11-03 13:46:16	2021-02-08 22:11:44	public	https://sra-download.ncbi.nlm.nih.gov/traces/sra20/SRR/013340/SRR13661026	0E40E63D32CA2F987E0A464CAC55C8EF	2E1271A1184CFDB862523FDAF55F4922
TDa1401_742	SRS8215678	SAMN17815402	TDa1401	Dioscorea alata	55571	DY19-2681.1010678	GGACCTA	MRE-Seq	TruSeq	size fractionation	GENOMIC	SINGLE	0	0	0	SRR13661243	ILLUMINA	Illumina HiSeq 2500	CBT1MANXX	3	Integrated Genotyping Service and Support BecA-ILRE	University of California Berkeley	2300985	0	77	0	0	177175845	0.371438	this study	SRP304403	666450	PRJNA666450	SRA1193742	SRX10052738	2021-11-03 13:46:12	2021-02-08 22:20:26	public	https://sra-download.ncbi.nlm.nih.gov/traces/sra43/SRR/013341/SRR13661243	8EFFFEE70ABDA5E1A6449D5C4A79DA4D	8290671046A5D52065D13128A9127D40
TDa1401_744	SRS8215679	SAMN17815403	TDa1401	Dioscorea alata	55571	DY19-2681.1010514	CATATCCG	MRE-Seq	TruSeq	size fractionation	GENOMIC	SINGLE	0	0	0	SRR13661242	ILLUMINA	Illumina HiSeq 2500	CBT1MANXX	1	Integrated Genotyping Service and Support BecA-ILRE	University of California Berkeley	2271896	0	77	0	0	174935992	0.366742	this study	SRP304403	666450	PRJNA666450	SRA1193742	SRX10052739	2021-11-03 13:46:12	2021-02-08 22:20:33	public	https://sra-download.ncbi.nlm.nih.gov/traces/sra50/SRR/013341/SRR13661242	4E920CDE37381AF1D3731AF377620BD5	3BFD49772BA932E60E278909CDAF5304
TDa1401_748	SRS8215681	SAMN17815404	TDa1401	Dioscorea alata	55571	DY19-2681.1012941	ATTCG	MRE-Seq	TruSeq	size fractionation	GENOMIC	SINGLE	0	0	0	SRR13661239	ILLUMINA	Illumina HiSeq 2500	CBT1MANXX	1	Integrated Genotyping Service and Support BecA-ILRE	University of California Berkeley	1823647	0	77	0	0	140420819	0.294383	this study	SRP304403	666450	PRJNA666450	SRA1193742	SRX10052742	2021-11-03 13:46:12	2021-02-08 22:20:24	public	https://sra-download.ncbi.nlm.nih.gov/traces/sra42/SRR/013341/SRR13661239	9428D0CA638679539C60C19525C9BCF5	F1763106741E118528F3889E13624F4A
TDa1401_748	SRS8215681	SAMN17815404	TDa1401	Dioscorea alata	55571	DY19-2681.1010517	CAGACCTG	MRE-Seq	TruSeq	size fractionation	GENOMIC	SINGLE	0	0	0	SRR13661240	ILLUMINA	Illumina HiSeq 2500	CBT1MANXX	1	Integrated Genotyping Service and Support BecA-ILRE	University of California Berkeley	2242549	0	77	0	0	172676273	0.362005	this study	SRP304403	666450	PRJNA666450	SRA1193742	SRX10052741	2021-11-03 13:46:12	2021-02-08 22:20:24	public	https://sra-download.ncbi.nlm.nih.gov/traces/sra68/SRR/013341/SRR13661240	34C9AB7BE38499DAEBC66EC03EBA900D	2FB654CA74232931B3BD01CC353C169D
TDa1401_75	SRS8215846	SAMN17815261	TDa1401	Dioscorea alata	55571	DY19-2681.1010720	GTAAGG	MRE-Seq	TruSeq	size fractionation	GENOMIC	SINGLE	0	0	0	SRR13661024	ILLUMINA	Illumina HiSeq 2500	CBT1MANXX	3	Integrated Genotyping Service and Support BecA-ILRE	University of California Berkeley	2261099	0	77	0	0	174104623	0.364999	this study	SRP304403	666450	PRJNA666450	SRA1193742	SRX10052957	2021-11-03 13:46:16	2021-02-08 22:11:14	public	https://sra-download.ncbi.nlm.nih.gov/traces/sra61/SRR/013340/SRR13661024	763D6C92D187B25F4705565E202EC05C	CA189111060728497B4EB6C225978B32
TDa1401_764	SRS8215682	SAMN17815405	TDa1401	Dioscorea alata	55571	DY19-2681.1010539	CGTTA	MRE-Seq	TruSeq	size fractionation	GENOMIC	SINGLE	0	0	0	SRR13661238	ILLUMINA	Illumina HiSeq 2500	CBT1MANXX	1	Integrated Genotyping Service and Support BecA-ILRE	University of California Berkeley	2478874	0	77	0	0	190873298	0.400154	this study	SRP304403	666450	PRJNA666450	SRA1193742	SRX10052743	2021-11-03 13:46:12	2021-02-08 22:20:26	public	https://sra-download.ncbi.nlm.nih.gov/traces/sra36/SRR/013341/SRR13661238	B4C444699D4F35FF22444D70D34F8604	42E1D61240172A4126E1E25C7D9F070E
TDa1401_768	SRS8215683	SAMN17815406	TDa1401	Dioscorea alata	55571	DY19-2681.1056705	AACGCAGT	MRE-Seq	TruSeq	size fractionation	GENOMIC	SINGLE	0	0	0	SRR13661236	ILLUMINA	Illumina HiSeq 2500	CCGGGANXX	5	Integrated Genotyping Service and Support BecA-ILRE	University of California Berkeley	2396481	0	77	0	0	184529037	0.386853	this study	SRP304403	666450	PRJNA666450	SRA1193742	SRX10052745	2021-11-03 13:46:12	2021-02-08 22:20:32	public	https://sra-download.ncbi.nlm.nih.gov/traces/sra52/SRR/013341/SRR13661236	65BF39C788AB5D79277163CF6ACD26DD	DA2E454D218A1EC2C505718AE891E08F
TDa1401_768	SRS8215683	SAMN17815406	TDa1401	Dioscorea alata	55571	DY19-2681.1054822	ATCGGCTT	MRE-Seq	TruSeq	size fractionation	GENOMIC	SINGLE	0	0	0	SRR13661237	ILLUMINA	Illumina HiSeq 2500	CCGGGANXX	5	Integrated Genotyping Service and Support BecA-ILRE	University of California Berkeley	2213299	0	77	0	0	170424023	0.357283	this study	SRP304403	666450	PRJNA666450	SRA1193742	SRX10052744	2021-11-03 13:46:12	2021-02-08 22:20:13	public	https://sra-download.ncbi.nlm.nih.gov/traces/sra60/SRR/013341/SRR13661237	97AA190DE0E1E13588765CA621F2C780	7D4423E7AE9201F2B044729434C0278A
TDa1401_769	SRS8215684	SAMN17815407	TDa1401	Dioscorea alata	55571	DY19-2681.1010621	CGGTG	MRE-Seq	TruSeq	size fractionation	GENOMIC	SINGLE	0	0	0	SRR13661235	ILLUMINA	Illumina HiSeq 2500	CBT1MANXX	2	Integrated Genotyping Service and Support BecA-ILRE	University of California Berkeley	2263961	0	77	0	0	174324997	0.365461	this study	SRP304403	666450	PRJNA666450	SRA1193742	SRX10052746	2021-11-03 13:46:12	2021-02-08 22:20:24	public	https://sra-download.ncbi.nlm.nih.gov/traces/sra74/SRR/013341/SRR13661235	83175B9A35725721F79350307F3FAB3B	0DBA6B4A74A3F31A7FF14F02CFF83560
TDa1401_770	SRS8215685	SAMN17815408	TDa1401	Dioscorea alata	55571	DY19-2681.1010659	CCAATTA	MRE-Seq	TruSeq	size fractionation	GENOMIC	SINGLE	0	0	0	SRR13661234	ILLUMINA	Illumina HiSeq 2500	CBT1MANXX	3	Integrated Genotyping Service and Support BecA-ILRE	University of California Berkeley	2376401	0	77	0	0	182982877	0.383612	this study	SRP304403	666450	PRJNA666450	SRA1193742	SRX10052747	2021-11-03 13:46:12	2021-02-08 22:20:27	public	https://sra-download.ncbi.nlm.nih.gov/traces/sra33/SRR/013341/SRR13661234	DD1932CA76B90A3CC9FD41E317B6187F	5526759EBAF2627D72D6753F6CCA0F0C
TDa1401_773	SRS8215686	SAMN17815409	TDa1401	Dioscorea alata	55571	DY19-2681.1012992	GCTGCCAT	MRE-Seq	TruSeq	size fractionation	GENOMIC	SINGLE	0	0	0	SRR13661232	ILLUMINA	Illumina HiSeq 2500	CBT1MANXX	3	Integrated Genotyping Service and Support BecA-ILRE	University of California Berkeley	1714361	0	77	0	0	132005797	0.276742	this study	SRP304403	666450	PRJNA666450	SRA1193742	SRX10052749	2021-11-03 13:46:12	2021-02-08 22:20:04	public	https://sra-download.ncbi.nlm.nih.gov/traces/sra25/SRR/013341/SRR13661232	3E764315AEFA267A373CFAB6E395B2A8	0CC379F64D054BBAF96E5E2A9708F6E4
TDa1401_773	SRS8215686	SAMN17815409	TDa1401	Dioscorea alata	55571	DY19-2681.1010723	TCGCAACT	MRE-Seq	TruSeq	size fractionation	GENOMIC	SINGLE	0	0	0	SRR13661233	ILLUMINA	Illumina HiSeq 2500	CBT1MANXX	3	Integrated Genotyping Service and Support BecA-ILRE	University of California Berkeley	2335433	0	77	0	0	179828341	0.376999	this study	SRP304403	666450	PRJNA666450	SRA1193742	SRX10052748	2021-11-03 13:46:12	2021-02-08 22:20:21	public	https://sra-download.ncbi.nlm.nih.gov/traces/sra52/SRR/013341/SRR13661233	69A2F098D3C715F959F1A7DF69E56292	7924E98E5BBF9CB837DB3368BF0B64AC
TDa1401_774	SRS8215687	SAMN17815410	TDa1401	Dioscorea alata	55571	DY19-2681.1012984	TGCTT	MRE-Seq	TruSeq	size fractionation	GENOMIC	SINGLE	0	0	0	SRR13661229	ILLUMINA	Illumina HiSeq 2500	CBT1MANXX	3	Integrated Genotyping Service and Support BecA-ILRE	University of California Berkeley	1793443	0	77	0	0	138095111	0.289508	this study	SRP304403	666450	PRJNA666450	SRA1193742	SRX10052752	2021-11-03 13:46:12	2021-02-08 22:20:09	public	https://sra-download.ncbi.nlm.nih.gov/traces/sra74/SRR/013341/SRR13661229	4F82B551AE8945D47E394DC4FB04CE09	765CD8A1A56D1AFE857EF077067AD16A
TDa1401_774	SRS8215687	SAMN17815410	TDa1401	Dioscorea alata	55571	DY19-2681.1010688	TAGGAA	MRE-Seq	TruSeq	size fractionation	GENOMIC	SINGLE	0	0	0	SRR13661231	ILLUMINA	Illumina HiSeq 2500	CBT1MANXX	3	Integrated Genotyping Service and Support BecA-ILRE	University of California Berkeley	2227202	0	77	0	0	171494554	0.359527	this study	SRP304403	666450	PRJNA666450	SRA1193742	SRX10052750	2021-11-03 13:46:12	2021-02-08 22:20:18	public	https://sra-download.ncbi.nlm.nih.gov/traces/sra77/SRR/013341/SRR13661231	FA613226D60802FBEE8C84C1060E100A	7959BA7124E65CB1E2A0D844FBF2FB99
TDa1401_778	SRS8215689	SAMN17815411	TDa1401	Dioscorea alata	55571	DY19-2681.1010579	CAGGAAGA	MRE-Seq	TruSeq	size fractionation	GENOMIC	SINGLE	0	0	0	SRR13661228	ILLUMINA	Illumina HiSeq 2500	CBT1MANXX	2	Integrated Genotyping Service and Support BecA-ILRE	University of California Berkeley	2268276	0	77	0	0	174657252	0.366158	this study	SRP304403	666450	PRJNA666450	SRA1193742	SRX10052753	2021-11-03 13:46:12	2021-02-08 22:20:22	public	https://sra-download.ncbi.nlm.nih.gov/traces/sra74/SRR/013341/SRR13661228	9AC1D70D7F6B84E2C993300A9C3AFFE4	F722E431D3C9DAC741BA7671756CBCAD
TDa1401_78	SRS8215847	SAMN17815262	TDa1401	Dioscorea alata	55571	DY19-2681.1010557	ATTAGCGT	MRE-Seq	TruSeq	size fractionation	GENOMIC	SINGLE	0	0	0	SRR13661023	ILLUMINA	Illumina HiSeq 2500	CBT1MANXX	1	Integrated Genotyping Service and Support BecA-ILRE	University of California Berkeley	2410690	0	77	0	0	185623130	0.389147	this study	SRP304403	666450	PRJNA666450	SRA1193742	SRX10052958	2021-11-03 13:46:16	2021-02-08 22:11:15	public	https://sra-download.ncbi.nlm.nih.gov/traces/sra74/SRR/013340/SRR13661023	695B730E4F993B524F8A043E7D1AEB08	FAC839E8E5E949AE787434DA99F7B54D
TDa1401_783	SRS8215690	SAMN17815412	TDa1401	Dioscorea alata	55571	DY19-2681.1010576	CAGCCG	MRE-Seq	TruSeq	size fractionation	GENOMIC	SINGLE	0	0	0	SRR13661227	ILLUMINA	Illumina HiSeq 2500	CBT1MANXX	2	Integrated Genotyping Service and Support BecA-ILRE	University of California Berkeley	2297550	0	77	0	0	176911350	0.370883	this study	SRP304403	666450	PRJNA666450	SRA1193742	SRX10052754	2021-11-03 13:46:12	2021-02-08 22:20:24	public	https://sra-download.ncbi.nlm.nih.gov/traces/sra74/SRR/013341/SRR13661227	96D52FE83E3A3A77FB8DD2DB28655ED3	5D50247FB475A6D2992620AB277DDE95
TDa1401_784	SRS8215691	SAMN17815413	TDa1401	Dioscorea alata	55571	DY19-2681.1010669	ACCTG	MRE-Seq	TruSeq	size fractionation	GENOMIC	SINGLE	0	0	0	SRR13661226	ILLUMINA	Illumina HiSeq 2500	CBT1MANXX	3	Integrated Genotyping Service and Support BecA-ILRE	University of California Berkeley	2344243	0	77	0	0	180506711	0.378421	this study	SRP304403	666450	PRJNA666450	SRA1193742	SRX10052755	2021-11-03 13:46:12	2021-02-08 22:20:12	public	https://sra-download.ncbi.nlm.nih.gov/traces/sra4/SRR/013341/SRR13661226	10F5630AF14EF645CAFC2672F9410E65	E81F8E9869C0C1BD65A0E1F651598006
TDa1401_789	SRS8215692	SAMN17815414	TDa1401	Dioscorea alata	55571	DY19-2681.1010512	GCTCTA	MRE-Seq	TruSeq	size fractionation	GENOMIC	SINGLE	0	0	0	SRR13661225	ILLUMINA	Illumina HiSeq 2500	CBT1MANXX	1	Integrated Genotyping Service and Support BecA-ILRE	University of California Berkeley	2286364	0	77	0	0	176050028	0.369078	this study	SRP304403	666450	PRJNA666450	SRA1193742	SRX10052756	2021-11-03 13:46:12	2021-02-08 22:20:20	public	https://sra-download.ncbi.nlm.nih.gov/traces/sra29/SRR/013341/SRR13661225	3072D8B662F47A499A6AA6EF19C92689	57DC179CE51E1F65356E2B7481224618
TDa1401_79	SRS8215848	SAMN17815263	TDa1401	Dioscorea alata	55571	DY19-2681.1010620	CAGAGGTA	MRE-Seq	TruSeq	size fractionation	GENOMIC	SINGLE	0	0	0	SRR13661022	ILLUMINA	Illumina HiSeq 2500	CBT1MANXX	2	Integrated Genotyping Service and Support BecA-ILRE	University of California Berkeley	2354035	0	77	0	0	181260695	0.380001	this study	SRP304403	666450	PRJNA666450	SRA1193742	SRX10052959	2021-11-03 13:46:16	2021-02-08 22:10:22	public	https://sra-download.ncbi.nlm.nih.gov/traces/sra56/SRR/013340/SRR13661022	DC0C84EC3481E74682523144ED2C1AFC	40C43CFEF2B832C68A053D843D405F82
TDa1401_790	SRS8215693	SAMN17815415	TDa1401	Dioscorea alata	55571	DY19-2681.1056702	TGAGTCTG	MRE-Seq	TruSeq	size fractionation	GENOMIC	SINGLE	0	0	0	SRR13661223	ILLUMINA	Illumina HiSeq 2500	CCGGGANXX	5	Integrated Genotyping Service and Support BecA-ILRE	University of California Berkeley	1886139	0	77	0	0	145232703	0.304471	this study	SRP304403	666450	PRJNA666450	SRA1193742	SRX10052758	2021-11-03 13:46:12	2021-02-08 22:20:09	public	https://sra-download.ncbi.nlm.nih.gov/traces/sra70/SRR/013341/SRR13661223	0BC2CE7811D0AE101633CF8BB535F64C	A70534C951D6615E5D3204803623CB54
TDa1401_790	SRS8215693	SAMN17815415	TDa1401	Dioscorea alata	55571	DY19-2681.1054810	GAGCGACG	MRE-Seq	TruSeq	size fractionation	GENOMIC	SINGLE	0	0	0	SRR13661224	ILLUMINA	Illumina HiSeq 2500	CCGGGANXX	5	Integrated Genotyping Service and Support BecA-ILRE	University of California Berkeley	2090451	0	77	0	0	160964727	0.337452	this study	SRP304403	666450	PRJNA666450	SRA1193742	SRX10052757	2021-11-03 13:46:12	2021-02-08 22:20:04	public	https://sra-download.ncbi.nlm.nih.gov/traces/sra75/SRR/013341/SRR13661224	9463B60F18F3887B88D3F65C4BE780BB	9F0FFE4F58D5E151CB36C39B2FC6C30F
TDa1401_793	SRS8215694	SAMN17815416	TDa1401	Dioscorea alata	55571	DY19-2681.1054758	CTTG	MRE-Seq	TruSeq	size fractionation	GENOMIC	SINGLE	0	0	0	SRR13661222	ILLUMINA	Illumina HiSeq 2500	CCGGGANXX	5	Integrated Genotyping Service and Support BecA-ILRE	University of California Berkeley	2328642	0	77	0	0	179305434	0.375902	this study	SRP304403	666450	PRJNA666450	SRA1193742	SRX10052759	2021-11-03 13:46:12	2021-02-08 22:20:03	public	https://sra-download.ncbi.nlm.nih.gov/traces/sra19/SRR/013341/SRR13661222	151DAAC947E4B3A640E35FC3398754AC	1F3FFED2A35D03C0E997135F49726CC1
TDa1401_801	SRS8215695	SAMN17815417	TDa1401	Dioscorea alata	55571	DY19-2681.1010684	CTTGCCAA	MRE-Seq	TruSeq	size fractionation	GENOMIC	SINGLE	0	0	0	SRR13661221	ILLUMINA	Illumina HiSeq 2500	CBT1MANXX	3	Integrated Genotyping Service and Support BecA-ILRE	University of California Berkeley	2181479	0	77	0	0	167973883	0.352147	this study	SRP304403	666450	PRJNA666450	SRA1193742	SRX10052760	2021-11-03 13:46:12	2021-02-08 22:19:52	public	https://sra-download.ncbi.nlm.nih.gov/traces/sra46/SRR/013341/SRR13661221	03040AAFCD8B1438D96F5787977E15C9	89DD878C9A9ACC521E6D12A04ECFD4AF
TDa1401_806	SRS8215696	SAMN17815418	TDa1401	Dioscorea alata	55571	DY19-2681.1010718	TATTAG	MRE-Seq	TruSeq	size fractionation	GENOMIC	SINGLE	0	0	0	SRR13661220	ILLUMINA	Illumina HiSeq 2500	CBT1MANXX	3	Integrated Genotyping Service and Support BecA-ILRE	University of California Berkeley	2253430	0	77	0	0	173514110	0.363761	this study	SRP304403	666450	PRJNA666450	SRA1193742	SRX10052761	2021-11-03 13:46:12	2021-02-08 22:20:11	public	https://sra-download.ncbi.nlm.nih.gov/traces/sra21/SRR/013341/SRR13661220	3E124292986A6D2BD8676B511E4AE23A	4CCBCA1AC5B8051E8FB3778A16C1DF36
TDa1401_809	SRS8215697	SAMN17815419	TDa1401	Dioscorea alata	55571	DY19-2681.1010616	CATAAT	MRE-Seq	TruSeq	size fractionation	GENOMIC	SINGLE	0	0	0	SRR13661218	ILLUMINA	Illumina HiSeq 2500	CBT1MANXX	2	Integrated Genotyping Service and Support BecA-ILRE	University of California Berkeley	2175972	0	77	0	0	167549844	0.351258	this study	SRP304403	666450	PRJNA666450	SRA1193742	SRX10052763	2021-11-03 13:46:12	2021-02-08 22:19:59	public	https://sra-download.ncbi.nlm.nih.gov/traces/sra53/SRR/013341/SRR13661218	52BDF247C9A35A12710A670858928BA0	EC12943EEE9AB88529FDAE69F1D77B6E
TDa1401_812	SRS8215698	SAMN17815420	TDa1401	Dioscorea alata	55571	DY19-2681.1010479	TAGA	MRE-Seq	TruSeq	size fractionation	GENOMIC	SINGLE	0	0	0	SRR13661217	ILLUMINA	Illumina HiSeq 2500	CBT1MANXX	1	Integrated Genotyping Service and Support BecA-ILRE	University of California Berkeley	2328471	0	77	0	0	179292267	0.375875	this study	SRP304403	666450	PRJNA666450	SRA1193742	SRX10052764	2021-11-03 13:46:12	2021-02-08 22:19:52	public	https://sra-download.ncbi.nlm.nih.gov/traces/sra54/SRR/013341/SRR13661217	65EA0577D7A45AF836E8C8AF5958EB4D	B7C0AA869F46C5D9DE0F833B8B112B5D
TDa1401_813	SRS8215699	SAMN17815421	TDa1401	Dioscorea alata	55571	DY19-2681.1010525	GTCTACG	MRE-Seq	TruSeq	size fractionation	GENOMIC	SINGLE	0	0	0	SRR13661216	ILLUMINA	Illumina HiSeq 2500	CBT1MANXX	1	Integrated Genotyping Service and Support BecA-ILRE	University of California Berkeley	2159558	0	77	0	0	166285966	0.348608	this study	SRP304403	666450	PRJNA666450	SRA1193742	SRX10052765	2021-11-03 13:46:12	2021-02-08 22:20:09	public	https://sra-download.ncbi.nlm.nih.gov/traces/sra63/SRR/013341/SRR13661216	9B8238149A7370A24B978217993C889D	6EBFCCDDD6FBDD2C8FD725D92DDDA354
TDa1401_82	SRS8215850	SAMN17815264	TDa1401	Dioscorea alata	55571	DY19-2681.1056692	TGCGG	MRE-Seq	TruSeq	size fractionation	GENOMIC	SINGLE	0	0	0	SRR13661437	ILLUMINA	Illumina HiSeq 2500	CCGGGANXX	5	Integrated Genotyping Service and Support BecA-ILRE	University of California Berkeley	1956817	0	77	0	0	150674909	0.31588	this study	SRP304403	666450	PRJNA666450	SRA1193742	SRX10052962	2021-11-03 13:46:16	2021-02-08 22:26:08	public	https://sra-download.ncbi.nlm.nih.gov/traces/sra18/SRR/013341/SRR13661437	D80A004D5912765C8E6960C0DA7A9FA0	299275F8DF9F183AB2D5A25109E7B77E
TDa1401_82	SRS8215850	SAMN17815264	TDa1401	Dioscorea alata	55571	DY19-2681.1054764	ATGCCTAT	MRE-Seq	TruSeq	size fractionation	GENOMIC	SINGLE	0	0	0	SRR13661438	ILLUMINA	Illumina HiSeq 2500	CCGGGANXX	5	Integrated Genotyping Service and Support BecA-ILRE	University of California Berkeley	2322290	0	77	0	0	178816330	0.374877	this study	SRP304403	666450	PRJNA666450	SRA1193742	SRX10052961	2021-11-03 13:46:16	2021-02-08 22:26:29	public	https://sra-download.ncbi.nlm.nih.gov/traces/sra9/SRR/013341/SRR13661438	07D5A184DAB4FFA5D8F9ACDD250822B1	F0B7910F7A68A6E5F2D0E1F7B09B9171
TDa1401_821	SRS8215700	SAMN17815422	TDa1401	Dioscorea alata	55571	DY19-2681.1010535	TCGCAACT	MRE-Seq	TruSeq	size fractionation	GENOMIC	SINGLE	0	0	0	SRR13661215	ILLUMINA	Illumina HiSeq 2500	CBT1MANXX	1	Integrated Genotyping Service and Support BecA-ILRE	University of California Berkeley	2294381	0	77	0	0	176667337	0.370372	this study	SRP304403	666450	PRJNA666450	SRA1193742	SRX10052766	2021-11-03 13:46:12	2021-02-08 22:19:57	public	https://sra-download.ncbi.nlm.nih.gov/traces/sra19/SRR/013341/SRR13661215	897B020F4FD4F8FC9BD97D13561E307A	A0252C6CFA651C1CA88D883F1400AF8A
TDa1401_824	SRS8215701	SAMN17815423	TDa1401	Dioscorea alata	55571	DY19-2681.1010487	CGCTTCAG	MRE-Seq	TruSeq	size fractionation	GENOMIC	SINGLE	0	0	0	SRR13661214	ILLUMINA	Illumina HiSeq 2500	CBT1MANXX	1	Integrated Genotyping Service and Support BecA-ILRE	University of California Berkeley	2165467	0	77	0	0	166740959	0.349562	this study	SRP304403	666450	PRJNA666450	SRA1193742	SRX10052767	2021-11-03 13:46:12	2021-02-08 22:19:43	public	https://sra-download.ncbi.nlm.nih.gov/traces/sra12/SRR/013341/SRR13661214	29E382F1D3F92FC680F05176A9B97021	B6E669219E74795517F9C8F1E10FCE68
TDa1401_825	SRS8215703	SAMN17815424	TDa1401	Dioscorea alata	55571	DY19-2681.1010668	TCAAGA	MRE-Seq	TruSeq	size fractionation	GENOMIC	SINGLE	0	0	0	SRR13661213	ILLUMINA	Illumina HiSeq 2500	CBT1MANXX	3	Integrated Genotyping Service and Support BecA-ILRE	University of California Berkeley	2459656	0	77	0	0	189393512	0.397051	this study	SRP304403	666450	PRJNA666450	SRA1193742	SRX10052768	2021-11-03 13:46:12	2021-02-08 22:19:25	public	https://sra-download.ncbi.nlm.nih.gov/traces/sra28/SRR/013341/SRR13661213	F603509C7CADC1755CAAEB3C48F0D0F3	B30718F31EC5CD45DCADC8AB62AFBC16
TDa1401_828	SRS8215702	SAMN17815425	TDa1401	Dioscorea alata	55571	DY19-2681.1010502	TGCCTT	MRE-Seq	TruSeq	size fractionation	GENOMIC	SINGLE	0	0	0	SRR13661212	ILLUMINA	Illumina HiSeq 2500	CBT1MANXX	1	Integrated Genotyping Service and Support BecA-ILRE	University of California Berkeley	2216346	0	77	0	0	170658642	0.357775	this study	SRP304403	666450	PRJNA666450	SRA1193742	SRX10052769	2021-11-03 13:46:12	2021-02-08 22:19:16	public	https://sra-download.ncbi.nlm.nih.gov/traces/sra28/SRR/013341/SRR13661212	3DCF2CF6121099994433F5FC1964346E	A718634EA2E497F979B8C019C5ED9607
TDa1401_83	SRS8215851	SAMN17815265	TDa1401	Dioscorea alata	55571	DY19-2681.1056687	AGGCTAAT	MRE-Seq	TruSeq	size fractionation	GENOMIC	SINGLE	0	0	0	SRR13661435	ILLUMINA	Illumina HiSeq 2500	CCGGGANXX	5	Integrated Genotyping Service and Support BecA-ILRE	University of California Berkeley	2011938	0	77	0	0	154919226	0.324778	this study	SRP304403	666450	PRJNA666450	SRA1193742	SRX10052964	2021-11-03 13:46:16	2021-02-08 22:26:06	public	https://sra-download.ncbi.nlm.nih.gov/traces/sra59/SRR/013341/SRR13661435	A34EECF7DCF541C3C01DE8DD5A219441	EB8324FA0DC06142C4319A717703DADD
TDa1401_83	SRS8215851	SAMN17815265	TDa1401	Dioscorea alata	55571	DY19-2681.1054751	GAGAAGCG	MRE-Seq	TruSeq	size fractionation	GENOMIC	SINGLE	0	0	0	SRR13661436	ILLUMINA	Illumina HiSeq 2500	CCGGGANXX	5	Integrated Genotyping Service and Support BecA-ILRE	University of California Berkeley	2247445	0	77	0	0	173053265	0.362795	this study	SRP304403	666450	PRJNA666450	SRA1193742	SRX10052963	2021-11-03 13:46:16	2021-02-08 22:26:21	public	https://sra-download.ncbi.nlm.nih.gov/traces/sra11/SRR/013341/SRR13661436	A875F269CC5DC6588C3CCBF490951C6A	47162CD10815E9021577526AD8D763AA
TDa1401_830	SRS8215704	SAMN17815426	TDa1401	Dioscorea alata	55571	DY19-2681.1012976	TGTGTGAT	MRE-Seq	TruSeq	size fractionation	GENOMIC	SINGLE	0	0	0	SRR13661210	ILLUMINA	Illumina HiSeq 2500	CBT1MANXX	3	Integrated Genotyping Service and Support BecA-ILRE	University of California Berkeley	1739669	0	77	0	0	133954513	0.280827	this study	SRP304403	666450	PRJNA666450	SRA1193742	SRX10052771	2021-11-03 13:46:12	2021-02-08 22:19:01	public	https://sra-download.ncbi.nlm.nih.gov/traces/sra11/SRR/013341/SRR13661210	9FD7D7B42B2A73C0ADABEA9008DB53BD	1B70FB0844391BA9978622067E6C8EC0
TDa1401_830	SRS8215704	SAMN17815426	TDa1401	Dioscorea alata	55571	DY19-2681.1010662	GTTACT	MRE-Seq	TruSeq	size fractionation	GENOMIC	SINGLE	0	0	0	SRR13661211	ILLUMINA	Illumina HiSeq 2500	CBT1MANXX	3	Integrated Genotyping Service and Support BecA-ILRE	University of California Berkeley	2183017	0	77	0	0	168092309	0.352395	this study	SRP304403	666450	PRJNA666450	SRA1193742	SRX10052770	2021-11-03 13:46:12	2021-02-08 22:19:20	public	https://sra-download.ncbi.nlm.nih.gov/traces/sra3/SRR/013341/SRR13661211	227046B2AAFD773C16C22AF3EA09D491	B152C187303CEA0D8BD52A6345039341
TDa1401_836	SRS8215705	SAMN17815427	TDa1401	Dioscorea alata	55571	DY19-2681.1010531	ACTCTTGA	MRE-Seq	TruSeq	size fractionation	GENOMIC	SINGLE	0	0	0	SRR13661209	ILLUMINA	Illumina HiSeq 2500	CBT1MANXX	1	Integrated Genotyping Service and Support BecA-ILRE	University of California Berkeley	2282378	0	77	0	0	175743106	0.368434	this study	SRP304403	666450	PRJNA666450	SRA1193742	SRX10052772	2021-11-03 13:46:12	2021-02-08 22:19:13	public	https://sra-download.ncbi.nlm.nih.gov/traces/sra52/SRR/013341/SRR13661209	031A289CFA60A21C827374212B00C024	0106D496BE97CE9B452C55B01A6CF836
TDa1401_837	SRS8215706	SAMN17815428	TDa1401	Dioscorea alata	55571	DY19-2681.1010560	GTATT	MRE-Seq	TruSeq	size fractionation	GENOMIC	SINGLE	0	0	0	SRR13661207	ILLUMINA	Illumina HiSeq 2500	CBT1MANXX	1	Integrated Genotyping Service and Support BecA-ILRE	University of California Berkeley	1959081	0	77	0	0	150849237	0.316246	this study	SRP304403	666450	PRJNA666450	SRA1193742	SRX10052774	2021-11-03 13:46:12	2021-02-08 22:19:09	public	https://sra-download.ncbi.nlm.nih.gov/traces/sra43/SRR/013341/SRR13661207	D4D6E2C6D85A84F38CF5630C1012D3E7	24F6DEEA9FF3313754E1BA9BAF10A71A
TDa1401_838	SRS8215707	SAMN17815429	TDa1401	Dioscorea alata	55571	DY19-2681.1010485	ACTTA	MRE-Seq	TruSeq	size fractionation	GENOMIC	SINGLE	0	0	0	SRR13661206	ILLUMINA	Illumina HiSeq 2500	CBT1MANXX	1	Integrated Genotyping Service and Support BecA-ILRE	University of California Berkeley	2246129	0	77	0	0	172951933	0.362583	this study	SRP304403	666450	PRJNA666450	SRA1193742	SRX10052775	2021-11-03 13:46:12	2021-02-08 22:19:29	public	https://sra-download.ncbi.nlm.nih.gov/traces/sra58/SRR/013341/SRR13661206	A608BADB0D9FAE9D3DD6D22BA3066B76	100365B5B54765552099F7A2DBFE05C6
TDa1401_847	SRS8215708	SAMN17815430	TDa1401	Dioscorea alata	55571	DY19-2681.1012981	TGCGG	MRE-Seq	TruSeq	size fractionation	GENOMIC	SINGLE	0	0	0	SRR13661200	ILLUMINA	Illumina HiSeq 2500	CBT1MANXX	3	Integrated Genotyping Service and Support BecA-ILRE	University of California Berkeley	1803651	0	77	0	0	138881127	0.291155	this study	SRP304403	666450	PRJNA666450	SRA1193742	SRX10052781	2021-11-03 13:46:12	2021-02-08 22:18:53	public	https://sra-download.ncbi.nlm.nih.gov/traces/sra36/SRR/013341/SRR13661200	A0B570A70F90741E57097EA82B8D6B66	6C53B7A7B98FEE604B4707EB9EC61E9E
TDa1401_847	SRS8215708	SAMN17815430	TDa1401	Dioscorea alata	55571	DY19-2681.1010677	GCGTCTTA	MRE-Seq	TruSeq	size fractionation	GENOMIC	SINGLE	0	0	0	SRR13661204	ILLUMINA	Illumina HiSeq 2500	CBT1MANXX	3	Integrated Genotyping Service and Support BecA-ILRE	University of California Berkeley	2242778	0	77	0	0	172693906	0.362042	this study	SRP304403	666450	PRJNA666450	SRA1193742	SRX10052777	2021-11-03 13:46:12	2021-02-08 22:19:11	public	https://sra-download.ncbi.nlm.nih.gov/traces/sra49/SRR/013341/SRR13661204	AC4A4146B6A9B779F5A7F1C871D77887	E921DF1284A401A567FBF61BE535638B
TDa1401_847	SRS8215708	SAMN17815430	TDa1401	Dioscorea alata	55571	DY19-2681.1010676	GCTTGACT	MRE-Seq	TruSeq	size fractionation	GENOMIC	SINGLE	0	0	0	SRR13661205	ILLUMINA	Illumina HiSeq 2500	CBT1MANXX	3	Integrated Genotyping Service and Support BecA-ILRE	University of California Berkeley	2315972	0	77	0	0	178329844	0.373857	this study	SRP304403	666450	PRJNA666450	SRA1193742	SRX10052776	2021-11-03 13:46:12	2021-02-08 22:19:27	public	https://sra-download.ncbi.nlm.nih.gov/traces/sra19/SRR/013341/SRR13661205	2CE880BA15CFBA4EBB378BCB949F63C2	427C31013345AFCC3B73B94EA6DA056A
TDa1401_865	SRS8215712	SAMN17815431	TDa1401	Dioscorea alata	55571	DY19-2681.1010670	CAGGAAGA	MRE-Seq	TruSeq	size fractionation	GENOMIC	SINGLE	0	0	0	SRR13661199	ILLUMINA	Illumina HiSeq 2500	CBT1MANXX	3	Integrated Genotyping Service and Support BecA-ILRE	University of California Berkeley	2105218	0	77	0	0	162101786	0.339836	this study	SRP304403	666450	PRJNA666450	SRA1193742	SRX10052782	2021-11-03 13:46:12	2021-02-08 22:18:58	public	https://sra-download.ncbi.nlm.nih.gov/traces/sra23/SRR/013341/SRR13661199	DCBBEFC15E407674FAF59CAEAA0B35AF	08B4EBCF15BC119F5F0E4E6934A80C0C
TDa1401_867	SRS8215714	SAMN17815432	TDa1401	Dioscorea alata	55571	DY19-2681.1010636	CCTCAAT	MRE-Seq	TruSeq	size fractionation	GENOMIC	SINGLE	0	0	0	SRR13661198	ILLUMINA	Illumina HiSeq 2500	CBT1MANXX	2	Integrated Genotyping Service and Support BecA-ILRE	University of California Berkeley	2167487	0	77	0	0	166896499	0.349888	this study	SRP304403	666450	PRJNA666450	SRA1193742	SRX10052783	2021-11-03 13:46:12	2021-02-08 22:18:55	public	https://sra-download.ncbi.nlm.nih.gov/traces/sra5/SRR/013341/SRR13661198	16C6799A3EE449A586B6E79EE629AFA2	30E81F5F0EA0DDD0794474E8E049BAA5
TDa1401_870	SRS8215713	SAMN17815433	TDa1401	Dioscorea alata	55571	DY19-2681.1010645	CATATCCG	MRE-Seq	TruSeq	size fractionation	GENOMIC	SINGLE	0	0	0	SRR13661197	ILLUMINA	Illumina HiSeq 2500	CBT1MANXX	2	Integrated Genotyping Service and Support BecA-ILRE	University of California Berkeley	2214175	0	77	0	0	170491475	0.357424	this study	SRP304403	666450	PRJNA666450	SRA1193742	SRX10052784	2021-11-03 13:46:12	2021-02-08 22:18:59	public	https://sra-download.ncbi.nlm.nih.gov/traces/sra24/SRR/013341/SRR13661197	B0FE9A03661C3E31F4141E577A2DAEC1	35E325CD299B883BCC52E568E0B597E5
TDa1401_871	SRS8215715	SAMN17815434	TDa1401	Dioscorea alata	55571	DY19-2681.1010655	CGTTA	MRE-Seq	TruSeq	size fractionation	GENOMIC	SINGLE	0	0	0	SRR13661196	ILLUMINA	Illumina HiSeq 2500	CBT1MANXX	2	Integrated Genotyping Service and Support BecA-ILRE	University of California Berkeley	2419511	0	77	0	0	186302347	0.390571	this study	SRP304403	666450	PRJNA666450	SRA1193742	SRX10052785	2021-11-03 13:46:12	2021-02-08 22:18:59	public	https://sra-download.ncbi.nlm.nih.gov/traces/sra52/SRR/013341/SRR13661196	69122AC7101581B0168EF3308C3EC6C1	BBE77AB64DCF6ECF02249FD250E5D5FC
TDa1401_873	SRS8215716	SAMN17815435	TDa1401	Dioscorea alata	55571	DY19-2681.1010619	CGCTTCAG	MRE-Seq	TruSeq	size fractionation	GENOMIC	SINGLE	0	0	0	SRR13661193	ILLUMINA	Illumina HiSeq 2500	CBT1MANXX	2	Integrated Genotyping Service and Support BecA-ILRE	University of California Berkeley	2399029	0	77	0	0	184725233	0.387265	this study	SRP304403	666450	PRJNA666450	SRA1193742	SRX10052788	2021-11-03 13:46:12	2021-02-08 22:18:51	public	https://sra-download.ncbi.nlm.nih.gov/traces/sra68/SRR/013341/SRR13661193	87E7CCE1910FE165E9669245A5A51581	0602F83130801A7FA796DDB6B40B9A69
TDa1401_873	SRS8215716	SAMN17815435	TDa1401	Dioscorea alata	55571	DY19-2681.1010611	ACTCAACG	MRE-Seq	TruSeq	size fractionation	GENOMIC	SINGLE	0	0	0	SRR13661195	ILLUMINA	Illumina HiSeq 2500	CBT1MANXX	2	Integrated Genotyping Service and Support BecA-ILRE	University of California Berkeley	2370577	0	77	0	0	182534429	0.382672	this study	SRP304403	666450	PRJNA666450	SRA1193742	SRX10052786	2021-11-03 13:46:12	2021-02-08 22:19:01	public	https://sra-download.ncbi.nlm.nih.gov/traces/sra76/SRR/013341/SRR13661195	391646DDADF2F7E9DA2D487CFF0848CA	2E3372E3EBB470A192BC748A2EB9EF72
TDa1401_874	SRS8215718	SAMN17815436	TDa1401	Dioscorea alata	55571	DY19-2681.1010521	TGGCCTAA	MRE-Seq	TruSeq	size fractionation	GENOMIC	SINGLE	0	0	0	SRR13661192	ILLUMINA	Illumina HiSeq 2500	CBT1MANXX	1	Integrated Genotyping Service and Support BecA-ILRE	University of California Berkeley	2249102	0	77	0	0	173180854	0.363063	this study	SRP304403	666450	PRJNA666450	SRA1193742	SRX10052789	2021-11-03 13:46:13	2021-02-08 22:18:47	public	https://sra-download.ncbi.nlm.nih.gov/traces/sra23/SRR/013341/SRR13661192	6C2055B5357146F9D47C5699B5D3AABA	618D3034D2815EEFAE809FF08039EB0E
TDa1401_876	SRS8215719	SAMN17815437	TDa1401	Dioscorea alata	55571	DY19-2681.1010567	GGAACGAA	MRE-Seq	TruSeq	size fractionation	GENOMIC	SINGLE	0	0	0	SRR13661191	ILLUMINA	Illumina HiSeq 2500	CBT1MANXX	2	Integrated Genotyping Service and Support BecA-ILRE	University of California Berkeley	2451713	0	77	0	0	188781901	0.395769	this study	SRP304403	666450	PRJNA666450	SRA1193742	SRX10052790	2021-11-03 13:46:13	2021-02-08 22:18:59	public	https://sra-download.ncbi.nlm.nih.gov/traces/sra61/SRR/013341/SRR13661191	64B6EB31997A95D45BF97E26EB5D9405	165A6B7CAF1B2B12007DA95F6EB50F6D
TDa1401_878	SRS8215720	SAMN17815438	TDa1401	Dioscorea alata	55571	DY19-2681.1012960	CAGTCCT	MRE-Seq	TruSeq	size fractionation	GENOMIC	SINGLE	0	0	0	SRR13661189	ILLUMINA	Illumina HiSeq 2500	CBT1MANXX	2	Integrated Genotyping Service and Support BecA-ILRE	University of California Berkeley	1766276	0	77	0	0	136003252	0.285122	this study	SRP304403	666450	PRJNA666450	SRA1193742	SRX10052792	2021-11-03 13:46:13	2021-02-08 22:18:48	public	https://sra-download.ncbi.nlm.nih.gov/traces/sra13/SRR/013341/SRR13661189	A56B95FE77023AF6B2480D9FEC03A576	68894C9BC11F148A2D24837A71793E3C
TDa1401_878	SRS8215720	SAMN17815438	TDa1401	Dioscorea alata	55571	DY19-2681.1010604	TCCGAAG	MRE-Seq	TruSeq	size fractionation	GENOMIC	SINGLE	0	0	0	SRR13661190	ILLUMINA	Illumina HiSeq 2500	CBT1MANXX	2	Integrated Genotyping Service and Support BecA-ILRE	University of California Berkeley	2324486	0	77	0	0	178985422	0.375231	this study	SRP304403	666450	PRJNA666450	SRA1193742	SRX10052791	2021-11-03 13:46:13	2021-02-08 22:18:51	public	https://sra-download.ncbi.nlm.nih.gov/traces/sra76/SRR/013341/SRR13661190	5D0F995C4AC1AA560A713BDA07B3FAC0	D1D34B86F646733A60B0574440AD9410
TDa1401_880	SRS8215722	SAMN17815439	TDa1401	Dioscorea alata	55571	DY19-2681.1010513	TAGCAGAA	MRE-Seq	TruSeq	size fractionation	GENOMIC	SINGLE	0	0	0	SRR13661188	ILLUMINA	Illumina HiSeq 2500	CBT1MANXX	1	Integrated Genotyping Service and Support BecA-ILRE	University of California Berkeley	2305432	0	77	0	0	177518264	0.372156	this study	SRP304403	666450	PRJNA666450	SRA1193742	SRX10052793	2021-11-03 13:46:12	2021-02-08 22:19:15	public	https://sra-download.ncbi.nlm.nih.gov/traces/sra23/SRR/013341/SRR13661188	416D623AE2BA283F7D3787CFD1FA01FC	1E734F58E079EDED3F4680613FF2B64C
TDa1401_881	SRS8215721	SAMN17815440	TDa1401	Dioscorea alata	55571	DY19-2681.1012934	TGGCGA	MRE-Seq	TruSeq	size fractionation	GENOMIC	SINGLE	0	0	0	SRR13661186	ILLUMINA	Illumina HiSeq 2500	CBT1MANXX	1	Integrated Genotyping Service and Support BecA-ILRE	University of California Berkeley	1680408	0	77	0	0	129391416	0.271261	this study	SRP304403	666450	PRJNA666450	SRA1193742	SRX10052795	2021-11-03 13:46:13	2021-02-08 22:18:43	public	https://sra-download.ncbi.nlm.nih.gov/traces/sra71/SRR/013341/SRR13661186	6CFFB586F3307A4FAF10466A1CA9991D	BD42F06EF838CDAFAABE9475EA2025C1
TDa1401_881	SRS8215721	SAMN17815440	TDa1401	Dioscorea alata	55571	DY19-2681.1010492	CGCAAGGA	MRE-Seq	TruSeq	size fractionation	GENOMIC	SINGLE	0	0	0	SRR13661187	ILLUMINA	Illumina HiSeq 2500	CBT1MANXX	1	Integrated Genotyping Service and Support BecA-ILRE	University of California Berkeley	2223912	0	77	0	0	171241224	0.358996	this study	SRP304403	666450	PRJNA666450	SRA1193742	SRX10052794	2021-11-03 13:46:12	2021-02-08 22:19:19	public	https://sra-download.ncbi.nlm.nih.gov/traces/sra76/SRR/013341/SRR13661187	189986B4C955D70AB2C667A55A3E4311	2D33DB88290F090E9539A94FD83BC5DE
TDa1401_882	SRS8215723	SAMN17815441	TDa1401	Dioscorea alata	55571	DY19-2681.1010477	AGACGGA	MRE-Seq	TruSeq	size fractionation	GENOMIC	SINGLE	0	0	0	SRR13661185	ILLUMINA	Illumina HiSeq 2500	CBT1MANXX	1	Integrated Genotyping Service and Support BecA-ILRE	University of California Berkeley	2256346	0	77	0	0	173738642	0.364232	this study	SRP304403	666450	PRJNA666450	SRA1193742	SRX10052796	2021-11-03 13:46:13	2021-02-08 22:18:43	public	https://sra-download.ncbi.nlm.nih.gov/traces/sra53/SRR/013341/SRR13661185	90C56A008BD017A1E42EF5300C57DE2A	1AAC190C727203E9E81176C04E66A74C
TDa1401_883	SRS8215724	SAMN17815442	TDa1401	Dioscorea alata	55571	DY19-2681.1054772	TAGTA	MRE-Seq	TruSeq	size fractionation	GENOMIC	SINGLE	0	0	0	SRR13661184	ILLUMINA	Illumina HiSeq 2500	CCGGGANXX	5	Integrated Genotyping Service and Support BecA-ILRE	University of California Berkeley	2246384	0	77	0	0	172971568	0.362624	this study	SRP304403	666450	PRJNA666450	SRA1193742	SRX10052797	2021-11-03 13:46:13	2021-02-08 22:18:52	public	https://sra-download.ncbi.nlm.nih.gov/traces/sra78/SRR/013341/SRR13661184	60CE02A9D2A494CFFD43D0C255C67F5A	45AA862B1EE981BCC03185096C7C2347
TDa1401_884	SRS8215726	SAMN17815443	TDa1401	Dioscorea alata	55571	DY19-2681.1012989	GCCATACT	MRE-Seq	TruSeq	size fractionation	GENOMIC	SINGLE	0	0	0	SRR13661181	ILLUMINA	Illumina HiSeq 2500	CBT1MANXX	3	Integrated Genotyping Service and Support BecA-ILRE	University of California Berkeley	1740089	0	77	0	0	133986853	0.280895	this study	SRP304403	666450	PRJNA666450	SRA1193742	SRX10052800	2021-11-03 13:46:13	2021-02-08 22:18:29	public	https://sra-download.ncbi.nlm.nih.gov/traces/sra6/SRR/013340/SRR13661181	FB2E5CF748DF3502ACA6033F05E52E4C	60A82418442D8075247D4684EAE0AB8C
TDa1401_884	SRS8215726	SAMN17815443	TDa1401	Dioscorea alata	55571	DY19-2681.1010711	GAGAGGAT	MRE-Seq	TruSeq	size fractionation	GENOMIC	SINGLE	0	0	0	SRR13661182	ILLUMINA	Illumina HiSeq 2500	CBT1MANXX	3	Integrated Genotyping Service and Support BecA-ILRE	University of California Berkeley	2192011	0	77	0	0	168784847	0.353847	this study	SRP304403	666450	PRJNA666450	SRA1193742	SRX10052799	2021-11-03 13:46:13	2021-02-08 22:18:54	public	https://sra-download.ncbi.nlm.nih.gov/traces/sra74/SRR/013340/SRR13661182	9F4DCA65634A7086909516D92D6F3948	F0B0ED7C5B0FCDFDC202EC7853CA66F4
TDa1401_887	SRS8215727	SAMN17815444	TDa1401	Dioscorea alata	55571	DY19-2681.1012942	GGTTG	MRE-Seq	TruSeq	size fractionation	GENOMIC	SINGLE	0	0	0	SRR13661179	ILLUMINA	Illumina HiSeq 2500	CBT1MANXX	1	Integrated Genotyping Service and Support BecA-ILRE	University of California Berkeley	1775937	0	77	0	0	136747149	0.286682	this study	SRP304403	666450	PRJNA666450	SRA1193742	SRX10052802	2021-11-03 13:46:13	2021-02-08 22:18:25	public	https://sra-download.ncbi.nlm.nih.gov/traces/sra65/SRR/013340/SRR13661179	DEADEC9A0B4B78FFA5E68C5EF3E14583	B39C9D1EA69AE32525AEB7DD1E17CCAE
TDa1401_887	SRS8215727	SAMN17815444	TDa1401	Dioscorea alata	55571	DY19-2681.1010518	TCGTCT	MRE-Seq	TruSeq	size fractionation	GENOMIC	SINGLE	0	0	0	SRR13661180	ILLUMINA	Illumina HiSeq 2500	CBT1MANXX	1	Integrated Genotyping Service and Support BecA-ILRE	University of California Berkeley	2237883	0	77	0	0	172316991	0.361252	this study	SRP304403	666450	PRJNA666450	SRA1193742	SRX10052801	2021-11-03 13:46:13	2021-02-08 22:18:36	public	https://sra-download.ncbi.nlm.nih.gov/traces/sra18/SRR/013340/SRR13661180	D14DE64FF8693A3D417CFEE472DCD5E8	4409BC76EEB71B451473071CFA40265B
TDa1401_889	SRS8215728	SAMN17815445	TDa1401	Dioscorea alata	55571	DY19-2681.1012980	ATAGTCCT	MRE-Seq	TruSeq	size fractionation	GENOMIC	SINGLE	0	0	0	SRR13661177	ILLUMINA	Illumina HiSeq 2500	CBT1MANXX	3	Integrated Genotyping Service and Support BecA-ILRE	University of California Berkeley	2001958	0	77	0	0	154150766	0.323167	this study	SRP304403	666450	PRJNA666450	SRA1193742	SRX10052804	2021-11-03 13:46:13	2021-02-08 22:18:33	public	https://sra-download.ncbi.nlm.nih.gov/traces/sra53/SRR/013340/SRR13661177	0529B98AC027FE6FA55E0819BE00A3D0	FA8CFF9883207F2CD86CF0A39EF8DEC3
TDa1401_889	SRS8215728	SAMN17815445	TDa1401	Dioscorea alata	55571	DY19-2681.1010675	CGCTTCAG	MRE-Seq	TruSeq	size fractionation	GENOMIC	SINGLE	0	0	0	SRR13661178	ILLUMINA	Illumina HiSeq 2500	CBT1MANXX	3	Integrated Genotyping Service and Support BecA-ILRE	University of California Berkeley	1917016	0	77	0	0	147610232	0.309455	this study	SRP304403	666450	PRJNA666450	SRA1193742	SRX10052803	2021-11-03 13:46:13	2021-02-08 22:18:31	public	https://sra-download.ncbi.nlm.nih.gov/traces/sra59/SRR/013340/SRR13661178	69E6398CF82546C6AD162B52F117DF2C	F8AACD891C454D595D487873624CF325
TDa1401_890	SRS8215729	SAMN17815446	TDa1401	Dioscorea alata	55571	DY19-2681.1012990	TGAGA	MRE-Seq	TruSeq	size fractionation	GENOMIC	SINGLE	0	0	0	SRR13661175	ILLUMINA	Illumina HiSeq 2500	CBT1MANXX	3	Integrated Genotyping Service and Support BecA-ILRE	University of California Berkeley	1724686	0	77	0	0	132800822	0.278408	this study	SRP304403	666450	PRJNA666450	SRA1193742	SRX10052806	2021-11-03 13:46:13	2021-02-08 22:18:15	public	https://sra-download.ncbi.nlm.nih.gov/traces/sra36/SRR/013340/SRR13661175	E4D83C8F58DBE07CF85A5B0D881DD8A8	8CAA2D864F8F6E5A1C7AB8EA9CE7C25F
TDa1401_890	SRS8215729	SAMN17815446	TDa1401	Dioscorea alata	55571	DY19-2681.1010712	AACCTG	MRE-Seq	TruSeq	size fractionation	GENOMIC	SINGLE	0	0	0	SRR13661176	ILLUMINA	Illumina HiSeq 2500	CBT1MANXX	3	Integrated Genotyping Service and Support BecA-ILRE	University of California Berkeley	2331176	0	77	0	0	179500552	0.376311	this study	SRP304403	666450	PRJNA666450	SRA1193742	SRX10052805	2021-11-03 13:46:13	2021-02-08 22:18:45	public	https://sra-download.ncbi.nlm.nih.gov/traces/sra14/SRR/013340/SRR13661176	46E5EF60AE6BDBF478E992B35EDA352C	4FA8D795340C9F88A02D86A79FF75E9F
TDa1401_896	SRS8215730	SAMN17815447	TDa1401	Dioscorea alata	55571	DY19-2681.1010650	TAGA	MRE-Seq	TruSeq	size fractionation	GENOMIC	SINGLE	0	0	0	SRR13661174	ILLUMINA	Illumina HiSeq 2500	CBT1MANXX	2	Integrated Genotyping Service and Support BecA-ILRE	University of California Berkeley	2301413	0	77	0	0	177208801	0.371507	this study	SRP304403	666450	PRJNA666450	SRA1193742	SRX10052807	2021-11-03 13:46:13	2021-02-08 22:18:15	public	https://sra-download.ncbi.nlm.nih.gov/traces/sra49/SRR/013340/SRR13661174	A306351AEED56209EF915B7533B989D3	195EF031FC5163D5B3DF9AD37ECE4A1C
TDa1401_897	SRS8215731	SAMN17815448	TDa1401	Dioscorea alata	55571	DY19-2681.1012928	ACGAA	MRE-Seq	TruSeq	size fractionation	GENOMIC	SINGLE	0	0	0	SRR13661170	ILLUMINA	Illumina HiSeq 2500	CBT1MANXX	1	Integrated Genotyping Service and Support BecA-ILRE	University of California Berkeley	1761605	0	77	0	0	135643585	0.284368	this study	SRP304403	666450	PRJNA666450	SRA1193742	SRX10052811	2021-11-03 13:46:13	2021-02-08 22:18:03	public	https://sra-download.ncbi.nlm.nih.gov/traces/sra45/SRR/013340/SRR13661170	47EF8F7B2891D567FE96CA322D649832	42AA201F25CC4D897EFF28E7A6AA4DC4
TDa1401_897	SRS8215731	SAMN17815448	TDa1401	Dioscorea alata	55571	DY19-2681.1010468	ATGA	MRE-Seq	TruSeq	size fractionation	GENOMIC	SINGLE	0	0	0	SRR13661173	ILLUMINA	Illumina HiSeq 2500	CBT1MANXX	1	Integrated Genotyping Service and Support BecA-ILRE	University of California Berkeley	2682169	0	77	0	0	206527013	0.432971	this study	SRP304403	666450	PRJNA666450	SRA1193742	SRX10052808	2021-11-03 13:46:13	2021-02-08 22:18:19	public	https://sra-download.ncbi.nlm.nih.gov/traces/sra45/SRR/013340/SRR13661173	588779967498075938DE4DDD13ADBE64	44BBA35D7451CCC28D70819FC0D48C54
TDa1401_898	SRS8215733	SAMN17815449	TDa1401	Dioscorea alata	55571	DY19-2681.1010491	AATACG	MRE-Seq	TruSeq	size fractionation	GENOMIC	SINGLE	0	0	0	SRR13661169	ILLUMINA	Illumina HiSeq 2500	CBT1MANXX	1	Integrated Genotyping Service and Support BecA-ILRE	University of California Berkeley	2542385	0	77	0	0	195763645	0.410406	this study	SRP304403	666450	PRJNA666450	SRA1193742	SRX10052812	2021-11-03 13:46:13	2021-02-08 22:18:10	public	https://sra-download.ncbi.nlm.nih.gov/traces/sra54/SRR/013340/SRR13661169	F227D8DB98BAA94F65C6016B06A3D666	90B1E6031EC175EE2E9A6DEE89A7F9FE
TDa1401_899	SRS8215734	SAMN17815450	TDa1401	Dioscorea alata	55571	DY19-2681.1010671	ACCTCCAA	MRE-Seq	TruSeq	size fractionation	GENOMIC	SINGLE	0	0	0	SRR13661168	ILLUMINA	Illumina HiSeq 2500	CBT1MANXX	3	Integrated Genotyping Service and Support BecA-ILRE	University of California Berkeley	2287771	0	77	0	0	176158367	0.369305	this study	SRP304403	666450	PRJNA666450	SRA1193742	SRX10052813	2021-11-03 13:46:13	2021-02-08 22:18:22	public	https://sra-download.ncbi.nlm.nih.gov/traces/sra34/SRR/013340/SRR13661168	D3BE349B9D4AE8BD946A6DDC20EF6FB4	C5FE098F585E881C7CB03451F19EC70A
TDa1401_900	SRS8215735	SAMN17815451	TDa1401	Dioscorea alata	55571	DY19-2681.1010495	CCAGACT	MRE-Seq	TruSeq	size fractionation	GENOMIC	SINGLE	0	0	0	SRR13661167	ILLUMINA	Illumina HiSeq 2500	CBT1MANXX	1	Integrated Genotyping Service and Support BecA-ILRE	University of California Berkeley	2181630	0	77	0	0	167985510	0.352171	this study	SRP304403	666450	PRJNA666450	SRA1193742	SRX10052814	2021-11-03 13:46:13	2021-02-08 22:18:05	public	https://sra-download.ncbi.nlm.nih.gov/traces/sra24/SRR/013340/SRR13661167	F919C05DD8D3758DAF1FB9A764AEE007	5A8549E23C8EEDB3287EC46240521D6C
TDa1401_909	SRS8215736	SAMN17815452	TDa1401	Dioscorea alata	55571	DY19-2681.1010569	CAAGGTA	MRE-Seq	TruSeq	size fractionation	GENOMIC	SINGLE	0	0	0	SRR13661166	ILLUMINA	Illumina HiSeq 2500	CBT1MANXX	2	Integrated Genotyping Service and Support BecA-ILRE	University of California Berkeley	2571483	0	77	0	0	198004191	0.415103	this study	SRP304403	666450	PRJNA666450	SRA1193742	SRX10052815	2021-11-03 13:46:13	2021-02-08 22:18:19	public	https://sra-download.ncbi.nlm.nih.gov/traces/sra77/SRR/013340/SRR13661166	6B6ADE45322133A7E150300D10F70DD7	B7C580D700B09E437782D2556472BE69
TDa1401_91	SRS8215852	SAMN17815266	TDa1401	Dioscorea alata	55571	DY19-2681.1010707	AACTGG	MRE-Seq	TruSeq	size fractionation	GENOMIC	SINGLE	0	0	0	SRR13661434	ILLUMINA	Illumina HiSeq 2500	CBT1MANXX	3	Integrated Genotyping Service and Support BecA-ILRE	University of California Berkeley	2221171	0	77	0	0	171030167	0.358554	this study	SRP304403	666450	PRJNA666450	SRA1193742	SRX10052965	2021-11-03 13:46:16	2021-02-08 22:26:08	public	https://sra-download.ncbi.nlm.nih.gov/traces/sra24/SRR/013341/SRR13661434	D397D3570B8D2354B5E7E04E46BD9CCC	83C04F2D6FD890611F3EA3235C5352C3
TDa1401_911	SRS8215737	SAMN17815453	TDa1401	Dioscorea alata	55571	DY19-2681.1010501	CCTCAAT	MRE-Seq	TruSeq	size fractionation	GENOMIC	SINGLE	0	0	0	SRR13661165	ILLUMINA	Illumina HiSeq 2500	CBT1MANXX	1	Integrated Genotyping Service and Support BecA-ILRE	University of California Berkeley	2158154	0	77	0	0	166177858	0.348381	this study	SRP304403	666450	PRJNA666450	SRA1193742	SRX10052816	2021-11-03 13:46:13	2021-02-08 22:18:05	public	https://sra-download.ncbi.nlm.nih.gov/traces/sra76/SRR/013340/SRR13661165	4467B9F4778ED658388FF6A097A054CA	8124F6E268552E2F4C6E49552E489AC3
TDa1401_920	SRS8215738	SAMN17815454	TDa1401	Dioscorea alata	55571	DY19-2681.1010625	CGCGGCAA	MRE-Seq	TruSeq	size fractionation	GENOMIC	SINGLE	0	0	0	SRR13661164	ILLUMINA	Illumina HiSeq 2500	CBT1MANXX	2	Integrated Genotyping Service and Support BecA-ILRE	University of California Berkeley	2278918	0	77	0	0	175476686	0.367876	this study	SRP304403	666450	PRJNA666450	SRA1193742	SRX10052817	2021-11-03 13:46:13	2021-02-08 22:18:00	public	https://sra-download.ncbi.nlm.nih.gov/traces/sra53/SRR/013340/SRR13661164	2543FD04F9ADB89E9E742A80CAB41D29	8BA3471E015CD5324109864E07561E0E
TDa1401_924	SRS8215739	SAMN17815455	TDa1401	Dioscorea alata	55571	DY19-2681.1010508	CATCT	MRE-Seq	TruSeq	size fractionation	GENOMIC	SINGLE	0	0	0	SRR13661163	ILLUMINA	Illumina HiSeq 2500	CBT1MANXX	1	Integrated Genotyping Service and Support BecA-ILRE	University of California Berkeley	2247839	0	77	0	0	173083603	0.362859	this study	SRP304403	666450	PRJNA666450	SRA1193742	SRX10052818	2021-11-03 13:46:13	2021-02-08 22:18:05	public	https://sra-download.ncbi.nlm.nih.gov/traces/sra13/SRR/013340/SRR13661163	01057B2DC3C41A428AE586BD05567F25	055351C77ABB8E0622832054A3458C60
TDa1401_925	SRS8215740	SAMN17815456	TDa1401	Dioscorea alata	55571	DY19-2681.1012937	TTCAGGA	MRE-Seq	TruSeq	size fractionation	GENOMIC	SINGLE	0	0	0	SRR13661161	ILLUMINA	Illumina HiSeq 2500	CBT1MANXX	1	Integrated Genotyping Service and Support BecA-ILRE	University of California Berkeley	1564769	0	77	0	0	120487213	0.252594	this study	SRP304403	666450	PRJNA666450	SRA1193742	SRX10052820	2021-11-03 13:46:13	2021-02-08 22:18:05	public	https://sra-download.ncbi.nlm.nih.gov/traces/sra79/SRR/013340/SRR13661161	D428A32E3C2A29A83DDE9945D3DE7C2C	07230DC0014C485E9589126E6D78D6FB
TDa1401_925	SRS8215740	SAMN17815456	TDa1401	Dioscorea alata	55571	DY19-2681.1010504	TACTCAG	MRE-Seq	TruSeq	size fractionation	GENOMIC	SINGLE	0	0	0	SRR13661162	ILLUMINA	Illumina HiSeq 2500	CBT1MANXX	1	Integrated Genotyping Service and Support BecA-ILRE	University of California Berkeley	2348177	0	77	0	0	180809629	0.379056	this study	SRP304403	666450	PRJNA666450	SRA1193742	SRX10052819	2021-11-03 13:46:13	2021-02-08 22:18:09	public	https://sra-download.ncbi.nlm.nih.gov/traces/sra68/SRR/013340/SRR13661162	6C99EFB3EB5D96A7939BFDBC42B8935E	F90875B86D9B17CF1F973AD94325824F
TDa1401_927	SRS8215742	SAMN17815457	TDa1401	Dioscorea alata	55571	DY19-2681.1010488	GCTTGACT	MRE-Seq	TruSeq	size fractionation	GENOMIC	SINGLE	0	0	0	SRR13661159	ILLUMINA	Illumina HiSeq 2500	CBT1MANXX	1	Integrated Genotyping Service and Support BecA-ILRE	University of California Berkeley	2212676	0	77	0	0	170376052	0.357182	this study	SRP304403	666450	PRJNA666450	SRA1193742	SRX10052822	2021-11-03 13:46:13	2021-02-08 22:17:55	public	https://sra-download.ncbi.nlm.nih.gov/traces/sra57/SRR/013340/SRR13661159	8737BFA10920BD6D531D985113376804	B7239D9F213A8EE089CC7B8F5B3F051C
TDa1401_930	SRS8215743	SAMN17815458	TDa1401	Dioscorea alata	55571	DY19-2681.1010483	ACCTCCAA	MRE-Seq	TruSeq	size fractionation	GENOMIC	SINGLE	0	0	0	SRR13661158	ILLUMINA	Illumina HiSeq 2500	CBT1MANXX	1	Integrated Genotyping Service and Support BecA-ILRE	University of California Berkeley	2189130	0	77	0	0	168563010	0.353382	this study	SRP304403	666450	PRJNA666450	SRA1193742	SRX10052823	2021-11-03 13:46:13	2021-02-08 22:18:02	public	https://sra-download.ncbi.nlm.nih.gov/traces/sra13/SRR/013340/SRR13661158	6A24A2F8E1DA3F9DBC8D9E5FC77FFBD0	6F13011F4CD96D5DE92814B85CD6BA66
TDa1401_931	SRS8215744	SAMN17815459	TDa1401	Dioscorea alata	55571	DY19-2681.1010490	GGACCTA	MRE-Seq	TruSeq	size fractionation	GENOMIC	SINGLE	0	0	0	SRR13661157	ILLUMINA	Illumina HiSeq 2500	CBT1MANXX	1	Integrated Genotyping Service and Support BecA-ILRE	University of California Berkeley	2095801	0	77	0	0	161376677	0.338316	this study	SRP304403	666450	PRJNA666450	SRA1193742	SRX10052824	2021-11-03 13:46:13	2021-02-08 22:17:57	public	https://sra-download.ncbi.nlm.nih.gov/traces/sra33/SRR/013340/SRR13661157	896946FFA8806001F00B9DF77CBCD295	6A2A3AC84EE74D14CF9BF591D0F9938C
TDa1401_932	SRS8215745	SAMN17815460	TDa1401	Dioscorea alata	55571	DY19-2681.1010515	GATAT	MRE-Seq	TruSeq	size fractionation	GENOMIC	SINGLE	0	0	0	SRR13661156	ILLUMINA	Illumina HiSeq 2500	CBT1MANXX	1	Integrated Genotyping Service and Support BecA-ILRE	University of California Berkeley	2317871	0	77	0	0	178476067	0.374164	this study	SRP304403	666450	PRJNA666450	SRA1193742	SRX10052825	2021-11-03 13:46:13	2021-02-08 22:18:05	public	https://sra-download.ncbi.nlm.nih.gov/traces/sra23/SRR/013340/SRR13661156	234C30FEA206ABD7B98DE0F8D867A6FF	74E48C02FFF7D7454B192E8AFCBB97B9
TDa1401_934	SRS8215746	SAMN17815461	TDa1401	Dioscorea alata	55571	DY19-2681.1012977	AGGCTAAT	MRE-Seq	TruSeq	size fractionation	GENOMIC	SINGLE	0	0	0	SRR13661154	ILLUMINA	Illumina HiSeq 2500	CBT1MANXX	3	Integrated Genotyping Service and Support BecA-ILRE	University of California Berkeley	2099269	0	77	0	0	161643713	0.338876	this study	SRP304403	666450	PRJNA666450	SRA1193742	SRX10052827	2021-11-03 13:46:13	2021-02-08 22:18:10	public	https://sra-download.ncbi.nlm.nih.gov/traces/sra34/SRR/013340/SRR13661154	1B925C8B6096B8B7DCDD192CD9BDA1E1	6CEF3C2BC53A6C401C30830B9853C8A5
TDa1401_934	SRS8215746	SAMN17815461	TDa1401	Dioscorea alata	55571	DY19-2681.1010663	GTTGCGG	MRE-Seq	TruSeq	size fractionation	GENOMIC	SINGLE	0	0	0	SRR13661155	ILLUMINA	Illumina HiSeq 2500	CBT1MANXX	3	Integrated Genotyping Service and Support BecA-ILRE	University of California Berkeley	2240227	0	77	0	0	172497479	0.36163	this study	SRP304403	666450	PRJNA666450	SRA1193742	SRX10052826	2021-11-03 13:46:13	2021-02-08 22:18:07	public	https://sra-download.ncbi.nlm.nih.gov/traces/sra24/SRR/013340/SRR13661155	AAFD6C8125FAB6B02A8C28E31187325B	B7254BFCE5FA382BFE45F0F43DAE7080
TDa1401_940	SRS8215747	SAMN17815462	TDa1401	Dioscorea alata	55571	DY19-2681.1010561	GGAGACTT	MRE-Seq	TruSeq	size fractionation	GENOMIC	SINGLE	0	0	0	SRR13661153	ILLUMINA	Illumina HiSeq 2500	CBT1MANXX	1	Integrated Genotyping Service and Support BecA-ILRE	University of California Berkeley	2202922	0	77	0	0	169624994	0.355608	this study	SRP304403	666450	PRJNA666450	SRA1193742	SRX10052828	2021-11-03 13:46:13	2021-02-08 22:18:02	public	https://sra-download.ncbi.nlm.nih.gov/traces/sra61/SRR/013340/SRR13661153	FFCFC3CEFD4F12762CFD73CB4AD4D73C	C3E8279DD2475EB95D255F53AAFB1EA6
TDa1401_941	SRS8215748	SAMN17815463	TDa1401	Dioscorea alata	55571	DY19-2681.1010706	TCGTCT	MRE-Seq	TruSeq	size fractionation	GENOMIC	SINGLE	0	0	0	SRR13661152	ILLUMINA	Illumina HiSeq 2500	CBT1MANXX	3	Integrated Genotyping Service and Support BecA-ILRE	University of California Berkeley	2184272	0	77	0	0	168188944	0.352597	this study	SRP304403	666450	PRJNA666450	SRA1193742	SRX10052829	2021-11-03 13:46:13	2021-02-08 22:17:49	public	https://sra-download.ncbi.nlm.nih.gov/traces/sra77/SRR/013340/SRR13661152	96E8C28318810434CC2FA77943D1C694	EE86330C140B34E7FB26B8A960ECF2E5
TDa1401_947	SRS8215749	SAMN17815464	TDa1401	Dioscorea alata	55571	DY19-2681.1012982	ATTCCAAG	MRE-Seq	TruSeq	size fractionation	GENOMIC	SINGLE	0	0	0	SRR13661150	ILLUMINA	Illumina HiSeq 2500	CBT1MANXX	3	Integrated Genotyping Service and Support BecA-ILRE	University of California Berkeley	1594131	0	77	0	0	122748087	0.257334	this study	SRP304403	666450	PRJNA666450	SRA1193742	SRX10052831	2021-11-03 13:46:13	2021-02-08 22:17:34	public	https://sra-download.ncbi.nlm.nih.gov/traces/sra77/SRR/013340/SRR13661150	1A29FC98277568FF26BAA8C09B3E8FD2	DE174A5C80C966F65ED835EC98D2C534
TDa1401_947	SRS8215749	SAMN17815464	TDa1401	Dioscorea alata	55571	DY19-2681.1010686	ATATGAG	MRE-Seq	TruSeq	size fractionation	GENOMIC	SINGLE	0	0	0	SRR13661151	ILLUMINA	Illumina HiSeq 2500	CBT1MANXX	3	Integrated Genotyping Service and Support BecA-ILRE	University of California Berkeley	2227374	0	77	0	0	171507798	0.359555	this study	SRP304403	666450	PRJNA666450	SRA1193742	SRX10052830	2021-11-03 13:46:13	2021-02-08 22:17:54	public	https://sra-download.ncbi.nlm.nih.gov/traces/sra52/SRR/013340/SRR13661151	4650FE956E48F573432E90BC93573F9C	C48833716073434B91C1FAC6D8E8155E
TDa1401_948	SRS8215751	SAMN17815465	TDa1401	Dioscorea alata	55571	DY19-2681.1010570	CTTAGGAA	MRE-Seq	TruSeq	size fractionation	GENOMIC	SINGLE	0	0	0	SRR13661148	ILLUMINA	Illumina HiSeq 2500	CBT1MANXX	2	Integrated Genotyping Service and Support BecA-ILRE	University of California Berkeley	2566854	0	77	0	0	197647758	0.414356	this study	SRP304403	666450	PRJNA666450	SRA1193742	SRX10052833	2021-11-03 13:46:13	2021-02-08 22:17:33	public	https://sra-download.ncbi.nlm.nih.gov/traces/sra21/SRR/013340/SRR13661148	F42394046C69E1615BD7678A38DA4246	C3BEA7CD97E3115E91835DF81E5203EA
TDa1401_954	SRS8215752	SAMN17815466	TDa1401	Dioscorea alata	55571	DY19-2681.1012929	CCACAG	MRE-Seq	TruSeq	size fractionation	GENOMIC	SINGLE	0	0	0	SRR13661146	ILLUMINA	Illumina HiSeq 2500	CBT1MANXX	1	Integrated Genotyping Service and Support BecA-ILRE	University of California Berkeley	1741837	0	77	0	0	134121449	0.281177	this study	SRP304403	666450	PRJNA666450	SRA1193742	SRX10052835	2021-11-03 13:46:13	2021-02-08 22:17:08	public	https://sra-download.ncbi.nlm.nih.gov/traces/sra45/SRR/013340/SRR13661146	F2A3CDE4BA4D607C7B3FFAEA745F802B	F77605156BAF2661EDC722E255669230
TDa1401_954	SRS8215752	SAMN17815466	TDa1401	Dioscorea alata	55571	DY19-2681.1010469	CTTAGGAA	MRE-Seq	TruSeq	size fractionation	GENOMIC	SINGLE	0	0	0	SRR13661147	ILLUMINA	Illumina HiSeq 2500	CBT1MANXX	1	Integrated Genotyping Service and Support BecA-ILRE	University of California Berkeley	2443543	0	77	0	0	188152811	0.39445	this study	SRP304403	666450	PRJNA666450	SRA1193742	SRX10052834	2021-11-03 13:46:14	2021-02-08 22:17:40	public	https://sra-download.ncbi.nlm.nih.gov/traces/sra72/SRR/013340/SRR13661147	085F5554FC80A7547BFE527AD6DE7D83	363292E23D95B900B1FB2C8344BE73C5
TDa1401_955	SRS8215753	SAMN17815467	TDa1401	Dioscorea alata	55571	DY19-2681.1010523	GAGAGGAT	MRE-Seq	TruSeq	size fractionation	GENOMIC	SINGLE	0	0	0	SRR13661145	ILLUMINA	Illumina HiSeq 2500	CBT1MANXX	1	Integrated Genotyping Service and Support BecA-ILRE	University of California Berkeley	2215436	0	77	0	0	170588572	0.357628	this study	SRP304403	666450	PRJNA666450	SRA1193742	SRX10052836	2021-11-03 13:46:13	2021-02-08 22:17:19	public	https://sra-download.ncbi.nlm.nih.gov/traces/sra61/SRR/013340/SRR13661145	FA22A8E23CB57043629A57160F8B2152	F2D6591596902972D2EAE048FAF4AA24
TDa1401_956	SRS8215754	SAMN17815468	TDa1401	Dioscorea alata	55571	DY19-2681.1010615	CTGACCG	MRE-Seq	TruSeq	size fractionation	GENOMIC	SINGLE	0	0	0	SRR13661144	ILLUMINA	Illumina HiSeq 2500	CBT1MANXX	2	Integrated Genotyping Service and Support BecA-ILRE	University of California Berkeley	2274835	0	77	0	0	175162295	0.367217	this study	SRP304403	666450	PRJNA666450	SRA1193742	SRX10052837	2021-11-03 13:46:13	2021-02-08 22:17:20	public	https://sra-download.ncbi.nlm.nih.gov/traces/sra12/SRR/013340/SRR13661144	D953C69700B9B32BFA47C09F2B129B15	F8B5A8CA41D466D810089BBD84AEC232
TDa1401_957	SRS8215756	SAMN17815469	TDa1401	Dioscorea alata	55571	DY19-2681.1010545	TGCAACGT	MRE-Seq	TruSeq	size fractionation	GENOMIC	SINGLE	0	0	0	SRR13661143	ILLUMINA	Illumina HiSeq 2500	CBT1MANXX	1	Integrated Genotyping Service and Support BecA-ILRE	University of California Berkeley	2304667	0	77	0	0	177459359	0.372032	this study	SRP304403	666450	PRJNA666450	SRA1193742	SRX10052838	2021-11-03 13:46:13	2021-02-08 22:17:16	public	https://sra-download.ncbi.nlm.nih.gov/traces/sra10/SRR/013340/SRR13661143	5F4E648920AEB17D251172069CBA6BFE	0B2A4AE9CE5D3FDED61CE34F9EFE74B4
TDa1401_961	SRS8215755	SAMN17815470	TDa1401	Dioscorea alata	55571	DY19-2681.1010725	TTGAGT	MRE-Seq	TruSeq	size fractionation	GENOMIC	SINGLE	0	0	0	SRR13661142	ILLUMINA	Illumina HiSeq 2500	CBT1MANXX	3	Integrated Genotyping Service and Support BecA-ILRE	University of California Berkeley	2300740	0	77	0	0	177156980	0.371398	this study	SRP304403	666450	PRJNA666450	SRA1193742	SRX10052839	2021-11-03 13:46:13	2021-02-08 22:17:42	public	https://sra-download.ncbi.nlm.nih.gov/traces/sra49/SRR/013340/SRR13661142	2D3E2459DC22FBC8F81EEF31DBE11FC9	374CA76A2DED982B92121C82E2C69516
TDa1401_962	SRS8215757	SAMN17815471	TDa1401	Dioscorea alata	55571	DY19-2681.1012963	GTCGCAT	MRE-Seq	TruSeq	size fractionation	GENOMIC	SINGLE	0	0	0	SRR13661140	ILLUMINA	Illumina HiSeq 2500	CBT1MANXX	2	Integrated Genotyping Service and Support BecA-ILRE	University of California Berkeley	1687862	0	77	0	0	129965374	0.272464	this study	SRP304403	666450	PRJNA666450	SRA1193742	SRX10052841	2021-11-03 13:46:13	2021-02-08 22:17:01	public	https://sra-download.ncbi.nlm.nih.gov/traces/sra38/SRR/013340/SRR13661140	09EFC1ABA80CC7CFB829C40C5F79C685	A3F17B0227D0A0273A6FDF6AB4384584
TDa1401_962	SRS8215757	SAMN17815471	TDa1401	Dioscorea alata	55571	DY19-2681.1010605	ATGATG	MRE-Seq	TruSeq	size fractionation	GENOMIC	SINGLE	0	0	0	SRR13661141	ILLUMINA	Illumina HiSeq 2500	CBT1MANXX	2	Integrated Genotyping Service and Support BecA-ILRE	University of California Berkeley	2261808	0	77	0	0	174159216	0.365114	this study	SRP304403	666450	PRJNA666450	SRA1193742	SRX10052840	2021-11-03 13:46:13	2021-02-08 22:17:18	public	https://sra-download.ncbi.nlm.nih.gov/traces/sra34/SRR/013340/SRR13661141	4745E5A6C4ECDE8F40883B9F1836ACBE	078C7635F9D24ABB72EEC1CE6485F490
TDa1401_963	SRS8215759	SAMN17815472	TDa1401	Dioscorea alata	55571	DY19-2681.1010509	ATGATG	MRE-Seq	TruSeq	size fractionation	GENOMIC	SINGLE	0	0	0	SRR13661139	ILLUMINA	Illumina HiSeq 2500	CBT1MANXX	1	Integrated Genotyping Service and Support BecA-ILRE	University of California Berkeley	2247233	0	77	0	0	173036941	0.362761	this study	SRP304403	666450	PRJNA666450	SRA1193742	SRX10052842	2021-11-03 13:46:13	2021-02-08 22:17:12	public	https://sra-download.ncbi.nlm.nih.gov/traces/sra60/SRR/013340/SRR13661139	A4CCC65527181A2429BF0858BA75A7EC	DEF4850F8448DE90E64E15CC3C1B48F5
TDa1401_964	SRS8215760	SAMN17815473	TDa1401	Dioscorea alata	55571	DY19-2681.1054781	TGCGAACG	MRE-Seq	TruSeq	size fractionation	GENOMIC	SINGLE	0	0	0	SRR13661136	ILLUMINA	Illumina HiSeq 2500	CCGGGANXX	5	Integrated Genotyping Service and Support BecA-ILRE	University of California Berkeley	1792272	0	77	0	0	138004944	0.289319	this study	SRP304403	666450	PRJNA666450	SRA1193742	SRX10052845	2021-11-03 13:46:13	2021-02-08 22:17:15	public	https://sra-download.ncbi.nlm.nih.gov/traces/sra76/SRR/013340/SRR13661136	0FCFE6BF3CF5FF39B4E83E1B3D266D61	F1C0E9FFFC191B370CFBF825305CA423
TDa1401_964	SRS8215760	SAMN17815473	TDa1401	Dioscorea alata	55571	DY19-2681.1054747	CGGAA	MRE-Seq	TruSeq	size fractionation	GENOMIC	SINGLE	0	0	0	SRR13661137	ILLUMINA	Illumina HiSeq 2500	CCGGGANXX	5	Integrated Genotyping Service and Support BecA-ILRE	University of California Berkeley	1981151	0	77	0	0	152548627	0.319808	this study	SRP304403	666450	PRJNA666450	SRA1193742	SRX10052844	2021-11-03 13:46:13	2021-02-08 22:17:25	public	https://sra-download.ncbi.nlm.nih.gov/traces/sra50/SRR/013340/SRR13661137	7A04D4E71B5239BFC0140B153509A319	5AEEDB0F7B84D046B91BDA821A70ED9D
TDa1401_966	SRS8215761	SAMN17815474	TDa1401	Dioscorea alata	55571	DY19-2681.1010624	TACCGCAA	MRE-Seq	TruSeq	size fractionation	GENOMIC	SINGLE	0	0	0	SRR13661135	ILLUMINA	Illumina HiSeq 2500	CBT1MANXX	2	Integrated Genotyping Service and Support BecA-ILRE	University of California Berkeley	1864906	0	77	0	0	143597762	0.301044	this study	SRP304403	666450	PRJNA666450	SRA1193742	SRX10052846	2021-11-03 13:46:13	2021-02-08 22:17:06	public	https://sra-download.ncbi.nlm.nih.gov/traces/sra38/SRR/013340/SRR13661135	36DA9E1C3F8C3B18C87DA59DB784781C	2D3F65C89C8D5201EEED0D175ED3E359
TDa1401_97	SRS8215853	SAMN17815267	TDa1401	Dioscorea alata	55571	DY19-2681.1010507	AGATGG	MRE-Seq	TruSeq	size fractionation	GENOMIC	SINGLE	0	0	0	SRR13661433	ILLUMINA	Illumina HiSeq 2500	CBT1MANXX	1	Integrated Genotyping Service and Support BecA-ILRE	University of California Berkeley	2221795	0	77	0	0	171078215	0.358655	this study	SRP304403	666450	PRJNA666450	SRA1193742	SRX10052966	2021-11-03 13:46:16	2021-02-08 22:26:19	public	https://sra-download.ncbi.nlm.nih.gov/traces/sra62/SRR/013341/SRR13661433	4D033DBF5B868D6A84E5FEE138060AA1	06E3D96A5DFB3AF2B33B7C3AA0513783
TDa1401_971	SRS8215762	SAMN17815475	TDa1401	Dioscorea alata	55571	DY19-2681.1010654	AGCCG	MRE-Seq	TruSeq	size fractionation	GENOMIC	SINGLE	0	0	0	SRR13661134	ILLUMINA	Illumina HiSeq 2500	CBT1MANXX	2	Integrated Genotyping Service and Support BecA-ILRE	University of California Berkeley	2220129	0	77	0	0	170949933	0.358386	this study	SRP304403	666450	PRJNA666450	SRA1193742	SRX10052847	2021-11-03 13:46:13	2021-02-08 22:17:11	public	https://sra-download.ncbi.nlm.nih.gov/traces/sra28/SRR/013340/SRR13661134	9FA2DCF4C7A26185D0CE5308D3CD6791	08F1DD211A909B08C0BEA2F9C6C6065D
TDa1401_972	SRS8215763	SAMN17815476	TDa1401	Dioscorea alata	55571	DY19-2681.1010527	AGCCG	MRE-Seq	TruSeq	size fractionation	GENOMIC	SINGLE	0	0	0	SRR13661133	ILLUMINA	Illumina HiSeq 2500	CBT1MANXX	1	Integrated Genotyping Service and Support BecA-ILRE	University of California Berkeley	2274345	0	77	0	0	175124565	0.367137	this study	SRP304403	666450	PRJNA666450	SRA1193742	SRX10052848	2021-11-03 13:46:13	2021-02-08 22:17:01	public	https://sra-download.ncbi.nlm.nih.gov/traces/sra38/SRR/013340/SRR13661133	63044150023D6E812C31439E0464A80D	EC9458455C48D4454BC12AF5A74717C4
TDa1401_977	SRS8215764	SAMN17815477	TDa1401	Dioscorea alata	55571	DY19-2681.1012957	TGACGT	MRE-Seq	TruSeq	size fractionation	GENOMIC	SINGLE	0	0	0	SRR13661131	ILLUMINA	Illumina HiSeq 2500	CBT1MANXX	2	Integrated Genotyping Service and Support BecA-ILRE	University of California Berkeley	1658520	0	77	0	0	127706040	0.267728	this study	SRP304403	666450	PRJNA666450	SRA1193742	SRX10052850	2021-11-03 13:46:13	2021-02-08 22:17:05	public	https://sra-download.ncbi.nlm.nih.gov/traces/sra78/SRR/013340/SRR13661131	C51DF48DF36CAFB7628C0E28358E41FC	9FC7C5AFE428CC6D16402C09BE1B0E70
TDa1401_977	SRS8215764	SAMN17815477	TDa1401	Dioscorea alata	55571	DY19-2681.1010603	ACTTA	MRE-Seq	TruSeq	size fractionation	GENOMIC	SINGLE	0	0	0	SRR13661132	ILLUMINA	Illumina HiSeq 2500	CBT1MANXX	2	Integrated Genotyping Service and Support BecA-ILRE	University of California Berkeley	2359051	0	77	0	0	181646927	0.380811	this study	SRP304403	666450	PRJNA666450	SRA1193742	SRX10052849	2021-11-03 13:46:13	2021-02-08 22:17:12	public	https://sra-download.ncbi.nlm.nih.gov/traces/sra44/SRR/013340/SRR13661132	FA211CC3B1B54B45A2E9767DD28B95BE	08030C18D3AACC5FDA2DD8BB42B405A4
TDa1401_978	SRS8215765	SAMN17815478	TDa1401	Dioscorea alata	55571	DY19-2681.1010637	TAGCAGAA	MRE-Seq	TruSeq	size fractionation	GENOMIC	SINGLE	0	0	0	SRR13661130	ILLUMINA	Illumina HiSeq 2500	CBT1MANXX	2	Integrated Genotyping Service and Support BecA-ILRE	University of California Berkeley	2274072	0	77	0	0	175103544	0.367093	this study	SRP304403	666450	PRJNA666450	SRA1193742	SRX10052851	2021-11-03 13:46:13	2021-02-08 22:17:08	public	https://sra-download.ncbi.nlm.nih.gov/traces/sra25/SRR/013340/SRR13661130	9DAC014A52A7CB5BDE05275DAF07CBB8	A8B4AD1B3735F8730407E019F45D2DAC
TDa1401_979	SRS8215766	SAMN17815479	TDa1401	Dioscorea alata	55571	DY19-2681.1010478	GCAA	MRE-Seq	TruSeq	size fractionation	GENOMIC	SINGLE	0	0	0	SRR13661129	ILLUMINA	Illumina HiSeq 2500	CBT1MANXX	1	Integrated Genotyping Service and Support BecA-ILRE	University of California Berkeley	2344257	0	77	0	0	180507789	0.378423	this study	SRP304403	666450	PRJNA666450	SRA1193742	SRX10052852	2021-11-03 13:46:14	2021-02-08 22:17:32	public	https://sra-download.ncbi.nlm.nih.gov/traces/sra63/SRR/013340/SRR13661129	1B3D9115ADF02A52B35B9B5DEC3F2D53	9B977729E97EBD220FCD983444469392
TDa1401_981	SRS8215767	SAMN17815480	TDa1401	Dioscorea alata	55571	DY19-2681.1010556	TTGGTAG	MRE-Seq	TruSeq	size fractionation	GENOMIC	SINGLE	0	0	0	SRR13661128	ILLUMINA	Illumina HiSeq 2500	CBT1MANXX	1	Integrated Genotyping Service and Support BecA-ILRE	University of California Berkeley	2304331	0	77	0	0	177433487	0.371978	this study	SRP304403	666450	PRJNA666450	SRA1193742	SRX10052853	2021-11-03 13:46:14	2021-02-08 22:17:23	public	https://sra-download.ncbi.nlm.nih.gov/traces/sra76/SRR/013340/SRR13661128	84FA07B47909E11777DFF9EBA0F7C9A6	959E5E737AD70F929A61B219F2A97C4E
TDa1401_982	SRS8215769	SAMN17815481	TDa1401	Dioscorea alata	55571	DY19-2681.1012935	ACTGCGAT	MRE-Seq	TruSeq	size fractionation	GENOMIC	SINGLE	0	0	0	SRR13661125	ILLUMINA	Illumina HiSeq 2500	CBT1MANXX	1	Integrated Genotyping Service and Support BecA-ILRE	University of California Berkeley	1767971	0	77	0	0	136133767	0.285396	this study	SRP304403	666450	PRJNA666450	SRA1193742	SRX10052856	2021-11-03 13:46:13	2021-02-08 22:16:59	public	https://sra-download.ncbi.nlm.nih.gov/traces/sra32/SRR/013340/SRR13661125	B7324D227D3A90611F8F57DA89F00991	E8F77C7B6F70F59BFBAF8105C2964162
TDa1401_982	SRS8215769	SAMN17815481	TDa1401	Dioscorea alata	55571	DY19-2681.1010493	TCTCCG	MRE-Seq	TruSeq	size fractionation	GENOMIC	SINGLE	0	0	0	SRR13661126	ILLUMINA	Illumina HiSeq 2500	CBT1MANXX	1	Integrated Genotyping Service and Support BecA-ILRE	University of California Berkeley	2230467	0	77	0	0	171745959	0.360054	this study	SRP304403	666450	PRJNA666450	SRA1193742	SRX10052855	2021-11-03 13:46:14	2021-02-08 22:17:08	public	https://sra-download.ncbi.nlm.nih.gov/traces/sra28/SRR/013340/SRR13661126	49BC2275032B64A04378E7B3387E5683	4F84D002080652F73AAB0D016EBEFD9A
TDa1401_984	SRS8215770	SAMN17815482	TDa1401	Dioscorea alata	55571	DY19-2681.1012978	CAATA	MRE-Seq	TruSeq	size fractionation	GENOMIC	SINGLE	0	0	0	SRR13661123	ILLUMINA	Illumina HiSeq 2500	CBT1MANXX	3	Integrated Genotyping Service and Support BecA-ILRE	University of California Berkeley	2020098	0	77	0	0	155547546	0.326095	this study	SRP304403	666450	PRJNA666450	SRA1193742	SRX10052858	2021-11-03 13:46:13	2021-02-08 22:17:00	public	https://sra-download.ncbi.nlm.nih.gov/traces/sra0/SRR/013340/SRR13661123	CA4CBF54A3E4B2AB021B7DB3A7984CDD	B21E8B977615405AD65E093CB6DDE328
TDa1401_984	SRS8215770	SAMN17815482	TDa1401	Dioscorea alata	55571	DY19-2681.1010664	ATATG	MRE-Seq	TruSeq	size fractionation	GENOMIC	SINGLE	0	0	0	SRR13661124	ILLUMINA	Illumina HiSeq 2500	CBT1MANXX	3	Integrated Genotyping Service and Support BecA-ILRE	University of California Berkeley	2390427	0	77	0	0	184062879	0.385876	this study	SRP304403	666450	PRJNA666450	SRA1193742	SRX10052857	2021-11-03 13:46:13	2021-02-08 22:17:11	public	https://sra-download.ncbi.nlm.nih.gov/traces/sra13/SRR/013340/SRR13661124	F33A74DECEFBB4963A7D3A3F1553F584	F9958AFD1D0A39B80222429BF294C51B
TDa1401_985	SRS8215771	SAMN17815483	TDa1401	Dioscorea alata	55571	DY19-2681.1010511	CGGTG	MRE-Seq	TruSeq	size fractionation	GENOMIC	SINGLE	0	0	0	SRR13661122	ILLUMINA	Illumina HiSeq 2500	CBT1MANXX	1	Integrated Genotyping Service and Support BecA-ILRE	University of California Berkeley	1928972	0	77	0	0	148530844	0.311385	this study	SRP304403	666450	PRJNA666450	SRA1193742	SRX10052859	2021-11-03 13:46:14	2021-02-08 22:16:53	public	https://sra-download.ncbi.nlm.nih.gov/traces/sra74/SRR/013340/SRR13661122	B2E838BE2CF3FC9506C7CE45581E683A	EC8D6D40D14189D53A9922C9D361B687
TDa1401_990	SRS8215772	SAMN17815484	TDa1401	Dioscorea alata	55571	DY19-2681.1010555	CTCGCAAG	MRE-Seq	TruSeq	size fractionation	GENOMIC	SINGLE	0	0	0	SRR13661121	ILLUMINA	Illumina HiSeq 2500	CBT1MANXX	1	Integrated Genotyping Service and Support BecA-ILRE	University of California Berkeley	2339471	0	77	0	0	180139267	0.37765	this study	SRP304403	666450	PRJNA666450	SRA1193742	SRX10052860	2021-11-03 13:46:14	2021-02-08 22:17:00	public	https://sra-download.ncbi.nlm.nih.gov/traces/sra41/SRR/013340/SRR13661121	759A8D3CC7777838491A0CB93D160B0D	F074298360F971C155C91C5E1945EC91
TDa1401_992	SRS8215773	SAMN17815485	TDa1401	Dioscorea alata	55571	DY19-2681.1010548	AGGAGAT	MRE-Seq	TruSeq	size fractionation	GENOMIC	SINGLE	0	0	0	SRR13661120	ILLUMINA	Illumina HiSeq 2500	CBT1MANXX	1	Integrated Genotyping Service and Support BecA-ILRE	University of California Berkeley	2315476	0	77	0	0	178291652	0.373777	this study	SRP304403	666450	PRJNA666450	SRA1193742	SRX10052861	2021-11-03 13:46:15	2021-02-08 22:16:38	public	https://sra-download.ncbi.nlm.nih.gov/traces/sra34/SRR/013340/SRR13661120	E6C5D0F28E11D80058036D040F42F315	54AE3CACEDCCFBBBCFBA570B9A367132
TDa1401_994	SRS8215774	SAMN17815486	TDa1401	Dioscorea alata	55571	DY19-2681.1010708	ATTGGAAT	MRE-Seq	TruSeq	size fractionation	GENOMIC	SINGLE	0	0	0	SRR13661119	ILLUMINA	Illumina HiSeq 2500	CBT1MANXX	3	Integrated Genotyping Service and Support BecA-ILRE	University of California Berkeley	2225268	0	77	0	0	171345636	0.359215	this study	SRP304403	666450	PRJNA666450	SRA1193742	SRX10052862	2021-11-03 13:46:15	2021-02-08 22:16:47	public	https://sra-download.ncbi.nlm.nih.gov/traces/sra77/SRR/013340/SRR13661119	FC44355C4CB1D7B59F46143BFF873355	7F30B1B2D7C9BAB5037A07C09C7AC8BC
TDa1401_999	SRS8215775	SAMN17815487	TDa1401	Dioscorea alata	55571	DY19-2681.1010690	TGCCTT	MRE-Seq	TruSeq	size fractionation	GENOMIC	SINGLE	0	0	0	SRR13661118	ILLUMINA	Illumina HiSeq 2500	CBT1MANXX	3	Integrated Genotyping Service and Support BecA-ILRE	University of California Berkeley	2215749	0	77	0	0	170612673	0.357679	this study	SRP304403	666450	PRJNA666450	SRA1193742	SRX10052863	2021-11-03 13:46:15	2021-02-08 22:16:26	public	https://sra-download.ncbi.nlm.nih.gov/traces/sra52/SRR/013340/SRR13661118	EB713D1E46A8E65776592E5A24201441	82D0206F90A25AB6994E59FC7A5E2C37
TDa1401_TDa05/00015	SRS8215709	SAMN17815217	TDa1401	Dioscorea alata	55571	DY19-2681.1010728	GGCCGAAG	MRE-Seq	TruSeq	size fractionation	GENOMIC	SINGLE	0	0	0	SRR13661203	ILLUMINA	Illumina HiSeq 2500	CBT1MANXX	3	Integrated Genotyping Service and Support BecA-ILRE	University of California Berkeley	2214402	0	77	0	0	170508954	0.357461	this study	SRP304403	666450	PRJNA666450	SRA1193742	SRX10052778	2021-11-03 13:46:12	2021-02-08 22:19:09	public	https://sra-download.ncbi.nlm.nih.gov/traces/sra76/SRR/013341/SRR13661203	104BBC6EFE2E3937EDE430F2F86B05B3	91EE2F9F5E4A8D730EA720758C55DACE
TDa1401_TDa99/00048	SRS8215710	SAMN17815218	TDa1401	Dioscorea alata	55571	DY19-2681.1010729	CAGCCG	MRE-Seq	TruSeq	size fractionation	GENOMIC	SINGLE	0	0	0	SRR13661202	ILLUMINA	Illumina HiSeq 2500	CBT1MANXX	3	Integrated Genotyping Service and Support BecA-ILRE	University of California Berkeley	2225717	0	77	0	0	171380209	0.359288	this study	SRP304403	666450	PRJNA666450	SRA1193742	SRX10052779	2021-11-03 13:46:12	2021-02-08 22:19:08	public	https://sra-download.ncbi.nlm.nih.gov/traces/sra70/SRR/013341/SRR13661202	BDE8D96BD1484272D9A82C807BC58C49	0475A7B0BCF8156AFB30B1CA18E7015F
TDa/1401B/1015	SRS8216000	SAMN17816266	TDa1401B	Dioscorea alata	55571	DY18-2634.1020900	CCTCCGAG	MRE-Seq	TruSeq	size fractionation	GENOMIC	SINGLE	0	0	0	SRR13661659	ILLUMINA	Illumina HiSeq 2500	CCC00ANXX	6	Integrated Genotyping Service and Support BecA-ILRE	University of California Berkeley	1324185	0	77	0	0	101962245	0.213757	this study	SRP304403	666450	PRJNA666450	SRA1193743	SRX10053172	2021-11-03 13:46:20	2021-02-08 22:29:21	public	https://sra-download.ncbi.nlm.nih.gov/traces/sra54/SRR/013341/SRR13661659	19549392DED24F57B9071DDB66F714C0	4A9AC578ECB391B3D34C447FD060FC9A
TDa/1401B/1066	SRS8216001	SAMN17816267	TDa1401B	Dioscorea alata	55571	DY18-2634.1028079	AACCAGTT	MRE-Seq	TruSeq	size fractionation	GENOMIC	SINGLE	0	0	0	SRR13661655	ILLUMINA	Illumina HiSeq 2500	CCC00ANXX	8	Integrated Genotyping Service and Support BecA-ILRE	University of California Berkeley	125158	0	77	0	0	9637166	0.0202037	this study	SRP304403	666450	PRJNA666450	SRA1193743	SRX10053176	2021-11-03 13:46:20	2021-02-08 22:29:05	public	https://sra-download.ncbi.nlm.nih.gov/traces/sra18/SRR/013341/SRR13661655	E65B9B8E52904709606928BB2510AAC9	87D3F14F4251CDDD47444BC3FEABFDC3
TDa/1401B/1066	SRS8216001	SAMN17816267	TDa1401B	Dioscorea alata	55571	DY18-2634.1021061	CAAGGACT	MRE-Seq	TruSeq	size fractionation	GENOMIC	SINGLE	0	0	0	SRR13661657	ILLUMINA	Illumina HiSeq 2500	CCC00ANXX	8	Integrated Genotyping Service and Support BecA-ILRE	University of California Berkeley	104272	0	77	0	0	8028944	0.0168322	this study	SRP304403	666450	PRJNA666450	SRA1193743	SRX10053174	2021-11-03 13:46:20	2021-02-08 22:29:06	public	https://sra-download.ncbi.nlm.nih.gov/traces/sra67/SRR/013341/SRR13661657	F7A26233DEB7EE7DDC8DA4A362A6C0EA	3E22D2E6DC000A1DBF3FD758B3E02D01
TDa/1401B/1066	SRS8216001	SAMN17816267	TDa1401B	Dioscorea alata	55571	DY18-2634.1020813	CCTATTCA	MRE-Seq	TruSeq	size fractionation	GENOMIC	SINGLE	0	0	0	SRR13661658	ILLUMINA	Illumina HiSeq 2500	CCC00ANXX	5	Integrated Genotyping Service and Support BecA-ILRE	University of California Berkeley	1724415	0	77	0	0	132779955	0.278365	this study	SRP304403	666450	PRJNA666450	SRA1193743	SRX10053173	2021-11-03 13:46:20	2021-02-08 22:29:32	public	https://sra-download.ncbi.nlm.nih.gov/traces/sra44/SRR/013341/SRR13661658	B4CCEA4CE1656292838CAECB7D8D179F	F6AD3C6C843A21420B62D6ABDC5F0488
TDa/1401B/1071	SRS8216003	SAMN17816268	TDa1401B	Dioscorea alata	55571	DY18-2634.1021103	ATAGACCG	MRE-Seq	TruSeq	size fractionation	GENOMIC	SINGLE	0	0	0	SRR13661654	ILLUMINA	Illumina HiSeq 2500	CCC00ANXX	8	Integrated Genotyping Service and Support BecA-ILRE	University of California Berkeley	140864	0	77	0	0	10846528	0.0227391	this study	SRP304403	666450	PRJNA666450	SRA1193743	SRX10053177	2021-11-03 13:46:20	2021-02-08 22:29:01	public	https://sra-download.ncbi.nlm.nih.gov/traces/sra57/SRR/013341/SRR13661654	F36D52715084A5BDF63473F39E6CC148	D57BB370EEFAF5067D7D507900500B7B
TDa/1401B/1081	SRS8216004	SAMN17816269	TDa1401B	Dioscorea alata	55571	DY18-2634.1028010	TTCG	MRE-Seq	TruSeq	size fractionation	GENOMIC	SINGLE	0	0	0	SRR13661652	ILLUMINA	Illumina HiSeq 2500	CCC00ANXX	5	Integrated Genotyping Service and Support BecA-ILRE	University of California Berkeley	1548223	0	77	0	0	119213171	0.249923	this study	SRP304403	666450	PRJNA666450	SRA1193743	SRX10053179	2021-11-03 13:46:20	2021-02-08 22:29:29	public	https://sra-download.ncbi.nlm.nih.gov/traces/sra74/SRR/013341/SRR13661652	06456A220E74F872E3CB8247A49FDDCC	D783BCD4097E03BF3E9F388B54E6B0E2
TDa/1401B/1081	SRS8216004	SAMN17816269	TDa1401B	Dioscorea alata	55571	DY18-2634.1020774	GGTAAGGT	MRE-Seq	TruSeq	size fractionation	GENOMIC	SINGLE	0	0	0	SRR13661653	ILLUMINA	Illumina HiSeq 2500	CCC00ANXX	5	Integrated Genotyping Service and Support BecA-ILRE	University of California Berkeley	1427455	0	77	0	0	109914035	0.230428	this study	SRP304403	666450	PRJNA666450	SRA1193743	SRX10053178	2021-11-03 13:46:20	2021-02-08 22:29:26	public	https://sra-download.ncbi.nlm.nih.gov/traces/sra18/SRR/013341/SRR13661653	081B4452A8E6B887811B97C8FB1C92F1	11813BAED083FAFC385CAF2868465362
TDa/1401B/1086	SRS8216005	SAMN17816270	TDa1401B	Dioscorea alata	55571	DY18-2634.1028039	ATGGCAA	MRE-Seq	TruSeq	size fractionation	GENOMIC	SINGLE	0	0	0	SRR13661650	ILLUMINA	Illumina HiSeq 2500	CCC00ANXX	6	Integrated Genotyping Service and Support BecA-ILRE	University of California Berkeley	1554016	0	77	0	0	119659232	0.250858	this study	SRP304403	666450	PRJNA666450	SRA1193743	SRX10053181	2021-11-03 13:46:20	2021-02-08 22:29:24	public	https://sra-download.ncbi.nlm.nih.gov/traces/sra3/SRR/013341/SRR13661650	3B49B4C6C20102A423D6A1867C5CAE4E	12ED0A1149D6D000E08A9D200DBD2E58
TDa/1401B/1086	SRS8216005	SAMN17816270	TDa1401B	Dioscorea alata	55571	DY18-2634.1020886	TGACTTG	MRE-Seq	TruSeq	size fractionation	GENOMIC	SINGLE	0	0	0	SRR13661651	ILLUMINA	Illumina HiSeq 2500	CCC00ANXX	6	Integrated Genotyping Service and Support BecA-ILRE	University of California Berkeley	1503097	0	77	0	0	115738469	0.242638	this study	SRP304403	666450	PRJNA666450	SRA1193743	SRX10053180	2021-11-03 13:46:20	2021-02-08 22:29:26	public	https://sra-download.ncbi.nlm.nih.gov/traces/sra52/SRR/013341/SRR13661651	A2D201D06638CC075D57C12AB5B9352B	1B17D7D0AD7B95F0AEB5FAF6A4DCA7D6
TDa/1401B/1088	SRS8216008	SAMN17816271	TDa1401B	Dioscorea alata	55571	DY18-2634.1020914	AGCTACTT	MRE-Seq	TruSeq	size fractionation	GENOMIC	SINGLE	0	0	0	SRR13661649	ILLUMINA	Illumina HiSeq 2500	CCC00ANXX	6	Integrated Genotyping Service and Support BecA-ILRE	University of California Berkeley	1814778	0	77	0	0	139737906	0.292952	this study	SRP304403	666450	PRJNA666450	SRA1193743	SRX10053182	2021-11-03 13:46:20	2021-02-08 22:29:29	public	https://sra-download.ncbi.nlm.nih.gov/traces/sra53/SRR/013341/SRR13661649	8C7DB6CC4380BC39409B35A1C0D80C23	46B1A360A04774188E8FDE4B31ABA3B1
TDa/1401B/1089	SRS8216006	SAMN17816272	TDa1401B	Dioscorea alata	55571	DY18-2634.1020870	GGAGTTAT	MRE-Seq	TruSeq	size fractionation	GENOMIC	SINGLE	0	0	0	SRR13661648	ILLUMINA	Illumina HiSeq 2500	CCC00ANXX	6	Integrated Genotyping Service and Support BecA-ILRE	University of California Berkeley	1419399	0	77	0	0	109293723	0.229127	this study	SRP304403	666450	PRJNA666450	SRA1193743	SRX10053183	2021-11-03 13:46:20	2021-02-08 22:29:25	public	https://sra-download.ncbi.nlm.nih.gov/traces/sra18/SRR/013341/SRR13661648	5386E1E0D7932BBB5616B504244A9E4F	A00D2FE8E9885F50711043E07DC00EC6
TDa/1401B/1092	SRS8216007	SAMN17816273	TDa1401B	Dioscorea alata	55571	DY18-2634.1028006	AATCA	MRE-Seq	TruSeq	size fractionation	GENOMIC	SINGLE	0	0	0	SRR13661646	ILLUMINA	Illumina HiSeq 2500	CCC00ANXX	5	Integrated Genotyping Service and Support BecA-ILRE	University of California Berkeley	1778446	0	77	0	0	136940342	0.287087	this study	SRP304403	666450	PRJNA666450	SRA1193743	SRX10053185	2021-11-03 13:46:20	2021-02-08 22:29:26	public	https://sra-download.ncbi.nlm.nih.gov/traces/sra78/SRR/013341/SRR13661646	5D98955FA373A22ED3438EA3FADAAF44	B6C0CB84184E8A3C267102F9A1F2A83F
TDa/1401B/1092	SRS8216007	SAMN17816273	TDa1401B	Dioscorea alata	55571	DY18-2634.1020765	CGGTAG	MRE-Seq	TruSeq	size fractionation	GENOMIC	SINGLE	0	0	0	SRR13661647	ILLUMINA	Illumina HiSeq 2500	CCC00ANXX	5	Integrated Genotyping Service and Support BecA-ILRE	University of California Berkeley	1465255	0	77	0	0	112824635	0.23653	this study	SRP304403	666450	PRJNA666450	SRA1193743	SRX10053184	2021-11-03 13:46:20	2021-02-08 22:29:31	public	https://sra-download.ncbi.nlm.nih.gov/traces/sra8/SRR/013341/SRR13661647	2747CCF714396FDC0FE4404EF132CF03	8F46E0D5AB1190BD36BD9BCF780692B3
TDa/1401B/1094	SRS8216010	SAMN17816274	TDa1401B	Dioscorea alata	55571	DY18-2634.1020819	CATATGCT	MRE-Seq	TruSeq	size fractionation	GENOMIC	SINGLE	0	0	0	SRR13661644	ILLUMINA	Illumina HiSeq 2500	CCC00ANXX	5	Integrated Genotyping Service and Support BecA-ILRE	University of California Berkeley	1633451	0	77	0	0	125775727	0.263681	this study	SRP304403	666450	PRJNA666450	SRA1193743	SRX10053187	2021-11-03 13:46:20	2021-02-08 22:29:24	public	https://sra-download.ncbi.nlm.nih.gov/traces/sra67/SRR/013341/SRR13661644	3C5BE03362EAEC282248E4F072F2F334	A735210F512FB67663AF80DF2A6D38E4
TDa/1401B/1100	SRS8216011	SAMN17816275	TDa1401B	Dioscorea alata	55571	DY18-2634.1020790	TCCTGAGT	MRE-Seq	TruSeq	size fractionation	GENOMIC	SINGLE	0	0	0	SRR13661643	ILLUMINA	Illumina HiSeq 2500	CCC00ANXX	5	Integrated Genotyping Service and Support BecA-ILRE	University of California Berkeley	1595930	0	77	0	0	122886610	0.257624	this study	SRP304403	666450	PRJNA666450	SRA1193743	SRX10053188	2021-11-03 13:46:20	2021-02-08 22:29:06	public	https://sra-download.ncbi.nlm.nih.gov/traces/sra18/SRR/013341/SRR13661643	21A39D3E332D0F5F8F768F2D5F60442B	EBF97CF70019C71F517375A6D2BC2371
TDa/1401B/1113	SRS8216012	SAMN17816276	TDa1401B	Dioscorea alata	55571	DY18-2634.1020785	GTCGTTG	MRE-Seq	TruSeq	size fractionation	GENOMIC	SINGLE	0	0	0	SRR13661642	ILLUMINA	Illumina HiSeq 2500	CCC00ANXX	5	Integrated Genotyping Service and Support BecA-ILRE	University of California Berkeley	1380397	0	77	0	0	106290569	0.222831	this study	SRP304403	666450	PRJNA666450	SRA1193743	SRX10053189	2021-11-03 13:46:20	2021-02-08 22:29:12	public	https://sra-download.ncbi.nlm.nih.gov/traces/sra54/SRR/013341/SRR13661642	7FD2987FB967AC55A1EB0D439CAE90FD	466D203FA410145B5C2B59420105724F
TDa/1401B/1118	SRS8216013	SAMN17816277	TDa1401B	Dioscorea alata	55571	DY18-2634.1020938	GATAGGCG	MRE-Seq	TruSeq	size fractionation	GENOMIC	SINGLE	0	0	0	SRR13661641	ILLUMINA	Illumina HiSeq 2500	CCC00ANXX	6	Integrated Genotyping Service and Support BecA-ILRE	University of California Berkeley	1313837	0	77	0	0	101165449	0.212087	this study	SRP304403	666450	PRJNA666450	SRA1193743	SRX10053190	2021-11-03 13:46:20	2021-02-08 22:29:10	public	https://sra-download.ncbi.nlm.nih.gov/traces/sra76/SRR/013341/SRR13661641	510CE3BBBE62CB28A010B6E3063A886D	03020A0621E494BCD95F96E5D91BF4C9
TDa/1401B/1119	SRS8216014	SAMN17816278	TDa1401B	Dioscorea alata	55571	DY18-2634.1028027	AGGTT	MRE-Seq	TruSeq	size fractionation	GENOMIC	SINGLE	0	0	0	SRR13661639	ILLUMINA	Illumina HiSeq 2500	CCC00ANXX	6	Integrated Genotyping Service and Support BecA-ILRE	University of California Berkeley	1491426	0	77	0	0	114839802	0.240754	this study	SRP304403	666450	PRJNA666450	SRA1193743	SRX10053192	2021-11-03 13:46:20	2021-02-08 22:29:14	public	https://sra-download.ncbi.nlm.nih.gov/traces/sra76/SRR/013341/SRR13661639	F4114B82B8FAC196F98806ABAD0C6008	929317A0E2399AF0DCC416BED1122FDC
TDa/1401B/1119	SRS8216014	SAMN17816278	TDa1401B	Dioscorea alata	55571	DY18-2634.1020882	TATGGAG	MRE-Seq	TruSeq	size fractionation	GENOMIC	SINGLE	0	0	0	SRR13661640	ILLUMINA	Illumina HiSeq 2500	CCC00ANXX	6	Integrated Genotyping Service and Support BecA-ILRE	University of California Berkeley	1319647	0	77	0	0	101612819	0.213025	this study	SRP304403	666450	PRJNA666450	SRA1193743	SRX10053191	2021-11-03 13:46:20	2021-02-08 22:28:54	public	https://sra-download.ncbi.nlm.nih.gov/traces/sra65/SRR/013341/SRR13661640	447945C488E026C4B29DED48EE5A4E51	BC8D2AE6BB8266514449710C4FD1AF51
TDa/1401B/1123	SRS8216015	SAMN17816279	TDa1401B	Dioscorea alata	55571	DY18-2634.1020830	GTACTGGT	MRE-Seq	TruSeq	size fractionation	GENOMIC	SINGLE	0	0	0	SRR13661638	ILLUMINA	Illumina HiSeq 2500	CCC00ANXX	5	Integrated Genotyping Service and Support BecA-ILRE	University of California Berkeley	1336337	0	77	0	0	102897949	0.215719	this study	SRP304403	666450	PRJNA666450	SRA1193743	SRX10053193	2021-11-03 13:46:20	2021-02-08 22:29:02	public	https://sra-download.ncbi.nlm.nih.gov/traces/sra35/SRR/013341/SRR13661638	B9FD47E508CD20230427153380C1908E	41146A5B77473C9DA31E747DC7FEFEB1
TDa/1401B/1124	SRS8216016	SAMN17816280	TDa1401B	Dioscorea alata	55571	DY18-2634.1021067	GTACTAT	MRE-Seq	TruSeq	size fractionation	GENOMIC	SINGLE	0	0	0	SRR13661636	ILLUMINA	Illumina HiSeq 2500	CCC00ANXX	8	Integrated Genotyping Service and Support BecA-ILRE	University of California Berkeley	102372	0	77	0	0	7882644	0.0165255	this study	SRP304403	666450	PRJNA666450	SRA1193743	SRX10053195	2021-11-03 13:46:20	2021-02-08 22:28:46	public	https://sra-download.ncbi.nlm.nih.gov/traces/sra1/SRR/013341/SRR13661636	FBFBDC806FCC6F714E34A02D4AB74F31	FC4E7B2EE4E15026499348AC964B537B
TDa/1401B/1124	SRS8216016	SAMN17816280	TDa1401B	Dioscorea alata	55571	DY18-2634.1020843	TATGCTAT	MRE-Seq	TruSeq	size fractionation	GENOMIC	SINGLE	0	0	0	SRR13661637	ILLUMINA	Illumina HiSeq 2500	CCC00ANXX	5	Integrated Genotyping Service and Support BecA-ILRE	University of California Berkeley	1776363	0	77	0	0	136779951	0.28675	this study	SRP304403	666450	PRJNA666450	SRA1193743	SRX10053194	2021-11-03 13:46:20	2021-02-08 22:29:07	public	https://sra-download.ncbi.nlm.nih.gov/traces/sra51/SRR/013341/SRR13661637	C68D957142B147204F024BA2F798050A	A29B02D3831F54866FF4694901BB5538
TDa/1401B/1135	SRS8216017	SAMN17816281	TDa1401B	Dioscorea alata	55571	DY18-2634.1020866	GATGACT	MRE-Seq	TruSeq	size fractionation	GENOMIC	SINGLE	0	0	0	SRR13661635	ILLUMINA	Illumina HiSeq 2500	CCC00ANXX	6	Integrated Genotyping Service and Support BecA-ILRE	University of California Berkeley	1390390	0	77	0	0	107060030	0.224445	this study	SRP304403	666450	PRJNA666450	SRA1193743	SRX10053196	2021-11-03 13:46:20	2021-02-08 22:28:57	public	https://sra-download.ncbi.nlm.nih.gov/traces/sra67/SRR/013341/SRR13661635	140BE6193A7E3BFCD22BC225A23831BF	EFA32656AE1FE7C167F4374BE88D41A4
TDa/1401B/1136	SRS8216018	SAMN17816282	TDa1401B	Dioscorea alata	55571	DY18-2634.1021050	AACGGCAT	MRE-Seq	TruSeq	size fractionation	GENOMIC	SINGLE	0	0	0	SRR13661633	ILLUMINA	Illumina HiSeq 2500	CCC00ANXX	8	Integrated Genotyping Service and Support BecA-ILRE	University of California Berkeley	119786	0	77	0	0	9223522	0.0193365	this study	SRP304403	666450	PRJNA666450	SRA1193743	SRX10053198	2021-11-03 13:46:20	2021-02-08 22:28:45	public	https://sra-download.ncbi.nlm.nih.gov/traces/sra76/SRR/013341/SRR13661633	A8E1AC170D4B9A9605C67A943E389F60	9C979EE2315F2F13422516183DDF6905
TDa/1401B/1138	SRS8216019	SAMN17816283	TDa1401B	Dioscorea alata	55571	DY18-2634.1028081	CACGAG	MRE-Seq	TruSeq	size fractionation	GENOMIC	SINGLE	0	0	0	SRR13661630	ILLUMINA	Illumina HiSeq 2500	CCC00ANXX	8	Integrated Genotyping Service and Support BecA-ILRE	University of California Berkeley	158268	0	77	0	0	12186636	0.0255485	this study	SRP304403	666450	PRJNA666450	SRA1193743	SRX10053201	2021-11-03 13:46:20	2021-02-08 22:28:47	public	https://sra-download.ncbi.nlm.nih.gov/traces/sra23/SRR/013341/SRR13661630	BF2628EBAFA7FFD832DE0543968B3122	E90C8B9DC592D14D53525BA4BB56F520
TDa/1401B/1138	SRS8216019	SAMN17816283	TDa1401B	Dioscorea alata	55571	DY18-2634.1021072	ACTTCAGA	MRE-Seq	TruSeq	size fractionation	GENOMIC	SINGLE	0	0	0	SRR13661631	ILLUMINA	Illumina HiSeq 2500	CCC00ANXX	8	Integrated Genotyping Service and Support BecA-ILRE	University of California Berkeley	120674	0	77	0	0	9291898	0.0194799	this study	SRP304403	666450	PRJNA666450	SRA1193743	SRX10053200	2021-11-03 13:46:20	2021-02-08 22:28:48	public	https://sra-download.ncbi.nlm.nih.gov/traces/sra76/SRR/013341/SRR13661631	89D609C094B398C6DB85144A19ACB23E	027BA57945FB89881B98EC2EB648234E
TDa/1401B/1138	SRS8216019	SAMN17816283	TDa1401B	Dioscorea alata	55571	DY18-2634.1020829	GCCATTAG	MRE-Seq	TruSeq	size fractionation	GENOMIC	SINGLE	0	0	0	SRR13661632	ILLUMINA	Illumina HiSeq 2500	CCC00ANXX	5	Integrated Genotyping Service and Support BecA-ILRE	University of California Berkeley	1379895	0	77	0	0	106251915	0.22275	this study	SRP304403	666450	PRJNA666450	SRA1193743	SRX10053199	2021-11-03 13:46:20	2021-02-08 22:29:03	public	https://sra-download.ncbi.nlm.nih.gov/traces/sra78/SRR/013341/SRR13661632	BCCA8EE566B13CF4CC793641DFE5A3EF	2D8086A8438A4100244FB384D41A59BC
TDa/1401B/1142	SRS8216020	SAMN17816284	TDa1401B	Dioscorea alata	55571	DY18-2634.1021129	TGATTCCA	MRE-Seq	TruSeq	size fractionation	GENOMIC	SINGLE	0	0	0	SRR13661628	ILLUMINA	Illumina HiSeq 2500	CCC00ANXX	8	Integrated Genotyping Service and Support BecA-ILRE	University of California Berkeley	124751	0	77	0	0	9605827	0.020138	this study	SRP304403	666450	PRJNA666450	SRA1193743	SRX10053203	2021-11-03 13:46:20	2021-02-08 22:28:40	public	https://sra-download.ncbi.nlm.nih.gov/traces/sra78/SRR/013341/SRR13661628	B44A31EDBDD6309B145AE3954A9816D2	703CD5310C89768A0D3DA651EA5E6E03
TDa/1401B/1142	SRS8216020	SAMN17816284	TDa1401B	Dioscorea alata	55571	DY18-2634.1020836	AGACTCGA	MRE-Seq	TruSeq	size fractionation	GENOMIC	SINGLE	0	0	0	SRR13661629	ILLUMINA	Illumina HiSeq 2500	CCC00ANXX	5	Integrated Genotyping Service and Support BecA-ILRE	University of California Berkeley	1523335	0	77	0	0	117296795	0.245905	this study	SRP304403	666450	PRJNA666450	SRA1193743	SRX10053202	2021-11-03 13:46:20	2021-02-08 22:29:15	public	https://sra-download.ncbi.nlm.nih.gov/traces/sra76/SRR/013341/SRR13661629	3EA108F9AB2C1E89428B7842D754161D	213A53DE8117B4D50947EB16546C9894
TDa/1401B/1143	SRS8216023	SAMN17816285	TDa1401B	Dioscorea alata	55571	DY18-2634.1020839	ACCGATAT	MRE-Seq	TruSeq	size fractionation	GENOMIC	SINGLE	0	0	0	SRR13661627	ILLUMINA	Illumina HiSeq 2500	CCC00ANXX	5	Integrated Genotyping Service and Support BecA-ILRE	University of California Berkeley	1523283	0	77	0	0	117292791	0.245897	this study	SRP304403	666450	PRJNA666450	SRA1193743	SRX10053204	2021-11-03 13:46:20	2021-02-08 22:28:59	public	https://sra-download.ncbi.nlm.nih.gov/traces/sra62/SRR/013341/SRR13661627	36114CDDFEE8068F192BA5A6F42B19DD	7F2A390AAA4E2D9EAE456AE1AAC38E48
TDa/1401B/1144	SRS8216021	SAMN17816286	TDa1401B	Dioscorea alata	55571	DY18-2634.1021126	ATGCTATG	MRE-Seq	TruSeq	size fractionation	GENOMIC	SINGLE	0	0	0	SRR13661625	ILLUMINA	Illumina HiSeq 2500	CCC00ANXX	8	Integrated Genotyping Service and Support BecA-ILRE	University of California Berkeley	96136	0	77	0	0	7402472	0.0155188	this study	SRP304403	666450	PRJNA666450	SRA1193743	SRX10053206	2021-11-03 13:46:20	2021-02-08 22:28:25	public	https://sra-download.ncbi.nlm.nih.gov/traces/sra77/SRR/013341/SRR13661625	5832E10757E14FCD54013BD4C1C93725	68625571231C634AAF1C2CEDA2AB58D7
TDa/1401B/1144	SRS8216021	SAMN17816286	TDa1401B	Dioscorea alata	55571	DY18-2634.1021098	CGCATTG	MRE-Seq	TruSeq	size fractionation	GENOMIC	SINGLE	0	0	0	SRR13661626	ILLUMINA	Illumina HiSeq 2500	CCC00ANXX	8	Integrated Genotyping Service and Support BecA-ILRE	University of California Berkeley	126336	0	77	0	0	9727872	0.0203939	this study	SRP304403	666450	PRJNA666450	SRA1193743	SRX10053205	2021-11-03 13:46:20	2021-02-08 22:28:47	public	https://sra-download.ncbi.nlm.nih.gov/traces/sra49/SRR/013341/SRR13661626	4FDE480475F1A2335CB3CBC06113A3CF	98F7F474D0183AD0164FFDC03464C4B9
TDa/1401B/1149	SRS8216022	SAMN17816287	TDa1401B	Dioscorea alata	55571	DY18-2634.1020801	ATAGACCG	MRE-Seq	TruSeq	size fractionation	GENOMIC	SINGLE	0	0	0	SRR13661624	ILLUMINA	Illumina HiSeq 2500	CCC00ANXX	5	Integrated Genotyping Service and Support BecA-ILRE	University of California Berkeley	1452233	0	77	0	0	111821941	0.234428	this study	SRP304403	666450	PRJNA666450	SRA1193743	SRX10053207	2021-11-03 13:46:20	2021-02-08 22:28:44	public	https://sra-download.ncbi.nlm.nih.gov/traces/sra79/SRR/013341/SRR13661624	EA3B6F6481AF41BBDFC5AAC3FE6D0810	03F7E66F6837E686A6B21D7C202518CF
TDa/1401B/1150	SRS8216024	SAMN17816288	TDa1401B	Dioscorea alata	55571	DY18-2634.1028030	ATACT	MRE-Seq	TruSeq	size fractionation	GENOMIC	SINGLE	0	0	0	SRR13661621	ILLUMINA	Illumina HiSeq 2500	CCC00ANXX	6	Integrated Genotyping Service and Support BecA-ILRE	University of California Berkeley	1702388	0	77	0	0	131083876	0.274809	this study	SRP304403	666450	PRJNA666450	SRA1193743	SRX10053210	2021-11-03 13:46:20	2021-02-08 22:29:05	public	https://sra-download.ncbi.nlm.nih.gov/traces/sra53/SRR/013341/SRR13661621	D0B60196CF900C20108AEFD979ED63F9	AF92A78EC696BCCB5FB3E200C127BE74
TDa/1401B/1150	SRS8216024	SAMN17816288	TDa1401B	Dioscorea alata	55571	DY18-2634.1020883	TCCTA	MRE-Seq	TruSeq	size fractionation	GENOMIC	SINGLE	0	0	0	SRR13661622	ILLUMINA	Illumina HiSeq 2500	CCC00ANXX	6	Integrated Genotyping Service and Support BecA-ILRE	University of California Berkeley	1711570	0	77	0	0	131790890	0.276291	this study	SRP304403	666450	PRJNA666450	SRA1193743	SRX10053209	2021-11-03 13:46:20	2021-02-08 22:29:02	public	https://sra-download.ncbi.nlm.nih.gov/traces/sra53/SRR/013341/SRR13661622	2B669904979164962ECD1B4C42A233C4	65E83642FFA3EF2A0EB2C4780FE94F7C
TDa/1401B/1154	SRS8216025	SAMN17816289	TDa1401B	Dioscorea alata	55571	DY18-2634.1020794	TTGATCCG	MRE-Seq	TruSeq	size fractionation	GENOMIC	SINGLE	0	0	0	SRR13661620	ILLUMINA	Illumina HiSeq 2500	CCC00ANXX	5	Integrated Genotyping Service and Support BecA-ILRE	University of California Berkeley	1515134	0	77	0	0	116665318	0.244581	this study	SRP304403	666450	PRJNA666450	SRA1193743	SRX10053211	2021-11-03 13:46:20	2021-02-08 22:29:01	public	https://sra-download.ncbi.nlm.nih.gov/traces/sra16/SRR/013341/SRR13661620	7CC069EB36CC32AFCE22C74E80981E2B	6DEB95E6D1FF93868454FC633313AFDE
TDa/1401B/1156	SRS8216028	SAMN17816290	TDa1401B	Dioscorea alata	55571	DY18-2634.1020818	CCAGTACT	MRE-Seq	TruSeq	size fractionation	GENOMIC	SINGLE	0	0	0	SRR13661618	ILLUMINA	Illumina HiSeq 2500	CCC00ANXX	5	Integrated Genotyping Service and Support BecA-ILRE	University of California Berkeley	1453124	0	77	0	0	111890548	0.234571	this study	SRP304403	666450	PRJNA666450	SRA1193743	SRX10053213	2021-11-03 13:46:20	2021-02-08 22:29:08	public	https://sra-download.ncbi.nlm.nih.gov/traces/sra78/SRR/013341/SRR13661618	F74A6E2BA7267ADB9B00C691465C067F	8D69E3315596F8071B039D140CB35F66
TDa/1401B/1156	SRS8216028	SAMN17816290	TDa1401B	Dioscorea alata	55571	DY18-2634.1020795	TTGGCTT	MRE-Seq	TruSeq	size fractionation	GENOMIC	SINGLE	0	0	0	SRR13661619	ILLUMINA	Illumina HiSeq 2500	CCC00ANXX	5	Integrated Genotyping Service and Support BecA-ILRE	University of California Berkeley	1553073	0	77	0	0	119586621	0.250706	this study	SRP304403	666450	PRJNA666450	SRA1193743	SRX10053212	2021-11-03 13:46:20	2021-02-08 22:28:54	public	https://sra-download.ncbi.nlm.nih.gov/traces/sra50/SRR/013341/SRR13661619	80F9A4AF504F3214F919EA3C54F4379A	019DAB8E22B651254E088F79C947BF2B
TDa/1401B/1160	SRS8216027	SAMN17816291	TDa1401B	Dioscorea alata	55571	DY18-2634.1021043	ACGCGT	MRE-Seq	TruSeq	size fractionation	GENOMIC	SINGLE	0	0	0	SRR13661616	ILLUMINA	Illumina HiSeq 2500	CCC00ANXX	8	Integrated Genotyping Service and Support BecA-ILRE	University of California Berkeley	116946	0	77	0	0	9004842	0.0188781	this study	SRP304403	666450	PRJNA666450	SRA1193743	SRX10053215	2021-11-03 13:46:20	2021-02-08 22:28:16	public	https://sra-download.ncbi.nlm.nih.gov/traces/sra19/SRR/013341/SRR13661616	8E4BF1E4D02F39EB4C0C8693BB8A5F2F	058698EF11CF894186CF10F2ECFFEB6F
TDa/1401B/1160	SRS8216027	SAMN17816291	TDa1401B	Dioscorea alata	55571	DY18-2634.1020816	CTAATCCG	MRE-Seq	TruSeq	size fractionation	GENOMIC	SINGLE	0	0	0	SRR13661617	ILLUMINA	Illumina HiSeq 2500	CCC00ANXX	5	Integrated Genotyping Service and Support BecA-ILRE	University of California Berkeley	1442316	0	77	0	0	111058332	0.232827	this study	SRP304403	666450	PRJNA666450	SRA1193743	SRX10053214	2021-11-03 13:46:20	2021-02-08 22:28:45	public	https://sra-download.ncbi.nlm.nih.gov/traces/sra23/SRR/013341/SRR13661617	4BD3E190C58345C4033897F4BD2CC483	BF2B8BCA3871AB9AE026556E879F906E
TDa/1401B/1165	SRS8216029	SAMN17816292	TDa1401B	Dioscorea alata	55571	DY18-2634.1020799	ATCCTCGG	MRE-Seq	TruSeq	size fractionation	GENOMIC	SINGLE	0	0	0	SRR13661615	ILLUMINA	Illumina HiSeq 2500	CCC00ANXX	5	Integrated Genotyping Service and Support BecA-ILRE	University of California Berkeley	1493294	0	77	0	0	114983638	0.241056	this study	SRP304403	666450	PRJNA666450	SRA1193743	SRX10053216	2021-11-03 13:46:20	2021-02-08 22:28:47	public	https://sra-download.ncbi.nlm.nih.gov/traces/sra11/SRR/013341/SRR13661615	E8FB461518C3531725E18671C689725C	B4CE18CA71C413D43591CAFEEC087232
TDa/1401B/1169	SRS8216030	SAMN17816293	TDa1401B	Dioscorea alata	55571	DY18-2634.1028020	GACCTTCT	MRE-Seq	TruSeq	size fractionation	GENOMIC	SINGLE	0	0	0	SRR13661613	ILLUMINA	Illumina HiSeq 2500	CCC00ANXX	5	Integrated Genotyping Service and Support BecA-ILRE	University of California Berkeley	1432456	0	77	0	0	110299112	0.231235	this study	SRP304403	666450	PRJNA666450	SRA1193743	SRX10053218	2021-11-03 13:46:20	2021-02-08 22:29:03	public	https://sra-download.ncbi.nlm.nih.gov/traces/sra32/SRR/013341/SRR13661613	1FF8A40FC65395359CE7F3E89BE86603	EF7143E08241059DFDD2CB7E3EA66F98
TDa/1401B/1169	SRS8216030	SAMN17816293	TDa1401B	Dioscorea alata	55571	DY18-2634.1020762	ACCGAGTA	MRE-Seq	TruSeq	size fractionation	GENOMIC	SINGLE	0	0	0	SRR13661614	ILLUMINA	Illumina HiSeq 2500	CCC00ANXX	5	Integrated Genotyping Service and Support BecA-ILRE	University of California Berkeley	1576968	0	77	0	0	121426536	0.254563	this study	SRP304403	666450	PRJNA666450	SRA1193743	SRX10053217	2021-11-03 13:46:20	2021-02-08 22:28:55	public	https://sra-download.ncbi.nlm.nih.gov/traces/sra70/SRR/013341/SRR13661614	F72B60F49BD47644F0D89CB1284A5B44	ACF4A79F886A9004E9A55461D13B8AC9
TDa/1401B/1170	SRS8216031	SAMN17816294	TDa1401B	Dioscorea alata	55571	DY18-2634.1020931	AGAACCGT	MRE-Seq	TruSeq	size fractionation	GENOMIC	SINGLE	0	0	0	SRR13661611	ILLUMINA	Illumina HiSeq 2500	CCC00ANXX	6	Integrated Genotyping Service and Support BecA-ILRE	University of California Berkeley	1601387	0	77	0	0	123306799	0.258505	this study	SRP304403	666450	PRJNA666450	SRA1193743	SRX10053220	2021-11-03 13:46:20	2021-02-08 22:28:53	public	https://sra-download.ncbi.nlm.nih.gov/traces/sra51/SRR/013341/SRR13661611	5F3AA7DC4DE20545096A82DB0CDF6916	722B82193E249E4CE255DF1B8666CBDD
TDa/1401B/1172	SRS8216032	SAMN17816295	TDa1401B	Dioscorea alata	55571	DY18-2634.1020933	ACCGATAT	MRE-Seq	TruSeq	size fractionation	GENOMIC	SINGLE	0	0	0	SRR13661610	ILLUMINA	Illumina HiSeq 2500	CCC00ANXX	6	Integrated Genotyping Service and Support BecA-ILRE	University of California Berkeley	1799953	0	77	0	0	138596381	0.290558	this study	SRP304403	666450	PRJNA666450	SRA1193743	SRX10053221	2021-11-03 13:46:20	2021-02-08 22:29:02	public	https://sra-download.ncbi.nlm.nih.gov/traces/sra35/SRR/013341/SRR13661610	96EDFD41C8754749980BD96D384BC7E5	6E1B16F8746A0AC9EFBF35B49E7741CC
TDa/1401B/1173	SRS8216033	SAMN17816296	TDa1401B	Dioscorea alata	55571	DY18-2634.1028015	ATCTGT	MRE-Seq	TruSeq	size fractionation	GENOMIC	SINGLE	0	0	0	SRR13661608	ILLUMINA	Illumina HiSeq 2500	CCC00ANXX	5	Integrated Genotyping Service and Support BecA-ILRE	University of California Berkeley	1573445	0	77	0	0	121155265	0.253994	this study	SRP304403	666450	PRJNA666450	SRA1193743	SRX10053223	2021-11-03 13:46:20	2021-02-08 22:29:12	public	https://sra-download.ncbi.nlm.nih.gov/traces/sra3/SRR/013341/SRR13661608	A1539445277278104A5D45C4F4A39B03	91F0CE1F87C1034DB44E7508E6732CB8
TDa/1401B/1173	SRS8216033	SAMN17816296	TDa1401B	Dioscorea alata	55571	DY18-2634.1020768	CGTATAGA	MRE-Seq	TruSeq	size fractionation	GENOMIC	SINGLE	0	0	0	SRR13661609	ILLUMINA	Illumina HiSeq 2500	CCC00ANXX	5	Integrated Genotyping Service and Support BecA-ILRE	University of California Berkeley	1498568	0	77	0	0	115389736	0.241907	this study	SRP304403	666450	PRJNA666450	SRA1193743	SRX10053222	2021-11-03 13:46:20	2021-02-08 22:28:48	public	https://sra-download.ncbi.nlm.nih.gov/traces/sra45/SRR/013341/SRR13661609	AC64E3F560881C3A34C873093CD802B2	B72B6693945858263DF44A661BD8AEFD
TDa/1401B/1176	SRS8216035	SAMN17816297	TDa1401B	Dioscorea alata	55571	DY18-2634.1028093	CTCGTGT	MRE-Seq	TruSeq	size fractionation	GENOMIC	SINGLE	0	0	0	SRR13661605	ILLUMINA	Illumina HiSeq 2500	CCC00ANXX	8	Integrated Genotyping Service and Support BecA-ILRE	University of California Berkeley	161720	0	77	0	0	12452440	0.0261057	this study	SRP304403	666450	PRJNA666450	SRA1193743	SRX10053226	2021-11-03 13:46:21	2021-02-08 22:28:11	public	https://sra-download.ncbi.nlm.nih.gov/traces/sra45/SRR/013341/SRR13661605	D6C5A38C74893374E0EC1983B6498DFB	A62A290109954FF0DA24679E3515EBC7
TDa/1401B/1176	SRS8216035	SAMN17816297	TDa1401B	Dioscorea alata	55571	DY18-2634.1021120	GCCATGAA	MRE-Seq	TruSeq	size fractionation	GENOMIC	SINGLE	0	0	0	SRR13661606	ILLUMINA	Illumina HiSeq 2500	CCC00ANXX	8	Integrated Genotyping Service and Support BecA-ILRE	University of California Berkeley	110939	0	77	0	0	8542303	0.0179084	this study	SRP304403	666450	PRJNA666450	SRA1193743	SRX10053225	2021-11-03 13:46:20	2021-02-08 22:28:09	public	https://sra-download.ncbi.nlm.nih.gov/traces/sra0/SRR/013341/SRR13661606	D8358D33C4DA4C2DE42D0C18D89F2CD9	3DD0A85D327701AC56D86044A8017FDE
TDa/1401B/1176	SRS8216035	SAMN17816297	TDa1401B	Dioscorea alata	55571	DY18-2634.1020828	GAACTTCG	MRE-Seq	TruSeq	size fractionation	GENOMIC	SINGLE	0	0	0	SRR13661607	ILLUMINA	Illumina HiSeq 2500	CCC00ANXX	5	Integrated Genotyping Service and Support BecA-ILRE	University of California Berkeley	1403597	0	77	0	0	108076969	0.226576	this study	SRP304403	666450	PRJNA666450	SRA1193743	SRX10053224	2021-11-03 13:46:20	2021-02-08 22:28:58	public	https://sra-download.ncbi.nlm.nih.gov/traces/sra54/SRR/013341/SRR13661607	B033850A9553C58F681A32E92425F23C	D2A2F1F95C5F07494651E84BE709577C
TDa/1401B/1185	SRS8216036	SAMN17816298	TDa1401B	Dioscorea alata	55571	DY18-2634.1020838	ACTTCAGA	MRE-Seq	TruSeq	size fractionation	GENOMIC	SINGLE	0	0	0	SRR13661604	ILLUMINA	Illumina HiSeq 2500	CCC00ANXX	5	Integrated Genotyping Service and Support BecA-ILRE	University of California Berkeley	1744806	0	77	0	0	134350062	0.281656	this study	SRP304403	666450	PRJNA666450	SRA1193743	SRX10053227	2021-11-03 13:46:21	2021-02-08 22:28:47	public	https://sra-download.ncbi.nlm.nih.gov/traces/sra26/SRR/013341/SRR13661604	D2844319E39790F2AE429B56B9E29D86	B959EDA90856B48BC3300E251AE50390
TDa/1401B/1187	SRS8216037	SAMN17816299	TDa1401B	Dioscorea alata	55571	DY18-2634.1020867	TGCATAGT	MRE-Seq	TruSeq	size fractionation	GENOMIC	SINGLE	0	0	0	SRR13661603	ILLUMINA	Illumina HiSeq 2500	CCC00ANXX	6	Integrated Genotyping Service and Support BecA-ILRE	University of California Berkeley	1481278	0	77	0	0	114058406	0.239116	this study	SRP304403	666450	PRJNA666450	SRA1193743	SRX10053228	2021-11-03 13:46:21	2021-02-08 22:28:45	public	https://sra-download.ncbi.nlm.nih.gov/traces/sra76/SRR/013341/SRR13661603	7C40980DC76F340C305CA6718762BE25	CF0E37AD1EA81390D51A27A1F4168052
TDa/1401B/1189	SRS8216038	SAMN17816300	TDa1401B	Dioscorea alata	55571	DY18-2634.1020922	GAACTTCG	MRE-Seq	TruSeq	size fractionation	GENOMIC	SINGLE	0	0	0	SRR13661602	ILLUMINA	Illumina HiSeq 2500	CCC00ANXX	6	Integrated Genotyping Service and Support BecA-ILRE	University of California Berkeley	1443853	0	77	0	0	111176681	0.233075	this study	SRP304403	666450	PRJNA666450	SRA1193743	SRX10053229	2021-11-03 13:46:21	2021-02-08 22:28:44	public	https://sra-download.ncbi.nlm.nih.gov/traces/sra77/SRR/013341/SRR13661602	CEB15CBE53C563304FE72087F018D736	001BE7808E1E7A8A6B4C46EADEF405DC
TDa/1401B/1193	SRS8216039	SAMN17816301	TDa1401B	Dioscorea alata	55571	DY18-2634.1020869	GCGGCGGT	MRE-Seq	TruSeq	size fractionation	GENOMIC	SINGLE	0	0	0	SRR13661599	ILLUMINA	Illumina HiSeq 2500	CCC00ANXX	6	Integrated Genotyping Service and Support BecA-ILRE	University of California Berkeley	1216433	0	77	0	0	93665341	0.196363	this study	SRP304403	666450	PRJNA666450	SRA1193743	SRX10053232	2021-11-03 13:46:20	2021-02-08 22:28:25	public	https://sra-download.ncbi.nlm.nih.gov/traces/sra72/SRR/013341/SRR13661599	2AC4CE0DF18AD1AA2DA963011B14C852	35EC8CC5A2EDD0E80FE1854AD468A9B1
TDa/1401B/1193	SRS8216039	SAMN17816301	TDa1401B	Dioscorea alata	55571	DY18-2634.1020854	CCTTCG	MRE-Seq	TruSeq	size fractionation	GENOMIC	SINGLE	0	0	0	SRR13661600	ILLUMINA	Illumina HiSeq 2500	CCC00ANXX	6	Integrated Genotyping Service and Support BecA-ILRE	University of California Berkeley	1615171	0	77	0	0	124368167	0.26073	this study	SRP304403	666450	PRJNA666450	SRA1193743	SRX10053231	2021-11-03 13:46:21	2021-02-08 22:28:55	public	https://sra-download.ncbi.nlm.nih.gov/traces/sra71/SRR/013341/SRR13661600	D0A7A7100EAFF3D8FFB7020FA490CC60	AF5B2B364B09956A2C1633C8823F421C
TDa/1401B/1197	SRS8216040	SAMN17816302	TDa1401B	Dioscorea alata	55571	DY18-2634.1021106	TCATAGCT	MRE-Seq	TruSeq	size fractionation	GENOMIC	SINGLE	0	0	0	SRR13661597	ILLUMINA	Illumina HiSeq 2500	CCC00ANXX	8	Integrated Genotyping Service and Support BecA-ILRE	University of California Berkeley	132425	0	77	0	0	10196725	0.0213768	this study	SRP304403	666450	PRJNA666450	SRA1193743	SRX10053234	2021-11-03 13:46:21	2021-02-08 22:28:01	public	https://sra-download.ncbi.nlm.nih.gov/traces/sra55/SRR/013341/SRR13661597	AB281AE7F318D972E5F71ECE46BF5404	E29A71FE1B7C7060397B7FC81C5F2CFF
TDa/1401B/1197	SRS8216040	SAMN17816302	TDa1401B	Dioscorea alata	55571	DY18-2634.1020780	GGCATGAG	MRE-Seq	TruSeq	size fractionation	GENOMIC	SINGLE	0	0	0	SRR13661598	ILLUMINA	Illumina HiSeq 2500	CCC00ANXX	5	Integrated Genotyping Service and Support BecA-ILRE	University of California Berkeley	1304315	0	77	0	0	100432255	0.21055	this study	SRP304403	666450	PRJNA666450	SRA1193743	SRX10053233	2021-11-03 13:46:21	2021-02-08 22:28:19	public	https://sra-download.ncbi.nlm.nih.gov/traces/sra34/SRR/013341/SRR13661598	F0D49839BAFB081275770E2EC7651F84	650257F0BB43A45069484C3939D5141B
TDa/1401B/1201	SRS8216041	SAMN17816303	TDa1401B	Dioscorea alata	55571	DY18-2634.1020824	CAGACTCA	MRE-Seq	TruSeq	size fractionation	GENOMIC	SINGLE	0	0	0	SRR13661596	ILLUMINA	Illumina HiSeq 2500	CCC00ANXX	5	Integrated Genotyping Service and Support BecA-ILRE	University of California Berkeley	1604025	0	77	0	0	123509925	0.258931	this study	SRP304403	666450	PRJNA666450	SRA1193743	SRX10053235	2021-11-03 13:46:21	2021-02-08 22:28:30	public	https://sra-download.ncbi.nlm.nih.gov/traces/sra76/SRR/013341/SRR13661596	3C744577162A4C95DA51FCDF4DCC7C39	06EB60C84FB285C71AA5C5CC1974B344
TDa/1401B/1203	SRS8216042	SAMN17816304	TDa1401B	Dioscorea alata	55571	DY18-2634.1021115	ATAGGCGG	MRE-Seq	TruSeq	size fractionation	GENOMIC	SINGLE	0	0	0	SRR13661595	ILLUMINA	Illumina HiSeq 2500	CCC00ANXX	8	Integrated Genotyping Service and Support BecA-ILRE	University of California Berkeley	135238	0	77	0	0	10413326	0.0218309	this study	SRP304403	666450	PRJNA666450	SRA1193743	SRX10053236	2021-11-03 13:46:20	2021-02-08 22:28:02	public	https://sra-download.ncbi.nlm.nih.gov/traces/sra54/SRR/013341/SRR13661595	3E8FFC458E0183E73A1A9D557A45EDFE	923C7987975FB2A15A1F0F27CDB493C8
TDa/1401B/1205	SRS8216043	SAMN17816305	TDa1401B	Dioscorea alata	55571	DY18-2634.1028023	ATATAA	MRE-Seq	TruSeq	size fractionation	GENOMIC	SINGLE	0	0	0	SRR13661593	ILLUMINA	Illumina HiSeq 2500	CCC00ANXX	5	Integrated Genotyping Service and Support BecA-ILRE	University of California Berkeley	1493934	0	77	0	0	115032918	0.241159	this study	SRP304403	666450	PRJNA666450	SRA1193743	SRX10053238	2021-11-03 13:46:21	2021-02-08 22:28:22	public	https://sra-download.ncbi.nlm.nih.gov/traces/sra69/SRR/013341/SRR13661593	8ED482703527FBD8C2F686642FD277E9	D38199296EB0E887C8D53AFDF086C858
TDa/1401B/1205	SRS8216043	SAMN17816305	TDa1401B	Dioscorea alata	55571	DY18-2634.1020763	CATTGAAG	MRE-Seq	TruSeq	size fractionation	GENOMIC	SINGLE	0	0	0	SRR13661594	ILLUMINA	Illumina HiSeq 2500	CCC00ANXX	5	Integrated Genotyping Service and Support BecA-ILRE	University of California Berkeley	1649177	0	77	0	0	126986629	0.266219	this study	SRP304403	666450	PRJNA666450	SRA1193743	SRX10053237	2021-11-03 13:46:20	2021-02-08 22:28:55	public	https://sra-download.ncbi.nlm.nih.gov/traces/sra74/SRR/013341/SRR13661594	3BBE1A7086D2B0EEECC094E4A5EA3F25	3108F67C3A8EC0584AAE21DDC0C29A77
TDa/1401B/1214	SRS8216044	SAMN17816306	TDa1401B	Dioscorea alata	55571	DY18-2634.1020853	CCTCG	MRE-Seq	TruSeq	size fractionation	GENOMIC	SINGLE	0	0	0	SRR13661592	ILLUMINA	Illumina HiSeq 2500	CCC00ANXX	6	Integrated Genotyping Service and Support BecA-ILRE	University of California Berkeley	1388302	0	77	0	0	106899254	0.224107	this study	SRP304403	666450	PRJNA666450	SRA1193743	SRX10053239	2021-11-03 13:46:21	2021-02-08 22:28:27	public	https://sra-download.ncbi.nlm.nih.gov/traces/sra52/SRR/013341/SRR13661592	095868FAA185796E9CE00246193A476D	DFF956248F96981B80442C43BB6D41D1
TDa/1401B/1216	SRS8216047	SAMN17816307	TDa1401B	Dioscorea alata	55571	DY18-2634.1020840	TGCGAGAG	MRE-Seq	TruSeq	size fractionation	GENOMIC	SINGLE	0	0	0	SRR13661591	ILLUMINA	Illumina HiSeq 2500	CCC00ANXX	5	Integrated Genotyping Service and Support BecA-ILRE	University of California Berkeley	1436390	0	77	0	0	110602030	0.23187	this study	SRP304403	666450	PRJNA666450	SRA1193743	SRX10053240	2021-11-03 13:46:21	2021-02-08 22:28:18	public	https://sra-download.ncbi.nlm.nih.gov/traces/sra51/SRR/013341/SRR13661591	5C137D8770685845F3F279BA7C8A2973	1CBB5D12554E24D40D055EEE5203ACD1
TDa/1401B/1217	SRS8216045	SAMN17816308	TDa1401B	Dioscorea alata	55571	DY18-2634.1020939	CAAGGACT	MRE-Seq	TruSeq	size fractionation	GENOMIC	SINGLE	0	0	0	SRR13661589	ILLUMINA	Illumina HiSeq 2500	CCC00ANXX	6	Integrated Genotyping Service and Support BecA-ILRE	University of California Berkeley	1567948	0	77	0	0	120731996	0.253107	this study	SRP304403	666450	PRJNA666450	SRA1193743	SRX10053242	2021-11-03 13:46:21	2021-02-08 22:28:21	public	https://sra-download.ncbi.nlm.nih.gov/traces/sra70/SRR/013341/SRR13661589	A5E8C83811C7AE465F1D98ADD800B869	9F1262ECAF1FB59DF10C5690F54C8525
TDa/1401B/1225	SRS8216046	SAMN17816309	TDa1401B	Dioscorea alata	55571	DY18-2634.1028032	TCTAA	MRE-Seq	TruSeq	size fractionation	GENOMIC	SINGLE	0	0	0	SRR13661587	ILLUMINA	Illumina HiSeq 2500	CCC00ANXX	6	Integrated Genotyping Service and Support BecA-ILRE	University of California Berkeley	1384624	0	77	0	0	106616048	0.223514	this study	SRP304403	666450	PRJNA666450	SRA1193743	SRX10053244	2021-11-03 13:46:21	2021-02-08 22:28:16	public	https://sra-download.ncbi.nlm.nih.gov/traces/sra18/SRR/013341/SRR13661587	6AF816A647B19C736EFEE3530B8E6CE2	21E71923EF4C91600FE6E25A8B93F5BB
TDa/1401B/1225	SRS8216046	SAMN17816309	TDa1401B	Dioscorea alata	55571	DY18-2634.1020876	GGTCATCT	MRE-Seq	TruSeq	size fractionation	GENOMIC	SINGLE	0	0	0	SRR13661588	ILLUMINA	Illumina HiSeq 2500	CCC00ANXX	6	Integrated Genotyping Service and Support BecA-ILRE	University of California Berkeley	1315990	0	77	0	0	101331230	0.212434	this study	SRP304403	666450	PRJNA666450	SRA1193743	SRX10053243	2021-11-03 13:46:21	2021-02-08 22:28:13	public	https://sra-download.ncbi.nlm.nih.gov/traces/sra19/SRR/013341/SRR13661588	F92DD288BDA2E5DAD0C02F079E65B366	0362224DDA91CE9C34F5122A7E797E12
TDa/1401B/1228	SRS8216048	SAMN17816310	TDa1401B	Dioscorea alata	55571	DY18-2634.1028085	TGTCTCCT	MRE-Seq	TruSeq	size fractionation	GENOMIC	SINGLE	0	0	0	SRR13661583	ILLUMINA	Illumina HiSeq 2500	CCC00ANXX	8	Integrated Genotyping Service and Support BecA-ILRE	University of California Berkeley	103034	0	77	0	0	7933618	0.0166323	this study	SRP304403	666450	PRJNA666450	SRA1193743	SRX10053248	2021-11-03 13:46:21	2021-02-08 22:27:52	public	https://sra-download.ncbi.nlm.nih.gov/traces/sra51/SRR/013341/SRR13661583	6187E1D32D6170B10D7546AE0ECDE331	76C562AFCBD70EDAE92CD983A9735347
TDa/1401B/1228	SRS8216048	SAMN17816310	TDa1401B	Dioscorea alata	55571	DY18-2634.1028009	GCTAGCAA	MRE-Seq	TruSeq	size fractionation	GENOMIC	SINGLE	0	0	0	SRR13661584	ILLUMINA	Illumina HiSeq 2500	CCC00ANXX	5	Integrated Genotyping Service and Support BecA-ILRE	University of California Berkeley	1617092	0	77	0	0	124516084	0.26104	this study	SRP304403	666450	PRJNA666450	SRA1193743	SRX10053247	2021-11-03 13:46:21	2021-02-08 22:28:36	public	https://sra-download.ncbi.nlm.nih.gov/traces/sra33/SRR/013341/SRR13661584	B6AFA3DCF0643172544B8ECE6EF5F278	27EE8F2BCB37E2D6FCF26E099EF4AF51
TDa/1401B/1228	SRS8216048	SAMN17816310	TDa1401B	Dioscorea alata	55571	DY18-2634.1021085	GCATGATA	MRE-Seq	TruSeq	size fractionation	GENOMIC	SINGLE	0	0	0	SRR13661585	ILLUMINA	Illumina HiSeq 2500	CCC00ANXX	8	Integrated Genotyping Service and Support BecA-ILRE	University of California Berkeley	114542	0	77	0	0	8819734	0.01849	this study	SRP304403	666450	PRJNA666450	SRA1193743	SRX10053246	2021-11-03 13:46:21	2021-02-08 22:27:50	public	https://sra-download.ncbi.nlm.nih.gov/traces/sra51/SRR/013341/SRR13661585	E656ACE4598D9AED07765F7FED128C2B	6F16C126828B044E19A2E4F4A5669C4B
TDa/1401B/1228	SRS8216048	SAMN17816310	TDa1401B	Dioscorea alata	55571	DY18-2634.1020766	ACGATCGA	MRE-Seq	TruSeq	size fractionation	GENOMIC	SINGLE	0	0	0	SRR13661586	ILLUMINA	Illumina HiSeq 2500	CCC00ANXX	5	Integrated Genotyping Service and Support BecA-ILRE	University of California Berkeley	1635806	0	77	0	0	125957062	0.264061	this study	SRP304403	666450	PRJNA666450	SRA1193743	SRX10053245	2021-11-03 13:46:21	2021-02-08 22:28:11	public	https://sra-download.ncbi.nlm.nih.gov/traces/sra18/SRR/013341/SRR13661586	E33964CB6104C7D677F4F6CA8E39BD63	5C8885B6955B04DD142946E69A255E93
TDa/1401B/12406	SRS8216079	SAMN17816339	TDa1401B	Dioscorea alata	55571	DY18-2634.1020841	TTGCTAAT	MRE-Seq	TruSeq	size fractionation	GENOMIC	SINGLE	0	0	0	SRR13661538	ILLUMINA	Illumina HiSeq 2500	CCC00ANXX	5	Integrated Genotyping Service and Support BecA-ILRE	University of California Berkeley	1588066	0	77	0	0	122281082	0.256354	this study	SRP304403	666450	PRJNA666450	SRA1193743	SRX10053293	2021-11-03 13:46:22	2021-02-08 22:27:35	public	https://sra-download.ncbi.nlm.nih.gov/traces/sra20/SRR/013341/SRR13661538	98AFEC40C65D19E0A76FE58E5C22A81C	EFAA050742488FD2ABFE5C4C56E37440
TDa/1401B/1241	SRS8216049	SAMN17816311	TDa1401B	Dioscorea alata	55571	DY18-2634.1028019	AAGATGCT	MRE-Seq	TruSeq	size fractionation	GENOMIC	SINGLE	0	0	0	SRR13661581	ILLUMINA	Illumina HiSeq 2500	CCC00ANXX	5	Integrated Genotyping Service and Support BecA-ILRE	University of California Berkeley	1631753	0	77	0	0	125644981	0.263407	this study	SRP304403	666450	PRJNA666450	SRA1193743	SRX10053250	2021-11-03 13:46:21	2021-02-08 22:28:14	public	https://sra-download.ncbi.nlm.nih.gov/traces/sra54/SRR/013341/SRR13661581	8AF73C321D1B3BEF6602EED4A8E4B6B5	24B0036CA261E1C42FACA9E891AC1905
TDa/1401B/1241	SRS8216049	SAMN17816311	TDa1401B	Dioscorea alata	55571	DY18-2634.1020777	GGATA	MRE-Seq	TruSeq	size fractionation	GENOMIC	SINGLE	0	0	0	SRR13661582	ILLUMINA	Illumina HiSeq 2500	CCC00ANXX	5	Integrated Genotyping Service and Support BecA-ILRE	University of California Berkeley	1384125	0	77	0	0	106577625	0.223433	this study	SRP304403	666450	PRJNA666450	SRA1193743	SRX10053249	2021-11-03 13:46:21	2021-02-08 22:28:07	public	https://sra-download.ncbi.nlm.nih.gov/traces/sra61/SRR/013341/SRR13661582	9CCC0466B7810CD0CC8B0196E568257A	9AB583914A648F0A8F2D51DD5D0B8290
TDa/1401B/1247	SRS8216051	SAMN17816312	TDa1401B	Dioscorea alata	55571	DY18-2634.1021068	CCTCCGAG	MRE-Seq	TruSeq	size fractionation	GENOMIC	SINGLE	0	0	0	SRR13661580	ILLUMINA	Illumina HiSeq 2500	CCC00ANXX	8	Integrated Genotyping Service and Support BecA-ILRE	University of California Berkeley	101417	0	77	0	0	7809109	0.0163713	this study	SRP304403	666450	PRJNA666450	SRA1193743	SRX10053251	2021-11-03 13:46:21	2021-02-08 22:27:49	public	https://sra-download.ncbi.nlm.nih.gov/traces/sra17/SRR/013341/SRR13661580	9B88C3C70790320E9FD779B557BF3305	DD3B4C3ABEE57C38F49131A34AE6121D
TDa/1401B/1252	SRS8216050	SAMN17816313	TDa1401B	Dioscorea alata	55571	DY18-2634.1028018	CCGTGA	MRE-Seq	TruSeq	size fractionation	GENOMIC	SINGLE	0	0	0	SRR13661576	ILLUMINA	Illumina HiSeq 2500	CCC00ANXX	5	Integrated Genotyping Service and Support BecA-ILRE	University of California Berkeley	1598680	0	77	0	0	123098360	0.258068	this study	SRP304403	666450	PRJNA666450	SRA1193743	SRX10053255	2021-11-03 13:46:21	2021-02-08 22:28:12	public	https://sra-download.ncbi.nlm.nih.gov/traces/sra70/SRR/013341/SRR13661576	647158C3BA9B523BAF0018BAF3B7C2D1	C3CDD66162ADAD20C7E2771CA08F6A54
TDa/1401B/1252	SRS8216050	SAMN17816313	TDa1401B	Dioscorea alata	55571	DY18-2634.1020769	CGTCTG	MRE-Seq	TruSeq	size fractionation	GENOMIC	SINGLE	0	0	0	SRR13661577	ILLUMINA	Illumina HiSeq 2500	CCC00ANXX	5	Integrated Genotyping Service and Support BecA-ILRE	University of California Berkeley	1551329	0	77	0	0	119452333	0.250424	this study	SRP304403	666450	PRJNA666450	SRA1193743	SRX10053254	2021-11-03 13:46:21	2021-02-08 22:27:57	public	https://sra-download.ncbi.nlm.nih.gov/traces/sra29/SRR/013341/SRR13661577	1318064B117C3838D257AD4B01B48567	08951439A2EDE55B5788D42476E2ADDA
TDa/1401B/1253	SRS8216052	SAMN17816314	TDa1401B	Dioscorea alata	55571	DY18-2634.1020917	ACCAGCAG	MRE-Seq	TruSeq	size fractionation	GENOMIC	SINGLE	0	0	0	SRR13661575	ILLUMINA	Illumina HiSeq 2500	CCC00ANXX	6	Integrated Genotyping Service and Support BecA-ILRE	University of California Berkeley	1595804	0	77	0	0	122876908	0.257604	this study	SRP304403	666450	PRJNA666450	SRA1193743	SRX10053256	2021-11-03 13:46:21	2021-02-08 22:28:16	public	https://sra-download.ncbi.nlm.nih.gov/traces/sra43/SRR/013341/SRR13661575	3B6A5AB04DF9849D7531341BFD78CFDC	7B6790F4692BCFC156B44EC3C7AE6B11
TDa/1401B/1279	SRS8216053	SAMN17816315	TDa1401B	Dioscorea alata	55571	DY18-2634.1028087	TAGCCAA	MRE-Seq	TruSeq	size fractionation	GENOMIC	SINGLE	0	0	0	SRR13661569	ILLUMINA	Illumina HiSeq 2500	CCC00ANXX	8	Integrated Genotyping Service and Support BecA-ILRE	University of California Berkeley	120516	0	77	0	0	9279732	0.0194544	this study	SRP304403	666450	PRJNA666450	SRA1193743	SRX10053262	2021-11-03 13:46:21	2021-02-08 22:27:38	public	https://sra-download.ncbi.nlm.nih.gov/traces/sra75/SRR/013341/SRR13661569	3C7D97ED4177CB70D2B4FA210F448F96	7A23482882D5E8F3B5D4EA47B2558B62
TDa/1401B/1279	SRS8216053	SAMN17816315	TDa1401B	Dioscorea alata	55571	DY18-2634.1028013	ACTT	MRE-Seq	TruSeq	size fractionation	GENOMIC	SINGLE	0	0	0	SRR13661570	ILLUMINA	Illumina HiSeq 2500	CCC00ANXX	5	Integrated Genotyping Service and Support BecA-ILRE	University of California Berkeley	1720547	0	77	0	0	132482119	0.27774	this study	SRP304403	666450	PRJNA666450	SRA1193743	SRX10053261	2021-11-03 13:46:21	2021-02-08 22:28:16	public	https://sra-download.ncbi.nlm.nih.gov/traces/sra47/SRR/013341/SRR13661570	B5949D5C4E4755B0DEBB6B51A7F1C73E	E8F431D99C5C619CE0B7C99F0A4A8817
TDa/1401B/1279	SRS8216053	SAMN17816315	TDa1401B	Dioscorea alata	55571	DY18-2634.1028003	CAGT	MRE-Seq	TruSeq	size fractionation	GENOMIC	SINGLE	0	0	0	SRR13661571	ILLUMINA	Illumina HiSeq 2500	CCC00ANXX	5	Integrated Genotyping Service and Support BecA-ILRE	University of California Berkeley	1636202	0	77	0	0	125987554	0.264125	this study	SRP304403	666450	PRJNA666450	SRA1193743	SRX10053260	2021-11-03 13:46:21	2021-02-08 22:28:02	public	https://sra-download.ncbi.nlm.nih.gov/traces/sra52/SRR/013341/SRR13661571	901C51BA6E42268B2EC68C7FF4E23F6F	CE5DED1AF60911E7AF5B433D966FA384
TDa/1401B/1279	SRS8216053	SAMN17816315	TDa1401B	Dioscorea alata	55571	DY18-2634.1021096	TGCGAGAG	MRE-Seq	TruSeq	size fractionation	GENOMIC	SINGLE	0	0	0	SRR13661572	ILLUMINA	Illumina HiSeq 2500	CCC00ANXX	8	Integrated Genotyping Service and Support BecA-ILRE	University of California Berkeley	154680	0	77	0	0	11910360	0.0249693	this study	SRP304403	666450	PRJNA666450	SRA1193743	SRX10053259	2021-11-03 13:46:21	2021-02-08 22:27:32	public	https://sra-download.ncbi.nlm.nih.gov/traces/sra59/SRR/013341/SRR13661572	C1D3CE38EDF0CBF3C1EF417C23069036	8209EB8EF020744C663C15F85157EB46
TDa/1401B/1279	SRS8216053	SAMN17816315	TDa1401B	Dioscorea alata	55571	DY18-2634.1020775	GCGGCGGT	MRE-Seq	TruSeq	size fractionation	GENOMIC	SINGLE	0	0	0	SRR13661573	ILLUMINA	Illumina HiSeq 2500	CCC00ANXX	5	Integrated Genotyping Service and Support BecA-ILRE	University of California Berkeley	1283188	0	77	0	0	98805476	0.207139	this study	SRP304403	666450	PRJNA666450	SRA1193743	SRX10053258	2021-11-03 13:46:21	2021-02-08 22:28:08	public	https://sra-download.ncbi.nlm.nih.gov/traces/sra42/SRR/013341/SRR13661573	0F86787B2A425D43515AE00D666C7199	74B7B6617F87407CF27929E31B25DD00
TDa/1401B/1279	SRS8216053	SAMN17816315	TDa1401B	Dioscorea alata	55571	DY18-2634.1020764	CGGCGTA	MRE-Seq	TruSeq	size fractionation	GENOMIC	SINGLE	0	0	0	SRR13661574	ILLUMINA	Illumina HiSeq 2500	CCC00ANXX	5	Integrated Genotyping Service and Support BecA-ILRE	University of California Berkeley	1488048	0	77	0	0	114579696	0.240209	this study	SRP304403	666450	PRJNA666450	SRA1193743	SRX10053257	2021-11-03 13:46:21	2021-02-08 22:28:09	public	https://sra-download.ncbi.nlm.nih.gov/traces/sra73/SRR/013341/SRR13661574	E6EE950F19108740393D9F58DD034567	D3AABA4FDB7F67255330A714EF99FD09
TDa/1401B/1299	SRS8216055	SAMN17816316	TDa1401B	Dioscorea alata	55571	DY18-2634.1020806	CCTCCGAG	MRE-Seq	TruSeq	size fractionation	GENOMIC	SINGLE	0	0	0	SRR13661568	ILLUMINA	Illumina HiSeq 2500	CCC00ANXX	5	Integrated Genotyping Service and Support BecA-ILRE	University of California Berkeley	1599929	0	77	0	0	123194533	0.258269	this study	SRP304403	666450	PRJNA666450	SRA1193743	SRX10053263	2021-11-03 13:46:21	2021-02-08 22:27:59	public	https://sra-download.ncbi.nlm.nih.gov/traces/sra38/SRR/013341/SRR13661568	1A7CEA81895825A3B8D37D06140BDA13	2957609D4C3C8D2B5ECA7E6BAF3346A1
TDa/1401B/1303	SRS8216056	SAMN17816317	TDa1401B	Dioscorea alata	55571	DY18-2634.1020852	AAGGTACG	MRE-Seq	TruSeq	size fractionation	GENOMIC	SINGLE	0	0	0	SRR13661566	ILLUMINA	Illumina HiSeq 2500	CCC00ANXX	6	Integrated Genotyping Service and Support BecA-ILRE	University of California Berkeley	1340995	0	77	0	0	103256615	0.216471	this study	SRP304403	666450	PRJNA666450	SRA1193743	SRX10053265	2021-11-03 13:46:21	2021-02-08 22:27:51	public	https://sra-download.ncbi.nlm.nih.gov/traces/sra9/SRR/013341/SRR13661566	B5F66FC7D386ED64A24DF046F456C258	71BF666CFB9A8D00B6D6C3636EAD6700
TDa/1401B/1305	SRS8216057	SAMN17816318	TDa1401B	Dioscorea alata	55571	DY18-2634.1020834	CAGACGGT	MRE-Seq	TruSeq	size fractionation	GENOMIC	SINGLE	0	0	0	SRR13661565	ILLUMINA	Illumina HiSeq 2500	CCC00ANXX	5	Integrated Genotyping Service and Support BecA-ILRE	University of California Berkeley	1483842	0	77	0	0	114255834	0.23953	this study	SRP304403	666450	PRJNA666450	SRA1193743	SRX10053266	2021-11-03 13:46:22	2021-02-08 22:28:06	public	https://sra-download.ncbi.nlm.nih.gov/traces/sra45/SRR/013341/SRR13661565	56F01EFCFADDF106C252E90B84CDBA0F	4E6DAD96A5F7A00AA8E9C102DCF1D8DA
TDa/1401B/1312	SRS8216058	SAMN17816319	TDa1401B	Dioscorea alata	55571	DY18-2634.1028033	TAGTA	MRE-Seq	TruSeq	size fractionation	GENOMIC	SINGLE	0	0	0	SRR13661563	ILLUMINA	Illumina HiSeq 2500	CCC00ANXX	6	Integrated Genotyping Service and Support BecA-ILRE	University of California Berkeley	1366687	0	77	0	0	105234899	0.220618	this study	SRP304403	666450	PRJNA666450	SRA1193743	SRX10053268	2021-11-03 13:46:21	2021-02-08 22:27:52	public	https://sra-download.ncbi.nlm.nih.gov/traces/sra79/SRR/013341/SRR13661563	C9C7C62AF7F9BC16493AA050B59AC95C	FB06123851F632BF9A8D298D30D6A732
TDa/1401B/1312	SRS8216058	SAMN17816319	TDa1401B	Dioscorea alata	55571	DY18-2634.1020884	TCCTGAGT	MRE-Seq	TruSeq	size fractionation	GENOMIC	SINGLE	0	0	0	SRR13661564	ILLUMINA	Illumina HiSeq 2500	CCC00ANXX	6	Integrated Genotyping Service and Support BecA-ILRE	University of California Berkeley	1680463	0	77	0	0	129395651	0.27127	this study	SRP304403	666450	PRJNA666450	SRA1193743	SRX10053267	2021-11-03 13:46:22	2021-02-08 22:28:14	public	https://sra-download.ncbi.nlm.nih.gov/traces/sra45/SRR/013341/SRR13661564	BFE4351796069FFE36D537D50B4E3CDC	FC24BFB66FF09A2B1EF585EC947D6C64
TDa/1401B/1315	SRS8216059	SAMN17816320	TDa1401B	Dioscorea alata	55571	DY18-2634.1020846	GGTACTAT	MRE-Seq	TruSeq	size fractionation	GENOMIC	SINGLE	0	0	0	SRR13661562	ILLUMINA	Illumina HiSeq 2500	CCC00ANXX	5	Integrated Genotyping Service and Support BecA-ILRE	University of California Berkeley	1534832	0	77	0	0	118182064	0.247761	this study	SRP304403	666450	PRJNA666450	SRA1193743	SRX10053269	2021-11-03 13:46:21	2021-02-08 22:28:23	public	https://sra-download.ncbi.nlm.nih.gov/traces/sra8/SRR/013341/SRR13661562	C055285C04ACEA6770F02CE538F7B175	BE9002DBE1FEC1963D5B056B372C6153
TDa/1401B/1317	SRS8216060	SAMN17816321	TDa1401B	Dioscorea alata	55571	DY18-2634.1021056	CGCTTGCT	MRE-Seq	TruSeq	size fractionation	GENOMIC	SINGLE	0	0	0	SRR13661561	ILLUMINA	Illumina HiSeq 2500	CCC00ANXX	8	Integrated Genotyping Service and Support BecA-ILRE	University of California Berkeley	127158	0	77	0	0	9791166	0.0205266	this study	SRP304403	666450	PRJNA666450	SRA1193743	SRX10053270	2021-11-03 13:46:21	2021-02-08 22:27:28	public	https://sra-download.ncbi.nlm.nih.gov/traces/sra55/SRR/013341/SRR13661561	83F38312E155CA75D46AD94D2D58E880	7D5AFEF6F5A574F5CE027E0451C16AD8
TDa/1401B/1330	SRS8216061	SAMN17816322	TDa1401B	Dioscorea alata	55571	DY18-2634.1021099	CGTCTG	MRE-Seq	TruSeq	size fractionation	GENOMIC	SINGLE	0	0	0	SRR13661560	ILLUMINA	Illumina HiSeq 2500	CCC00ANXX	8	Integrated Genotyping Service and Support BecA-ILRE	University of California Berkeley	94449	0	77	0	0	7272573	0.0152465	this study	SRP304403	666450	PRJNA666450	SRA1193743	SRX10053271	2021-11-03 13:46:21	2021-02-08 22:27:29	public	https://sra-download.ncbi.nlm.nih.gov/traces/sra52/SRR/013341/SRR13661560	D6002A4E223666CC39331D6DA1202569	EEF2E2D02C912B4729C6188EE2831D64
TDa/1401B/1345	SRS8216062	SAMN17816323	TDa1401B	Dioscorea alata	55571	DY18-2634.1021118	CATCAACT	MRE-Seq	TruSeq	size fractionation	GENOMIC	SINGLE	0	0	0	SRR13661558	ILLUMINA	Illumina HiSeq 2500	CCC00ANXX	8	Integrated Genotyping Service and Support BecA-ILRE	University of California Berkeley	107000	0	77	0	0	8239000	0.0172725	this study	SRP304403	666450	PRJNA666450	SRA1193743	SRX10053273	2021-11-03 13:46:22	2021-02-08 22:27:25	public	https://sra-download.ncbi.nlm.nih.gov/traces/sra29/SRR/013341/SRR13661558	C3728D7BD76818402C10FF7792F5A2F9	2883AA19C3E28AFF49E98BAE4904902A
TDa/1401B/1345	SRS8216062	SAMN17816323	TDa1401B	Dioscorea alata	55571	DY18-2634.1020812	TGCTCTGA	MRE-Seq	TruSeq	size fractionation	GENOMIC	SINGLE	0	0	0	SRR13661559	ILLUMINA	Illumina HiSeq 2500	CCC00ANXX	5	Integrated Genotyping Service and Support BecA-ILRE	University of California Berkeley	1503015	0	77	0	0	115732155	0.242625	this study	SRP304403	666450	PRJNA666450	SRA1193743	SRX10053272	2021-11-03 13:46:21	2021-02-08 22:27:52	public	https://sra-download.ncbi.nlm.nih.gov/traces/sra56/SRR/013341/SRR13661559	81F1F8ADE22D9522D22B8C52662399A1	EB863F40C2DEA29123F5DED7C11D05A4
TDa/1401B/1347	SRS8216063	SAMN17816324	TDa1401B	Dioscorea alata	55571	DY18-2634.1020817	CCAGAGCT	MRE-Seq	TruSeq	size fractionation	GENOMIC	SINGLE	0	0	0	SRR13661557	ILLUMINA	Illumina HiSeq 2500	CCC00ANXX	5	Integrated Genotyping Service and Support BecA-ILRE	University of California Berkeley	1487119	0	77	0	0	114508163	0.240059	this study	SRP304403	666450	PRJNA666450	SRA1193743	SRX10053274	2021-11-03 13:46:22	2021-02-08 22:27:46	public	https://sra-download.ncbi.nlm.nih.gov/traces/sra59/SRR/013341/SRR13661557	F5F21E9E150C6188EF87D6E6B23045DB	1008F2E6C274B201A663D74CFE1F9004
TDa/1401B/1348	SRS8216066	SAMN17816325	TDa1401B	Dioscorea alata	55571	DY18-2634.1020800	AAGCGGAG	MRE-Seq	TruSeq	size fractionation	GENOMIC	SINGLE	0	0	0	SRR13661555	ILLUMINA	Illumina HiSeq 2500	CCC00ANXX	5	Integrated Genotyping Service and Support BecA-ILRE	University of California Berkeley	1572990	0	77	0	0	121120230	0.253921	this study	SRP304403	666450	PRJNA666450	SRA1193743	SRX10053276	2021-11-03 13:46:21	2021-02-08 22:27:46	public	https://sra-download.ncbi.nlm.nih.gov/traces/sra37/SRR/013341/SRR13661555	45C6F373AD514E07FE731CDEB9F29AF3	6BF5BA3F98F7B798014E86C63BFD9857
TDa/1401B/1351	SRS8216068	SAMN17816326	TDa1401B	Dioscorea alata	55571	DY18-2634.1020802	ATAGGCGG	MRE-Seq	TruSeq	size fractionation	GENOMIC	SINGLE	0	0	0	SRR13661554	ILLUMINA	Illumina HiSeq 2500	CCC00ANXX	5	Integrated Genotyping Service and Support BecA-ILRE	University of California Berkeley	1317099	0	77	0	0	101416623	0.212613	this study	SRP304403	666450	PRJNA666450	SRA1193743	SRX10053277	2021-11-03 13:46:22	2021-02-08 22:27:53	public	https://sra-download.ncbi.nlm.nih.gov/traces/sra33/SRR/013341/SRR13661554	53138463CFF12F435D076840DA6EB272	F4676DDF3A5F42A92368EAF2006112EF
TDa/1401B/1355	SRS8216065	SAMN17816327	TDa1401B	Dioscorea alata	55571	DY18-2634.1020924	GTACTGGT	MRE-Seq	TruSeq	size fractionation	GENOMIC	SINGLE	0	0	0	SRR13661553	ILLUMINA	Illumina HiSeq 2500	CCC00ANXX	6	Integrated Genotyping Service and Support BecA-ILRE	University of California Berkeley	1498419	0	77	0	0	115378263	0.241883	this study	SRP304403	666450	PRJNA666450	SRA1193743	SRX10053278	2021-11-03 13:46:22	2021-02-08 22:27:46	public	https://sra-download.ncbi.nlm.nih.gov/traces/sra34/SRR/013341/SRR13661553	D42469171FC0AFC0A81A9269399A6E29	9C80C992C32BCBE5F0D764689037A83D
TDa/1401B/1359	SRS8216067	SAMN17816328	TDa1401B	Dioscorea alata	55571	DY18-2634.1020783	GGTTACGG	MRE-Seq	TruSeq	size fractionation	GENOMIC	SINGLE	0	0	0	SRR13661552	ILLUMINA	Illumina HiSeq 2500	CCC00ANXX	5	Integrated Genotyping Service and Support BecA-ILRE	University of California Berkeley	1420217	0	77	0	0	109356709	0.229259	this study	SRP304403	666450	PRJNA666450	SRA1193743	SRX10053279	2021-11-03 13:46:22	2021-02-08 22:27:46	public	https://sra-download.ncbi.nlm.nih.gov/traces/sra79/SRR/013341/SRR13661552	19906B5550BF929CD18DA5215696D15C	0B81D79AB80A02E488BF81B60AF71ECC
TDa/1401B/1361	SRS8216069	SAMN17816329	TDa1401B	Dioscorea alata	55571	DY18-2634.1020810	TACTCGAG	MRE-Seq	TruSeq	size fractionation	GENOMIC	SINGLE	0	0	0	SRR13661551	ILLUMINA	Illumina HiSeq 2500	CCC00ANXX	5	Integrated Genotyping Service and Support BecA-ILRE	University of California Berkeley	1515925	0	77	0	0	116726225	0.244709	this study	SRP304403	666450	PRJNA666450	SRA1193743	SRX10053280	2021-11-03 13:46:22	2021-02-08 22:27:47	public	https://sra-download.ncbi.nlm.nih.gov/traces/sra75/SRR/013341/SRR13661551	5943AF8113A3CA6787841F4B2531A812	5DE7D1C2E5407696F23BE25E9941160D
TDa/1401B/1367	SRS8216070	SAMN17816330	TDa1401B	Dioscorea alata	55571	DY18-2634.1020915	CATCTAGT	MRE-Seq	TruSeq	size fractionation	GENOMIC	SINGLE	0	0	0	SRR13661550	ILLUMINA	Illumina HiSeq 2500	CCC00ANXX	6	Integrated Genotyping Service and Support BecA-ILRE	University of California Berkeley	1417850	0	77	0	0	109174450	0.228877	this study	SRP304403	666450	PRJNA666450	SRA1193743	SRX10053281	2021-11-03 13:46:22	2021-02-08 22:27:43	public	https://sra-download.ncbi.nlm.nih.gov/traces/sra72/SRR/013341/SRR13661550	C60CD5EFCCB3632B33371DF7AB27448A	715F2D4DFB03B60556B20808DFB31698
TDa/1401B/1372	SRS8216072	SAMN17816331	TDa1401B	Dioscorea alata	55571	DY18-2634.1028038	GGACG	MRE-Seq	TruSeq	size fractionation	GENOMIC	SINGLE	0	0	0	SRR13661548	ILLUMINA	Illumina HiSeq 2500	CCC00ANXX	6	Integrated Genotyping Service and Support BecA-ILRE	University of California Berkeley	1400913	0	77	0	0	107870301	0.226143	this study	SRP304403	666450	PRJNA666450	SRA1193743	SRX10053283	2021-11-03 13:46:22	2021-02-08 22:27:47	public	https://sra-download.ncbi.nlm.nih.gov/traces/sra4/SRR/013341/SRR13661548	68BB7911693DFC0A170B11802512140D	DB0E733A3CBE37813C8918B6D68C9B29
TDa/1401B/1372	SRS8216072	SAMN17816331	TDa1401B	Dioscorea alata	55571	DY18-2634.1020878	GTAGTT	MRE-Seq	TruSeq	size fractionation	GENOMIC	SINGLE	0	0	0	SRR13661549	ILLUMINA	Illumina HiSeq 2500	CCC00ANXX	6	Integrated Genotyping Service and Support BecA-ILRE	University of California Berkeley	1622199	0	77	0	0	124909323	0.261864	this study	SRP304403	666450	PRJNA666450	SRA1193743	SRX10053282	2021-11-03 13:46:22	2021-02-08 22:27:47	public	https://sra-download.ncbi.nlm.nih.gov/traces/sra53/SRR/013341/SRR13661549	4792A05F84E3EEABAF8AD42F094E9D9D	F65CE639DE72123800BD2F6760E72F3C
TDa/1401B/1378	SRS8216071	SAMN17816332	TDa1401B	Dioscorea alata	55571	DY18-2634.1020803	ATGCTATG	MRE-Seq	TruSeq	size fractionation	GENOMIC	SINGLE	0	0	0	SRR13661547	ILLUMINA	Illumina HiSeq 2500	CCC00ANXX	5	Integrated Genotyping Service and Support BecA-ILRE	University of California Berkeley	1557003	0	77	0	0	119889231	0.25134	this study	SRP304403	666450	PRJNA666450	SRA1193743	SRX10053284	2021-11-03 13:46:22	2021-02-08 22:27:46	public	https://sra-download.ncbi.nlm.nih.gov/traces/sra75/SRR/013341/SRR13661547	40D184350107DCD57EE7AF45111078FE	B9DB337C2632CFDF21AA1CA9AB4AC589
TDa/1401B/1384	SRS8216073	SAMN17816333	TDa1401B	Dioscorea alata	55571	DY18-2634.1028024	GTCACGA	MRE-Seq	TruSeq	size fractionation	GENOMIC	SINGLE	0	0	0	SRR13661544	ILLUMINA	Illumina HiSeq 2500	CCC00ANXX	5	Integrated Genotyping Service and Support BecA-ILRE	University of California Berkeley	1448456	0	77	0	0	111531112	0.233818	this study	SRP304403	666450	PRJNA666450	SRA1193743	SRX10053287	2021-11-03 13:46:22	2021-02-08 22:27:39	public	https://sra-download.ncbi.nlm.nih.gov/traces/sra79/SRR/013341/SRR13661544	7C9D5119E3A44118B937B77D870C8481	56AC9AC19B7C000CC7CB67BA36121F1F
TDa/1401B/1384	SRS8216073	SAMN17816333	TDa1401B	Dioscorea alata	55571	DY18-2634.1020771	GACAACT	MRE-Seq	TruSeq	size fractionation	GENOMIC	SINGLE	0	0	0	SRR13661546	ILLUMINA	Illumina HiSeq 2500	CCC00ANXX	5	Integrated Genotyping Service and Support BecA-ILRE	University of California Berkeley	1574616	0	77	0	0	121245432	0.254183	this study	SRP304403	666450	PRJNA666450	SRA1193743	SRX10053285	2021-11-03 13:46:22	2021-02-08 22:27:52	public	https://sra-download.ncbi.nlm.nih.gov/traces/sra77/SRR/013341/SRR13661546	3E2D69CA8D27EDF316BE7C7E47449762	51FC79DECDF2B6855849481F2A2DEC6D
TDa/1401B/1387	SRS8216075	SAMN17816334	TDa1401B	Dioscorea alata	55571	DY18-2634.1020901	CTAGCTCG	MRE-Seq	TruSeq	size fractionation	GENOMIC	SINGLE	0	0	0	SRR13661543	ILLUMINA	Illumina HiSeq 2500	CCC00ANXX	6	Integrated Genotyping Service and Support BecA-ILRE	University of California Berkeley	1764516	0	77	0	0	135867732	0.284838	this study	SRP304403	666450	PRJNA666450	SRA1193743	SRX10053288	2021-11-03 13:46:22	2021-02-08 22:27:49	public	https://sra-download.ncbi.nlm.nih.gov/traces/sra50/SRR/013341/SRR13661543	7B763B290F9C6A2146DB9B782B77B116	5214DBC90A9B1AAFDC8B7E862A32A860
TDa/1401B/1541	SRS8216076	SAMN17816335	TDa1401B	Dioscorea alata	55571	DY18-2634.1020784	GTAGTT	MRE-Seq	TruSeq	size fractionation	GENOMIC	SINGLE	0	0	0	SRR13661542	ILLUMINA	Illumina HiSeq 2500	CCC00ANXX	5	Integrated Genotyping Service and Support BecA-ILRE	University of California Berkeley	1318913	0	77	0	0	101556301	0.212906	this study	SRP304403	666450	PRJNA666450	SRA1193743	SRX10053289	2021-11-03 13:46:22	2021-02-08 22:27:41	public	https://sra-download.ncbi.nlm.nih.gov/traces/sra74/SRR/013341/SRR13661542	752DF13725CB0EC6B408A52E9351C10C	B96D3EC838465810D6A9B1BE2D1414C6
TDa/1401B/1672	SRS8216077	SAMN17816336	TDa1401B	Dioscorea alata	55571	DY18-2634.1020827	TGATTCCA	MRE-Seq	TruSeq	size fractionation	GENOMIC	SINGLE	0	0	0	SRR13661541	ILLUMINA	Illumina HiSeq 2500	CCC00ANXX	5	Integrated Genotyping Service and Support BecA-ILRE	University of California Berkeley	1419427	0	77	0	0	109295879	0.229132	this study	SRP304403	666450	PRJNA666450	SRA1193743	SRX10053290	2021-11-03 13:46:22	2021-02-08 22:27:45	public	https://sra-download.ncbi.nlm.nih.gov/traces/sra60/SRR/013341/SRR13661541	8790436148D2BA5F21C760AF127C6F9C	120F678CC985E755AC453BF626EDF698
TDa/1401B/203	SRS8216099	SAMN17816191	TDa1401B	Dioscorea alata	55571	DY18-2634.1020832	GGCGAAGA	MRE-Seq	TruSeq	size fractionation	GENOMIC	SINGLE	0	0	0	SRR13661509	ILLUMINA	Illumina HiSeq 2500	CCC00ANXX	5	Integrated Genotyping Service and Support BecA-ILRE	University of California Berkeley	1344666	0	77	0	0	103539282	0.217063	this study	SRP304403	666450	PRJNA666450	SRA1193743	SRX10053322	2021-11-03 13:46:24	2021-02-08 22:27:05	public	https://sra-download.ncbi.nlm.nih.gov/traces/sra53/SRR/013341/SRR13661509	CF09721EDF1C1BC1BAA70B5F47A75F6D	6C292F38274F6D77CE7E3A4DDD88E160
TDa/1401B/215	SRS8216108	SAMN17816192	TDa1401B	Dioscorea alata	55571	DY18-2634.1020823	ACCAGCAG	MRE-Seq	TruSeq	size fractionation	GENOMIC	SINGLE	0	0	0	SRR13661498	ILLUMINA	Illumina HiSeq 2500	CCC00ANXX	5	Integrated Genotyping Service and Support BecA-ILRE	University of California Berkeley	1559545	0	77	0	0	120084965	0.25175	this study	SRP304403	666450	PRJNA666450	SRA1193743	SRX10053333	2021-11-03 13:46:24	2021-02-08 22:26:54	public	https://sra-download.ncbi.nlm.nih.gov/traces/sra70/SRR/013341/SRR13661498	B655A9004A368B741B1DF0199A0DC20A	5393B26A178D40D168C6B93DEED1DE6C
TDa/1401B/217	SRS8216113	SAMN17816193	TDa1401B	Dioscorea alata	55571	DY18-2634.1028075	ACCTAA	MRE-Seq	TruSeq	size fractionation	GENOMIC	SINGLE	0	0	0	SRR13661465	ILLUMINA	Illumina HiSeq 2500	CCC00ANXX	8	Integrated Genotyping Service and Support BecA-ILRE	University of California Berkeley	177155	0	77	0	0	13640935	0.0285973	this study	SRP304403	666450	PRJNA666450	SRA1193743	SRX10053366	2021-11-03 13:46:25	2021-02-08 22:26:02	public	https://sra-download.ncbi.nlm.nih.gov/traces/sra59/SRR/013341/SRR13661465	5F3908A5C8CCD3D7D69FE0F00D127FCD	3054F1C4740F6668F131D88D7435A23A
TDa/1401B/217	SRS8216113	SAMN17816193	TDa1401B	Dioscorea alata	55571	DY18-2634.1021048	AGACTCGA	MRE-Seq	TruSeq	size fractionation	GENOMIC	SINGLE	0	0	0	SRR13661476	ILLUMINA	Illumina HiSeq 2500	CCC00ANXX	8	Integrated Genotyping Service and Support BecA-ILRE	University of California Berkeley	121657	0	77	0	0	9367589	0.0196386	this study	SRP304403	666450	PRJNA666450	SRA1193743	SRX10053355	2021-11-03 13:46:24	2021-02-08 22:26:12	public	https://sra-download.ncbi.nlm.nih.gov/traces/sra43/SRR/013341/SRR13661476	3F0E3596FA98D3D34437A996D63E067F	9437100E076EE3D9C02CCB9AA0A87840
TDa/1401B/217	SRS8216113	SAMN17816193	TDa1401B	Dioscorea alata	55571	DY18-2634.1020781	GGCGGTCG	MRE-Seq	TruSeq	size fractionation	GENOMIC	SINGLE	0	0	0	SRR13661487	ILLUMINA	Illumina HiSeq 2500	CCC00ANXX	5	Integrated Genotyping Service and Support BecA-ILRE	University of California Berkeley	1305969	0	77	0	0	100559613	0.210817	this study	SRP304403	666450	PRJNA666450	SRA1193743	SRX10053344	2021-11-03 13:46:24	2021-02-08 22:27:04	public	https://sra-download.ncbi.nlm.nih.gov/traces/sra8/SRR/013341/SRR13661487	4A79EFC6E884EDD9E3513350696832B7	DC7EAB0A5886BF27D6839CB226CBE214
TDa/1401B/220	SRS8215983	SAMN17816194	TDa1401B	Dioscorea alata	55571	DY18-2634.1028078	CTCTA	MRE-Seq	TruSeq	size fractionation	GENOMIC	SINGLE	0	0	0	SRR13661667	ILLUMINA	Illumina HiSeq 2500	CCC00ANXX	8	Integrated Genotyping Service and Support BecA-ILRE	University of California Berkeley	186531	0	77	0	0	14362887	0.0301109	this study	SRP304403	666450	PRJNA666450	SRA1193743	SRX10053164	2021-11-03 13:46:20	2021-02-08 22:29:11	public	https://sra-download.ncbi.nlm.nih.gov/traces/sra76/SRR/013341/SRR13661667	6C189792A58730A1F92DC618D7902BE5	D2AD202263B8CF321B6756A5739E68E9
TDa/1401B/220	SRS8215983	SAMN17816194	TDa1401B	Dioscorea alata	55571	DY18-2634.1021060	AGAACCGT	MRE-Seq	TruSeq	size fractionation	GENOMIC	SINGLE	0	0	0	SRR13661678	ILLUMINA	Illumina HiSeq 2500	CCC00ANXX	8	Integrated Genotyping Service and Support BecA-ILRE	University of California Berkeley	121129	0	77	0	0	9326933	0.0195533	this study	SRP304403	666450	PRJNA666450	SRA1193743	SRX10053153	2021-11-03 13:46:19	2021-02-08 22:29:20	public	https://sra-download.ncbi.nlm.nih.gov/traces/sra8/SRR/013341/SRR13661678	54C71354F54FF62111C868717B1BCFF2	B886C5400E384CF8EF10248C77B624B0
TDa/1401B/220	SRS8215983	SAMN17816194	TDa1401B	Dioscorea alata	55571	DY18-2634.1020805	CGCTTGCT	MRE-Seq	TruSeq	size fractionation	GENOMIC	SINGLE	0	0	0	SRR13661689	ILLUMINA	Illumina HiSeq 2500	CCC00ANXX	5	Integrated Genotyping Service and Support BecA-ILRE	University of California Berkeley	1533878	0	77	0	0	118108606	0.247607	this study	SRP304403	666450	PRJNA666450	SRA1193743	SRX10053142	2021-11-03 13:46:19	2021-02-08 22:29:51	public	https://sra-download.ncbi.nlm.nih.gov/traces/sra3/SRR/013341/SRR13661689	F2E8FD3CA318E5368C47F000A8C5A4C8	16201E4DCBDF9BFD6D0C3105035F681C
TDa/1401B/230	SRS8216002	SAMN17816195	TDa1401B	Dioscorea alata	55571	DY18-2634.1020909	GCTGGCTA	MRE-Seq	TruSeq	size fractionation	GENOMIC	SINGLE	0	0	0	SRR13661656	ILLUMINA	Illumina HiSeq 2500	CCC00ANXX	6	Integrated Genotyping Service and Support BecA-ILRE	University of California Berkeley	1461119	0	77	0	0	112506163	0.235862	this study	SRP304403	666450	PRJNA666450	SRA1193743	SRX10053175	2021-11-03 13:46:20	2021-02-08 22:29:27	public	https://sra-download.ncbi.nlm.nih.gov/traces/sra70/SRR/013341/SRR13661656	4CA4C780A8D35EE9925F7DD6D25F5E3B	99BF80B5A50545BDFF5A231AC2B132ED
TDa/1401B/233	SRS8216009	SAMN17816196	TDa1401B	Dioscorea alata	55571	DY18-2634.1028036	TTCAT	MRE-Seq	TruSeq	size fractionation	GENOMIC	SINGLE	0	0	0	SRR13661634	ILLUMINA	Illumina HiSeq 2500	CCC00ANXX	6	Integrated Genotyping Service and Support BecA-ILRE	University of California Berkeley	1461149	0	77	0	0	112508473	0.235867	this study	SRP304403	666450	PRJNA666450	SRA1193743	SRX10053197	2021-11-03 13:46:20	2021-02-08 22:29:01	public	https://sra-download.ncbi.nlm.nih.gov/traces/sra24/SRR/013341/SRR13661634	73396698E278163D6A4FB7F67224EA09	62610A670AB115F412EF3B0CC36BC5F7
TDa/1401B/233	SRS8216009	SAMN17816196	TDa1401B	Dioscorea alata	55571	DY18-2634.1020885	TCGCTAA	MRE-Seq	TruSeq	size fractionation	GENOMIC	SINGLE	0	0	0	SRR13661645	ILLUMINA	Illumina HiSeq 2500	CCC00ANXX	6	Integrated Genotyping Service and Support BecA-ILRE	University of California Berkeley	1398925	0	77	0	0	107717225	0.225822	this study	SRP304403	666450	PRJNA666450	SRA1193743	SRX10053186	2021-11-03 13:46:20	2021-02-08 22:29:29	public	https://sra-download.ncbi.nlm.nih.gov/traces/sra10/SRR/013341/SRR13661645	EF5079D31756342C1DB95CFA89C6CB9F	4303A35E15454C1CBB37A5342241C3B0
TDa/1401B/237	SRS8216026	SAMN17816197	TDa1401B	Dioscorea alata	55571	DY18-2634.1020861	CGGTTGG	MRE-Seq	TruSeq	size fractionation	GENOMIC	SINGLE	0	0	0	SRR13661623	ILLUMINA	Illumina HiSeq 2500	CCC00ANXX	6	Integrated Genotyping Service and Support BecA-ILRE	University of California Berkeley	1457264	0	77	0	0	112209328	0.23524	this study	SRP304403	666450	PRJNA666450	SRA1193743	SRX10053208	2021-11-03 13:46:20	2021-02-08 22:28:51	public	https://sra-download.ncbi.nlm.nih.gov/traces/sra75/SRR/013341/SRR13661623	242326C57FDF31AE20CBFCC811FFA461	AF245E1EA419F301EF37A6B17BE99523
TDa/1401B/241	SRS8216034	SAMN17816198	TDa1401B	Dioscorea alata	55571	DY18-2634.1028005	ATCCA	MRE-Seq	TruSeq	size fractionation	GENOMIC	SINGLE	0	0	0	SRR13661590	ILLUMINA	Illumina HiSeq 2500	CCC00ANXX	5	Integrated Genotyping Service and Support BecA-ILRE	University of California Berkeley	1620732	0	77	0	0	124796364	0.261628	this study	SRP304403	666450	PRJNA666450	SRA1193743	SRX10053241	2021-11-03 13:46:21	2021-02-08 22:28:16	public	https://sra-download.ncbi.nlm.nih.gov/traces/sra13/SRR/013341/SRR13661590	5D5281AC0B3E3BC856595A00EDDA0A2E	C3714558C8AE3567C3B4C46BC4AFD43C
TDa/1401B/241	SRS8216034	SAMN17816198	TDa1401B	Dioscorea alata	55571	DY18-2634.1021131	TATGCTAT	MRE-Seq	TruSeq	size fractionation	GENOMIC	SINGLE	0	0	0	SRR13661601	ILLUMINA	Illumina HiSeq 2500	CCC00ANXX	8	Integrated Genotyping Service and Support BecA-ILRE	University of California Berkeley	126777	0	77	0	0	9761829	0.0204651	this study	SRP304403	666450	PRJNA666450	SRA1193743	SRX10053230	2021-11-03 13:46:21	2021-02-08 22:28:09	public	https://sra-download.ncbi.nlm.nih.gov/traces/sra9/SRR/013341/SRR13661601	258B5BB66B35BB4E686B33B93EC365E9	035E9140AB60988F06D96C76B2AAE4A1
[truncated: 1,332 more rows]
