# Supplementary material for: Chromosome evolution and the genetic basis of agronomically important traits in greater yam
Source: Nat Commun. 2022 Apr 14;13:2001. doi: 10.1038/s41467-022-29114-w (PMC9010478; doi:10.1038/s41467-022-29114-w)
Supplement: Supplementary file 5 — Supplementary Data 2 [file 41467_2022_29114_MOESM5_ESM.xlsx]

## Sheet: Delta homoeologous segments
A chr	A start position	A end position	B chr	B start position	B end Position	Name	Mean Ks	A strand	B strand	Num. collinear genes
Chr1	151195	24403341	Chr11	12277921	19381525	Run1	0.978	+	-	89
Chr1	25536133	26869359	Chr11	475250	5191163	Run2	0.9401	+	+	36
Chr2	85253	1264795	Chr13	60636	1204474	Run3	1.1222	+	+	29
Chr2	1377784	7549633	Chr14	2826929	7118655	Run4	0.8839	+	-	9
Chr2	14134677	20741474	Chr14	993674	2766831	Run5	0.9514	+	+	33
Chr2	20783833	22601484	Chr14	174436	969816	Run6	1.0853	+	-	26
Chr3	102217	6189087	Chr8	17245187	19687046	Run7	1.038	+	+	80
Chr3	4379620	21763956	Chr8	11326084	17189531	Run8	1.0836	+	-	70
Chr4	47867	802846	Chr14	18294675	18987735	Run9	0.8059	+	+	10
Chr4	1011547	6967495	Chr14	10717069	17268964	Run10	0.9646	+	-	54
Chr4	20004111	20529043	Chr14	20847822	21127800	Run11	1.0408	+	+	17
Chr4	21476200	21719618	Chr14	21193906	21687502	Run12	1.0526	+	-	14
Chr4	20669515	21334515	Chr16	2760962	4662585	Run13	1.0037	+	+	24
Chr4	21845236	24281112	Chr16	138655	2687062	Run14	1.0479	+	+	70
Chr4	5312405	15899947	Chr20	15275797	16435833	Run15	1.0263	+	-	38
Chr4	15952241	17605158	Chr20	330084	13167748	Run16	1.0418	+	-	18
Chr4	17754237	19014062	Chr20	13410063	15058588	Run17	1.0045	+	-	42
Chr4	19113557	19698416	Chr20	16827133	17765273	Run18	0.966	+	+	22
Chr5	52964	2317968	Chr10	35504408	37656032	Run19	1.0392	+	-	82
Chr5	2364784	6557235	Chr10	33205053	35354105	Run20	0.9659	+	-	44
Chr5	20118776	22384736	Chr10	114254	32508291	Run21	1.0379	+	-	79
Chr5	25206375	26333518	Chr16	21203309	23332038	Run22	0.9791	+	+	21
Chr5	7607730	20564084	Chr17	86892	20787178	Run23	1.0308	+	+	164
Chr5	22930755	24264542	Chr18	23734953	25571686	Run24	1.0006	+	+	50
Chr5	24277194	25110906	Chr19	1463668	2895986	Run25	1.0581	+	-	45
Chr6	16103108	17691616	Chr18	917125	23690602	Run26	1.0525	+	+	42
Chr6	17830506	18257432	Chr18	177548	629241	Run27	1.0453	+	-	14
Chr6	113772	1317280	Chr19	24054386	25201141	Run28	0.8553	+	-	38
Chr6	8565425	10462935	Chr19	21889405	22631544	Run29	1.03	+	-	21
Chr6	12310963	16012204	Chr19	22604855	23566944	Run30	1.179	+	+	21
Chr7	159078	23956237	Chr12	49070	20082696	Run31	0.9645	+	+	209
Chr8	99639	4509611	Chr15	75500	14966238	Run32	0.9794	+	+	51
Chr8	19712255	22848740	Chr15	15861514	24017701	Run33	1.01	+	+	137
Chr9	327053	16351807	Chr16	5286659	20967515	Run34	0.9169	+	+	31
Chr9	19012906	20477161	Chr18	25811229	27415048	Run35	1.1158	+	+	50
Chr9	16764037	18983333	Chr19	20004947	21140599	Run36	1.1835	+	-	31
Chr13	1885622	4458401	Chr19	18982518	19648848	Run37	1.0008	+	-	33
Chr13	18316593	28765178	Chr19	5538801	12658815	Run38	0.9661	+	+	9
Chr14	19427656	20825050	Chr19	14347108	18621680	Run39	1.1207	+	+	35
chr	start	end	name	score	strand
Chr1	14150280	14506619	Chr1-centromere	0	+
Chr2	11544824	11738897	Chr2-centromere	0	+
Chr3	10229102	10451602	Chr3-centromere	0	+
Chr4	10800297	10951273	Chr4-centromere	0	+
Chr5	11268425	11395002	Chr5-centromere	0	+
Chr6	5620873	5736955	Chr6-centromere	0	+
Chr7	10458871	10633334	Chr7-centromere	0	+
Chr8	8612766	8903447	Chr8-centromere	0	+
Chr9	10845929	10960628	Chr9-centromere	0	+
Chr10	26682207	27747038	Chr10-centromere	0	+
Chr11	7586476	7708952	Chr11-centromere	0	+
Chr12	8961621	9107383	Chr12-centromere	0	+
Chr13	11651776	11771669	Chr13-centromere	0	+
Chr14	8794290	9099440	Chr14-centromere	0	+
Chr15	10612751	10635464	Chr15-centromere	0	+
Chr16	11153461	11847424	Chr16-centromere	0	+
Chr17	9737391	9948692	Chr17-centromere	0	+
Chr18	14162027	14495108	Chr18-centromere	0	+
Chr19	12714109	12785160	Chr19-centromere	0	+
Chr20	4375391	4499900	Chr20-centromere	0	+
