# Supplementary material for: Chromosome evolution and the genetic basis of agronomically important traits in greater yam
Source: Nat Commun. 2022 Apr 14;13:2001. doi: 10.1038/s41467-022-29114-w (PMC9010478; doi:10.1038/s41467-022-29114-w)
Supplement: Supplementary file 6 — Supplementary Data 3 [file 41467_2022_29114_MOESM6_ESM.xlsx]

## Sheet: Relatedness among breeding line
ID 1	ID 2	IBD0	IBD1	IBD2	2𝝓P	2𝝓K	Pedigree Explanation
TDa95/00328	TDa99/00240	0	0.789	0.211	0.606	0.521	PO: TDa95/00328 is parent of TDa99/00240; IBD2 implies TDa98/01460 is (distantly) related to TDa95/00328
TDa99/00048	TDa99/00240	0.092	0.649	0.259	0.584	0.559	FS: Both share PO relationships with TDa95/00328 and TDa98/01460
TDa00/00005	TDa01/00039	0	0.88	0.12	0.56	0.489	PO: TDa00/00005 is parent of TDa01/00039
TDa95/00328	TDa99/00048	0	0.897	0.103	0.552	0.462	PO: TDa95/00328 is parent of TDa99/00048
TDa00/00005	TDa05/00015	0	0.923	0.077	0.539	0.471	PO: TDa00/00005 of parent of TDa05/00015
TDa95-310	TDa00/00005	0	0.946	0.054	0.527	0.523	PO: TDa95-310 is inferred parent of TDa00/00005
TDa95/00328	TDa00/00005	0	0.968	0.032	0.516	0.43	PO: TDa95/00328 is parent of TDa00/00005
TDa01/00039	TDa05/00015	0.184	0.667	0.149	0.483	0.397	HSFC: Half-sibs, but TDa01/00039 has a distant secondary relationship to shared parent TDa00/00005.
TDa95-310	TDa02/00012	0.168	0.788	0.043	0.437	0.343	2nd: Inferred relationship; cannot be PO with significant IBD0
TDa95/00328	TDa05/00015	0.294	0.618	0.088	0.397	0.253	GG: TDa95/00328 is grandparent of TDa05/00015
TDa95/00328	TDa01/00039	0.258	0.716	0.026	0.384	0.154	GG: TDa95/00328 is grandparent of TDa01/00039
TDa99/00240	TDa05/00015	0.318	0.597	0.085	0.384	0.23	HAV: TDa95/00328 is parent of TDa99/00240 and grandparent of TDa05/00015; HAV because TDa95-310 is not a parent to TDa99/00048 nor TDa99/000240
TDa99/00240	TDa00/00005	0.264	0.706	0.03	0.383	0.221	HS: Half sibs, with shared parent TDa95/00328
TDa95-310	TDa01/00039	0.256	0.73	0.014	0.379	0.286	GG: TDa95-310 is a parent to TDa00/00005; cannot be PO with significant IBD0
TDa02/00012	TDa05/00015	0.326	0.605	0.073	0.376	0.203	HFC: TDa95-310 is a parent of TDa00/00005 and inferred grandparent to TDa02/00012
TDa99/00048	TDa01/00039	0.325	0.605	0.071	0.374	0.233	HAV: TDa95/00328 is parent of TDa99/00048 and grandparent of TDa01/00039
TDa99/00048	TDa00/00005	0.277	0.703	0.02	0.372	0.233	HS: Half sibs, with shared parent TDa95/00328
TDa99/00048	TDa05/00015	0.331	0.595	0.074	0.372	0.218	HAV: TDa95/00328 is parent of TDa99/00048 and grandparent of TDa05/00015
TDa99/00240	TDa01/00039	0.33	0.641	0.029	0.35	0.135	HAV: TDa95/00328 is parent of TDa99/00240 and grandparent to TDa01/00039
TDa99/00240	TDa02/00012	0.349	0.622	0.029	0.34	0.192	UN: Inferred relationship; shares distant relation via TDa95/00328
TDa00/00005	TDa02/00012	0.344	0.638	0.018	0.337	0.147	3rd: TDa95-310 is parent of TDa00/00005 and inferred grandparent to TDa02/00012
TDa95-310	TDa05/00015	0.338	0.649	0.013	0.338	0.236	GG: TDa95-310 is grandparent of TDa05/00015 (via TDa00/00005)
TDa01/00039	TDa02/00012	0.424	0.521	0.054	0.315	0.156	4th: TDa95-310 is parent of TDa00/00005 and grandparent of TDa01/00039 and likely TDa02/00012
TDa99/00048	TDa02/00012	0.421	0.533	0.046	0.313	0.214	UN: Inferred relationship; share distant relation via TDa95/00328
TDa95/00328	TDa02/00012	0.433	0.526	0.04	0.303	0.005	UN: Unrelated; share distant relation via TDa95-310
TDa95/00328	TDa95-310	0.59	0.4	0.01	0.21	−0.007	UN: Unrelated in-law; share distant relation
TDa95-310	TDa99/00240	0.606	0.391	0.003	0.199	−0.020	UN: Unrelated in-law; share distant relation via TDa95/00328
TDa95-310	TDa99/00048	0.622	0.376	0.002	0.19	−0.026	UN: Unrelated in-law; share distant relation via TDa95/00328
