# Supplementary material for: Chromosome evolution and the genetic basis of agronomically important traits in greater yam
Source: Nat Commun. 2022 Apr 14;13:2001. doi: 10.1038/s41467-022-29114-w (PMC9010478; doi:10.1038/s41467-022-29114-w)
Supplement: Supplementary file 7 — Supplementary Data 4 [file 41467_2022_29114_MOESM7_ESM.xlsx]

## Sheet: Species and accessions used
Species name	Nuclear genome Assemblies	Plastid Assemblies	Notes	Nuclear Genome Reference	Plastid Reference
Dioscorea abyssinica	–	MG805602.1	–	–	1
Dioscorea alata	–	MG267382.1	–	–	2
Dioscorea alata	GCA_020875875.1(a,b)	MZ848367.1	TDa95/00328	This work	This work
Dioscorea aspersa	–	MG267381.1	–	–	2
Dioscorea baya	–	MG805603.1	–	–	1
Dioscorea bulbifera	–	MG267383.1	–	–	2
Dioscorea bulbifera	–	MG805604.1	–	–	1
Dioscorea burkilliana	–	MG805605.1	Partial sequence	–	1
Dioscorea cayenensis	–	MG805606.1	–	–	1
Dioscorea collettii	–	KY996495.1	–	–	3
Dioscorea dumetorum	–	MG805607.1	–	–	1
Dioscorea dumetorum	GCA_902712375.1	MZ848369.1	IboSweet3	4	This work
Dioscorea elephantipes	–	EF380353.1	–	–	5
Dioscorea esculenta	–	MT818507.1	–	–	6
Dioscorea futschauensis	–	MG267384.1	–	–	2
Dioscorea hirtiflora	–	MG805608.1	–	–	1
Dioscorea nipponica	–	KP404629.1	Unverified	–	7
Dioscorea persimilis	–	MN585218.1	–	–	8
Dioscorea polystachya	–	MG267380.1	Isolate JSSY	–	9
Dioscorea polystachya	–	MG267378.1	Isolate FJHG	–	9
Dioscorea polystachya	–	MG267377.1	Isolate BJXS	–	9
Dioscorea polystachya	–	MG267376.1	Isolate SDTS	–	9
Dioscorea polystachya	–	MG267375.1	Isolate HBFL2	–	9
Dioscorea polystachya	–	MG267379.1	Isolate HNYT	–	9
Dioscorea polystachya	–	KY996494.1	–	–	3
Dioscorea praehensilis	–	MG805609.1	–	–	1
Dioscorea preussii	–	MG805610.1	–	–	1
Dioscorea quartiniana	–	MG805611.1	–	–	1
Dioscorea rotundata	GCA_009730915.1(a)	MZ848368.1	TDr96_F1	10,11	This work
Dioscorea sagittifolia	–	MG805612.1	–	–	1
Dioscorea sansibarensis	–	MG805613.1	–	–	1
Dioscorea schimperiana	–	MG805614.1	–	–	1
Dioscorea togoensis	–	MG805615.1	–	–	1
Dioscorea villosa	–	KY085893.1	–	–	12
Dioscorea zingiberensis	GCA_014060945.1(a)	KP899622.1	–	13	14
Trichopus zeylanicus ssp. travancoricus	GCA_005019695.1	MK674169.1	2n = 28; ~850 Mb genome	15	16
Apostasia shenzhenica	GCA_002786265.1(b)	MG772639.1	–	17	18
Asparagus officinalis	GCF_001876935.1(a,b)	KY364194.1	–	19	20
Dendrobium catenatum	GCF_001605985.2(b)	KX507360.1	–	21	22
Phalaenopsis equestris	GCF_001263595.1(b)	JF719062.1	–	23	24
Musa acuminata	GCF_000313855.2(a,b)	HF677508.1	–	25	26
Elaeis guineensis	GCF_000442705.1(a,b)	JF274081.1	–	27	28
Phoenix dactylifera	GCF_000413155.1(b)	GU811709.2	–	29	30
Ananas comosus	GCF_001540865.1(a,b)	AP014632.1	–	31	32
Oryza sativa	GCF_001433935.1(a,b)	KM103369.1	–	33	34
Zea mays	GCF_000005005.2(a,b)	NC_001666.2	–	35	36
Xerophyta viscosa	GCA_002076135.1	MK279914.1	–	37	38
Lilium candidum	–	MK753244.1	No nuclear genome	–	39
Japonolirion osense	–	LN896357.1	No nuclear genome	–	Unpublished
Acorus tatarinowii	–	MN536753.1	No nuclear genome	–	40
Zostera marina	GCA_001185155.1(b)	MF370229.1	–	41	42
Spirodela polyrhiza	GCA_001981405.1(a)	MN419335.1	JGIv1.2 annotation of GCA_000504445.1 lifted to GCA_001981405.1	43,44	45
Arabidopsis thaliana	GCF_000001735.4(a,b)	NC_000932.1	–	46,47	48
Amborella trichopoda	GCF_000471905.2	NC_005086.1	–	49	50
(a) Chromosome-scale assembly
(b) Protein-coding gene annotation available in NCBI.
Reference No.	Reference
1	Magwé-Tindo, J. et al. Complete plastome sequences of 14 African yam species (Dioscorea spp.). Mitochondrial DNA Part B 4, 74–76 (2019).
2	Zhao, Z. et al. Complete chloroplast genome sequences of Dioscorea: Characterization, genomic resources, and phylogenetic analyses. PeerJ 6, e6032 (2018).
3	Zhou, J. et al. Complete chloroplast genomes of Dioscorea opposite and D. collettii and screening specific DNA barcodes. Zhongguo Ke Xue 48, 571–582 (2018).
4	Siadjeu, C., Pucker, B., Viehöver, P., Albach, D. C. & Weisshaar, B. High contiguity de novo genome sequence assembly of trifoliate yam (Dioscorea dumetorum) using long read sequencing. Genes 11, (2020).
5	Hansen, D. R. et al. Phylogenetic and evolutionary implications of complete chloroplast genome sequences of four early-diverging angiosperms: Buxus (Buxaceae), Chloranthus (Chloranthaceae), Dioscorea (Dioscoreaceae), and Illicium (Schisandraceae). Mol. Phylogenet. Evol. 45, 547–563 (2007).
6	Chen, X. et al. The complete chloroplast genome sequence of the Dioscorea esculenta (Lour.) Burkill (Dioscoreaceae). Mitochondrial DNA B Resour 5, 3804–3806 (2020).
7	Wu, L. et al. The chloroplast genome sequence of an important medicinal plant Dioscorea nipponica. Mitochondrial DNA A DNA Mapp Seq Anal 27, 2559–2560 (2016).
8	Cao, T. et al. The complete chloroplast genome sequence of the Dioscorea persimilis Prain et Burkill (Dioscoreaceae). Mitochondrial DNA B Resour 5, 451–452 (2020).
9	Cao, J. et al. Development of chloroplast genomic resources in Chinese yam (Dioscorea polystachya). Biomed Res. Int. 2018, 6293847 (2018).
10	Tamiru, M. et al. Genome sequencing of the staple food crop white Guinea yam enables the development of a molecular marker for sex determination. BMC Biol. 15, 86 (2017).
11	Sugihara, Y. et al. Genome analyses reveal the hybrid origin of the staple crop white Guinea yam (Dioscorea rotundata). Proc. Natl. Acad. Sci. U. S. A. (2020) doi:10.1073/pnas.2015830117.
12	Zhang, N. et al. Development of a reference standard library of chloroplast genome sequences, GenomeTrakrCP. Planta Med. 83, 1420–1430 (2017).
13	Cheng, J. et al. The origin and evolution of the diosgenin biosynthetic pathway in yam. Plant Communications 2, 100079 (2021).
14	Zhou, W., Chen, C., Hua, W.-P. & Wang, Z.-Z. The complete chloroplast genome sequence of Dioscorea zingiberensis (Dioscoreceae). Mitochondrial DNA A DNA Mapp Seq Anal 27, 2730–2731 (2016).
15	Chellappan, B. V. et al. High quality draft genome of Arogyapacha (Trichopus zeylanicus), an important medicinal plant endemic to western Ghats of India. G3: Genes, Genomes, Genetics 9, 2395–2404 (2019).
16	Biju, V. C. et al. The complete chloroplast genome of Trichopus zeylanicus, And phylogenetic analysis with Dioscoreales. Plant Genome 12, (2019).
17	Zhang, G.-Q. et al. The Apostasia genome and the evolution of orchids. Nature 549, 379–383 (2017).
18	Li, Y. et al. Complete plastid genome of Apostasia shenzhenica (Orchidaceae). Mitochondrial DNA Part B 4, 1388–1389 (2019).
19	Harkess, A. et al. The asparagus genome sheds light on the origin and evolution of a young Y chromosome. Nat. Commun. 8, 1279 (2017).
20	Sheng, W., Chai, X., Rao, Y., Tu, X. & Du, S. Complete chloroplast genome sequence of asparagus (Asparagus officinalis L.) and its phylogenetic position within Asparagales. Journal of Plant Breeding and Genetics 5, 121–128 (2017).
21	Zhang, G.-Q. et al. The Dendrobium catenatum Lindl. genome sequence provides insights into polysaccharide synthase, floral development and adaptive evolution. Sci. Rep. 6, 19029 (2016).
22	Zhong, Z., Zhang, G., Lai, X. & Huang, S. The complete chloroplast genome sequence of a new variety of Dendrobium officinale ‘zhong ke IV hao’. Mitochondrial DNA B Resour 1, 669–670 (2016).
23	Cai, J. et al. The genome sequence of the orchid Phalaenopsis equestris. Nat. Genet. 47, 65–72 (2015).
24	Jheng, C.-F. et al. The comparative chloroplast genomic analysis of photosynthetic orchids and developing DNA markers to distinguish Phalaenopsis orchids. Plant Sci. 190, 62–73 (2012).
25	D’Hont, A. et al. The banana (Musa acuminata) genome and the evolution of monocotyledonous plants. Nature 488, 213–217 (2012).
26	Martin, G., Baurens, F.-C., Cardi, C., Aury, J.-M. & D’Hont, A. The complete chloroplast genome of banana (Musa acuminata, Zingiberales): insight into plastid monocotyledon evolution. PLoS One 8, e67350 (2013).
27	Singh, R. et al. Oil palm genome sequence reveals divergence of interfertile species in Old and New worlds. Nature 500, 335–339 (2013).
28	Uthaipaisanwong, P. et al. Characterization of the chloroplast genome sequence of oil palm (Elaeis guineensis Jacq.). Gene 500, 172–180 (2012).
29	Al-Mssallem, I. S. et al. Genome sequence of the date palm Phoenix dactylifera L. Nat. Commun. 4, 2274 (2013).
30	Yang, M. et al. The complete chloroplast genome sequence of date palm (Phoenix dactylifera L.). PLoS One 5, e12762 (2010).
31	Ming, R. et al. The pineapple genome and the evolution of CAM photosynthesis. Nat. Genet. 47, 1435–1442 (2015).
32	Nashima, K. et al. Complete chloroplast genome sequence of pineapple (Ananas comosus). Tree Genet. Genomes 11, 60 (2015).
33	Kawahara, Y. et al. Improvement of the Oryza sativa Nipponbare reference genome using next generation sequence and optical map data. Rice 6, 4 (2013).
34	Kim, K. et al. Complete chloroplast and ribosomal sequences for 30 accessions elucidate evolution of Oryza AA genome species. Sci. Rep. 5, 15655 (2015).
35	Jiao, Y. et al. Improved maize reference genome with single-molecule technologies. Nature 546, 524–527 (2017).
36	Maier, R. M., Neckermann, K., Igloi, G. L. & Kössel, H. Complete sequence of the maize chloroplast genome: gene content, hotspots of divergence and fine tuning of genetic information by transcript editing. J. Mol. Biol. 251, 614–628 (1995).
37	Costa, M.-C. D. et al. A footprint of desiccation tolerance in the genome of Xerophyta viscosa. Nat Plants 3, 17038 (2017).
38	Wang, W. & Lanfear, R. Stable and widespread structural heteroplasmy in chloroplast genomes revealed by a new long-read quantification method. bioRxiv 692798 (2019) doi:10.1101/692798.
39	Kim, H. T., Lim, K.-B. & Kim, J. S. New insights on Lilium phylogeny based on a comparative phylogenomic study using complete plastome sequences. Plants 8, (2019).
40	Yan-Xiong, G., Yao-Hua, T., Jiang, N. & Yu, W.-B. Complete plastome sequence of Acorus tatarinowii (Acoraceae), a traditional Chinese medicinal plant from Xishuangbanna, Yunnan, China. Mitochondrial DNA B Resour 5, 226–228 (2019).
41	Olsen, J. L. et al. The genome of the seagrass Zostera marina reveals angiosperm adaptation to the sea. Nature 530, 331–335 (2016).
42	Xing, Q. & Guo, J. Characterization of the complete chloroplast genome of the seagrass Zostera marina using Illumina sequencing technology. Conserv. Genet. Resour. 10, 419–422 (2018).
43	Michael, T. P. et al. Comprehensive definition of genome features in Spirodela polyrhiza by high-depth physical mapping and short-read DNA sequencing strategies. Plant J. 89, 617–635 (2017).
44	Wang, W. et al. The Spirodela polyrhiza genome reveals insights into its neotenous reduction fast growth and aquatic lifestyle. Nat. Commun. 5, 3311 (2014).
45	Zhang, Y., An, D., Li, C., Zhao, Z. & Wang, W. The complete chloroplast genome of greater duckweed (Spirodela polyrhiza 7498) using PacBio long reads: insights into the chloroplast evolution and transcription regulation. BMC Genomics 21, 76 (2020).
46	Arabidopsis Genome Initiative. Analysis of the genome sequence of the flowering plant Arabidopsis thaliana. Nature 408, 796–815 (2000).
47	Lamesch, P. et al. The Arabidopsis Information Resource (TAIR): Improved gene annotation and new tools. Nucleic Acids Res. 40, D1202–10 (2012).
48	Sato, S., Nakamura, Y., Kaneko, T., Asamizu, E. & Tabata, S. Complete structure of the chloroplast genome of Arabidopsis thaliana. DNA Res. 6, 283–290 (1999).
49	Amborella Genome Project. The Amborella genome and the evolution of flowering plants. Science 342, 1241089 (2013).
50	Goremykin, V. V., Hirsch-Ernst, K. I., Wolfl, S. & Hellwig, F. H. Analysis of the Amborella trichopoda chloroplast genome sequence suggests that amborella is not a basal angiosperm. Mol. Biol. Evol. 20, 1499–1505 (2003).
