# Supplementary material for: Chromosome evolution and the genetic basis of agronomically important traits in greater yam
Source: Nat Commun. 2022 Apr 14;13:2001. doi: 10.1038/s41467-022-29114-w (PMC9010478; doi:10.1038/s41467-022-29114-w)
Supplement: Supplementary file 9 — Source Data [file 41467_2022_29114_MOESM9_ESM.zip]

Archive with 18 entries (17 files):
- Bredeson_et_al_SourceData/
- Bredeson_et_al_SourceData/Fig.1.zip
- Bredeson_et_al_SourceData/Fig.2.zip
- Bredeson_et_al_SourceData/Fig.3.zip
- Bredeson_et_al_SourceData/Fig.4.zip
- Bredeson_et_al_SourceData/SupplementaryFig.10.zip
- Bredeson_et_al_SourceData/SupplementaryFig.11.nexus
- Bredeson_et_al_SourceData/SupplementaryFig.12.zip
- Bredeson_et_al_SourceData/SupplementaryFig.13.zip
- Bredeson_et_al_SourceData/SupplementaryFig.14.zip
- Bredeson_et_al_SourceData/SupplementaryFig.15.nexus
- Bredeson_et_al_SourceData/SupplementaryFig.3.zip
- Bredeson_et_al_SourceData/SupplementaryFig.4.zip
- Bredeson_et_al_SourceData/SupplementaryFig.5.zip
- Bredeson_et_al_SourceData/SupplementaryFig.6.zip
- Bredeson_et_al_SourceData/SupplementaryFig.7.zip
- Bredeson_et_al_SourceData/SupplementaryFig.8.zip
- Bredeson_et_al_SourceData/SupplementaryFig.9.zip
