# Supplementary material for: Chromosome evolution and the genetic basis of agronomically important traits in greater yam
Source: Nat Commun. 2022 Apr 14;13:2001. doi: 10.1038/s41467-022-29114-w (PMC9010478; doi:10.1038/s41467-022-29114-w)
Supplement: Supplementary file 9 — Source Data [file 41467_2022_29114_MOESM9_ESM.zip › Bredeson_et_al_SourceData/SupplementaryFig.11.nexus]

#NEXUS
begin taxa;
	dimensions ntax=23;
	taxlabels
	Acorus_tatarinowii
	Amborella_trichopoda
	Ananas_comosus
	Apostasia_shenzhenica
	Arabidopsis_thaliana
	Asparagus_officinalis
	Dendrobium_catenatum
	Dioscorea_alata
	Dioscorea_dumetorum
	Dioscorea_rotundata
	Dioscorea_zingiberensis
	Elaeis_guineensis
	Japonolirion_osense
	Lilium_candidum
	Musa_acuminata
	Oryza_sativa
	Phalaenopsis_equestris
	Phoenix_dactylifera
	Spirodela_polyrhiza
	Trichopus_zeylanicus
	Xerophyta_viscosa
	Zea_mays
	Zostera_marina
;
end;

begin trees;
	tree tree_1 = [&R] ((Acorus_tatarinowii:0.049977,((((((((Ananas_comosus:0.015906,(Oryza_sativa:0.02151,Zea_mays:0.022226)[&bootstraps=100]:0.106275)[&bootstraps=100]:0.010419,Musa_acuminata:0.03492)[&bootstraps=95]:0.002882,(Elaeis_guineensis:0.007287,Phoenix_dactylifera:0.006226)[&bootstraps=100]:0.023144)[&bootstraps=100]:0.005667,((Apostasia_shenzhenica:0.046942,(Dendrobium_catenatum:0.009587,Phalaenopsis_equestris:0.022383)[&bootstraps=100,!rotate=true]:0.019972)[&bootstraps=100]:0.028925,Asparagus_officinalis:0.033964)[&bootstraps=95]:0.005839)[&bootstraps=62,!rotate=true]:0.001903,Lilium_candidum:0.050378)[&bootstraps=66,!rotate=true]:0.002253,(((((Dioscorea_alata:0.001192,Dioscorea_rotundata:0.002499)[&bootstraps=100,!rotate=true]:0.002637,Dioscorea_dumetorum:0.007301)[&bootstraps=100]:0.014568,Dioscorea_zingiberensis:0.015191)[&bootstraps=100]:0.017191,Trichopus_zeylanicus:0.040174)[&bootstraps=100]:0.023815,Xerophyta_viscosa:0.037806)[&bootstraps=66]:0.003518)[&bootstraps=89,!rotate=true]:0.004938,Japonolirion_osense:0.013996)[&bootstraps=100]:0.013775,(Spirodela_polyrhiza:0.045076,Zostera_marina:0.089012)[&bootstraps=100]:0.014079)[&bootstraps=100]:0.010189)[&bootstraps=100]:0.015135,Amborella_trichopoda[&!color=#000000]:0.069037,Arabidopsis_thaliana:0.103391);
end;

begin figtree;
	set appearance.backgroundColorAttribute="Default";
	set appearance.backgroundColour=#ffffff;
	set appearance.branchColorAttribute="User selection";
	set appearance.branchColorGradient=false;
	set appearance.branchLineWidth=1.25;
	set appearance.branchMinLineWidth=0.0;
	set appearance.branchWidthAttribute="Fixed";
	set appearance.foregroundColour=#000000;
	set appearance.hilightingGradient=false;
	set appearance.selectionColour=#2d3680;
	set branchLabels.colorAttribute="User selection";
	set branchLabels.displayAttribute="Branch times";
	set branchLabels.fontName="sansserif";
	set branchLabels.fontSize=8;
	set branchLabels.fontStyle=0;
	set branchLabels.isShown=false;
	set branchLabels.significantDigits=4;
	set layout.expansion=0;
	set layout.layoutType="RECTILINEAR";
	set layout.zoom=0;
	set legend.attribute="bootstraps";
	set legend.fontSize=10.0;
	set legend.isShown=false;
	set legend.significantDigits=4;
	set nodeBars.barWidth=4.0;
	set nodeBars.displayAttribute=null;
	set nodeBars.isShown=false;
	set nodeLabels.colorAttribute="User selection";
	set nodeLabels.displayAttribute="bootstraps";
	set nodeLabels.fontName="Helvetica";
	set nodeLabels.fontSize=8;
	set nodeLabels.fontStyle=0;
	set nodeLabels.isShown=true;
	set nodeLabels.significantDigits=4;
	set nodeShapeExternal.colourAttribute="User selection";
	set nodeShapeExternal.isShown=false;
	set nodeShapeExternal.minSize=10.0;
	set nodeShapeExternal.scaleType=Width;
	set nodeShapeExternal.shapeType=Circle;
	set nodeShapeExternal.size=4.0;
	set nodeShapeExternal.sizeAttribute="Fixed";
	set nodeShapeInternal.colourAttribute="User selection";
	set nodeShapeInternal.isShown=false;
	set nodeShapeInternal.minSize=10.0;
	set nodeShapeInternal.scaleType=Width;
	set nodeShapeInternal.shapeType=Circle;
	set nodeShapeInternal.size=4.0;
	set nodeShapeInternal.sizeAttribute="Fixed";
	set polarLayout.alignTipLabels=false;
	set polarLayout.angularRange=0;
	set polarLayout.rootAngle=0;
	set polarLayout.rootLength=100;
	set polarLayout.showRoot=true;
	set radialLayout.spread=0.0;
	set rectilinearLayout.alignTipLabels=true;
	set rectilinearLayout.curvature=0;
	set rectilinearLayout.rootLength=0;
	set scale.offsetAge=0.0;
	set scale.rootAge=1.0;
	set scale.scaleFactor=1.0;
	set scale.scaleRoot=false;
	set scaleAxis.automaticScale=true;
	set scaleAxis.fontSize=8.0;
	set scaleAxis.isShown=false;
	set scaleAxis.lineWidth=1.0;
	set scaleAxis.majorTicks=1.0;
	set scaleAxis.minorTicks=0.5;
	set scaleAxis.origin=0.0;
	set scaleAxis.reverseAxis=false;
	set scaleAxis.showGrid=true;
	set scaleBar.automaticScale=true;
	set scaleBar.fontSize=10.0;
	set scaleBar.isShown=true;
	set scaleBar.lineWidth=1.0;
	set scaleBar.scaleRange=0.0;
	set tipLabels.colorAttribute="User selection";
	set tipLabels.displayAttribute="Names";
	set tipLabels.fontName="Helvetica";
	set tipLabels.fontSize=10;
	set tipLabels.fontStyle=3;
	set tipLabels.isShown=true;
	set tipLabels.significantDigits=4;
	set trees.order=true;
	set trees.orderType="decreasing";
	set trees.rooting=true;
	set trees.rootingType="User Selection";
	set trees.transform=false;
	set trees.transformType="cladogram";
end;
