# Supplementary material for: Chromosome evolution and the genetic basis of agronomically important traits in greater yam
Source: Nat Commun. 2022 Apr 14;13:2001. doi: 10.1038/s41467-022-29114-w (PMC9010478; doi:10.1038/s41467-022-29114-w)
Supplement: Supplementary file 9 — Source Data [file 41467_2022_29114_MOESM9_ESM.zip › Bredeson_et_al_SourceData/SupplementaryFig.15.nexus]

#NEXUS
begin taxa;
	dimensions ntax=43;
	taxlabels
	'D.abyssinica=MG805602.1'
	'D.alata=MG267382.1'
	'D.alata=TDa00-00005'
	'D.alata=TDa01-00039'
	'D.alata=TDa02-00012'
	'D.alata=TDa05-00015'
	'D.alata=TDa95-00328'
	'D.alata=TDa95-310'
	'D.alata=TDa99-00048'
	'D.alata=TDa99-00240'
	'D.aspersa=MG267381.1'
	'D.baya=MG805603.1'
	'D.bulbifera=MG267383.1'
	'D.bulbifera=MG805604.1'
	'D.burkilliana=MG805605.1'
	'D.cayennensis=MG805606.1'
	'D.collettii=KY996495.1'
	'D.dumetorum=IboSweet3'
	'D.dumetorum=MG805607.1'
	'D.elephantipes=EF380353.1'
	'D.esculenta=MT818507.1'
	'D.futschauensis=MG267384.1'
	'D.hirtiflora=MG805608.1'
	'D.nipponica=KP404629.1'
	'D.persimilis=MN585218.1'
	'D.polystachya=KY996494.1'
	'D.polystachya=MG267375.1'
	'D.polystachya=MG267376.1'
	'D.polystachya=MG267377.1'
	'D.polystachya=MG267378.1'
	'D.polystachya=MG267379.1'
	'D.polystachya=MG267380.1'
	'D.praehensilis=MG805609.1'
	'D.preussii=MG805610.1'
	'D.quartiniana=MG805611.1'
	'D.rotundata=TDr96-F1'
	'D.sagittifolia=MG805612.1'
	'D.sansibarensis=MG805613.1'
	'D.schimperiana=MG805614.1'
	'D.togoensis=MG805615.1'
	'D.zingiberensis=KP899622.1'
	'T.zeylanicus=NC_044084.1'
	'X.viscosa=MK279914.1'
;
end;
begin trees;
	tree tree_1 = [&R] (((('T.zeylanicus=NC_044084.1':0.048678,'X.viscosa=MK279914.1':0.100788)[&bootstraps=1000]:0.021726,('D.elephantipes=EF380353.1':0.003913,((('D.bulbifera=MG267383.1':0.00162,'D.bulbifera=MG805604.1':0.001204)[&bootstraps=1000]:0.00491,('D.quartiniana=MG805611.1':0.009141,('D.dumetorum=MG805607.1':3.59E-4,'D.dumetorum=IboSweet3':2.35E-4)[&bootstraps=1000]:0.005716)[&bootstraps=1…
end;
begin figtree;
	set appearance.backgroundColorAttribute="Default";
	set appearance.backgroundColour=#ffffff;
	set appearance.branchColorAttribute="User selection";
	set appearance.branchColorGradient=false;
	set appearance.branchLineWidth=1.0;
	set appearance.branchMinLineWidth=0.0;
	set appearance.branchWidthAttribute="Fixed";
	set appearance.foregroundColour=#000000;
	set appearance.hilightingGradient=false;
	set appearance.selectionColour=#2d3680;
	set branchLabels.colorAttribute="User selection";
	set branchLabels.displayAttribute="Branch times";
	set branchLabels.fontName="sansserif";
	set branchLabels.fontSize=8;
	set branchLabels.fontStyle=0;
	set branchLabels.isShown=false;
	set branchLabels.significantDigits=4;
	set layout.expansion=0;
	set layout.layoutType="RECTILINEAR";
	set layout.zoom=0;
	set legend.attribute=null;
	set legend.fontSize=10.0;
	set legend.isShown=false;
	set legend.significantDigits=4;
	set nodeBars.barWidth=4.0;
	set nodeBars.displayAttribute=null;
	set nodeBars.isShown=false;
	set nodeLabels.colorAttribute="User selection";
	set nodeLabels.displayAttribute="bootstraps";
	set nodeLabels.fontName="sansserif";
	set nodeLabels.fontSize=8;
	set nodeLabels.fontStyle=0;
	set nodeLabels.isShown=true;
	set nodeLabels.significantDigits=4;
	set nodeShapeExternal.colourAttribute=null;
	set nodeShapeExternal.isShown=false;
	set nodeShapeExternal.minSize=10.0;
	set nodeShapeExternal.scaleType=Width;
	set nodeShapeExternal.shapeType=Circle;
	set nodeShapeExternal.size=2.0;
	set nodeShapeExternal.sizeAttribute=null;
	set nodeShapeInternal.colourAttribute=null;
	set nodeShapeInternal.isShown=false;
	set nodeShapeInternal.minSize=10.0;
	set nodeShapeInternal.scaleType=Width;
	set nodeShapeInternal.shapeType=Circle;
	set nodeShapeInternal.size=4.0;
	set nodeShapeInternal.sizeAttribute=null;
	set polarLayout.alignTipLabels=false;
	set polarLayout.angularRange=0;
	set polarLayout.rootAngle=0;
	set polarLayout.rootLength=100;
	set polarLayout.showRoot=true;
	set radialLayout.spread=0.0;
	set rectilinearLayout.alignTipLabels=true;
	set rectilinearLayout.curvature=0;
	set rectilinearLayout.rootLength=0;
	set scale.offsetAge=0.0;
	set scale.rootAge=1.0;
	set scale.scaleFactor=1.0;
	set scale.scaleRoot=false;
	set scaleAxis.automaticScale=true;
	set scaleAxis.fontSize=8.0;
	set scaleAxis.isShown=false;
	set scaleAxis.lineWidth=1.0;
	set scaleAxis.majorTicks=1.0;
	set scaleAxis.minorTicks=0.5;
	set scaleAxis.origin=0.0;
	set scaleAxis.reverseAxis=false;
	set scaleAxis.showGrid=true;
	set scaleBar.automaticScale=true;
	set scaleBar.fontSize=10.0;
	set scaleBar.isShown=true;
	set scaleBar.lineWidth=1.0;
	set scaleBar.scaleRange=0.0;
	set tipLabels.colorAttribute="User selection";
	set tipLabels.displayAttribute="Names";
	set tipLabels.fontName="sansserif";
	set tipLabels.fontSize=8;
	set tipLabels.fontStyle=0;
	set tipLabels.isShown=true;
	set tipLabels.significantDigits=4;
	set trees.order=true;
	set trees.orderType="decreasing";
	set trees.rooting=true;
	set trees.rootingType="User Selection";
	set trees.transform=false;
	set trees.transformType="cladogram";
end;
